# Supplementary material for: Capture of single Ag atoms through high-temperature-induced crystal plane reconstruction
Source: Nat Commun. 2024 May 8;15:3874. doi: 10.1038/s41467-024-47836-x (PMC11078991; doi:10.1038/s41467-024-47836-x)
Supplement: Supplementary file 3 — Source Data [file 41467_2024_47836_MOESM3_ESM.xlsx]

## Sheet: Fig.1i
Fig. 1i Surface free energy of γ-Al2O3 (110) and γ-Al2O3 (100) structures at different temperatures (0 K, 300 K and 1173 K).
	0 K	300 K	1173 K
110	2.17	2.23	2.39
100	3.32	2.68	1.75

## Sheet: Fig.2a
Fig. 2a Trends in hydroxyl groups before and after Ag loading at different calcination temperatures (Ag loadings (0, 1%)).
	Ag/(Al-500)	Ag/(Al-600)	Ag/(Al-700)	Ag/(Al-800)	Ag/(Al-900)	Al-500	Al-600	Al-700	Al-800	Al-900
399.681	0	0	0	0	0	0	0	0	0	0
400.163	0	0	0	0	0	0	0	0	0	0
400.646	0	0	0	0	0	0	0	0	0	0
401.128	0	0	0	0	0	0	0	0	0	0
401.61	0	0	0	0	0	0	0	0	0	0
402.092	0	0	0	0	0	0	0	0	0	0
402.574	0	0	0	0	0	0	0	0	0	0
403.056	0	0	0	0	0	0	0	0	0	0
403.538	0	0	0	0	0	0	0	0	0	0
404.02	0	0	0	0	0	0	0	0	0	0
404.503	0	0	0	0	0	0	0	0	0	0
404.985	0	0	0	0	0	0	0	0	0	0
405.467	0	0	0	0	0	0	0	0	0	0
405.949	0	0	0	0	0	0	0	0	0	0
406.431	0	0	0	0	0	0	0	0	0	0
406.913	0	0	0	0	0	0	0	0	0	0
407.395	0	0	0	0	0	0	0	0	0	0
407.877	0	0	0	0	0	0	0	0	0	0
408.36	0	0	0	0	0	0	0	0	0	0
408.842	0	0	0	0	0	0	0	0	0	0
409.324	0	0	0	0	0	0	0	0	0	0
409.806	0	0	0	0	0	0	0	0	0	0
410.288	0	0	0	0	0	0	0	0	0	0
410.77	0	0	0	0	0	0	0	0	0	0
411.252	0	0	0	0	0	0	0	0	0	0
411.734	0	0	0	0	0	0	0	0	0	0
412.217	0	0	0	0	0	0	0	0	0	0
412.699	0	0	0	0	0	0	0	0	0	0
413.181	0	0	0	0	0	0	0	0	0	0
413.663	0	0	0	0	0	0	0	0	0	0
414.145	0	0	0	0	0	0	0	0	0	0
414.627	0	0	0	0	0	0	0	0	0	0
415.109	0	0	0	0	0	0	0	0	0	0
415.591	0	0	0	0	0	0	0	0	0	0
416.074	0	0	0	0	0	0	0	0	0	0
416.556	0	0	0	0	0	0	0	0	0	0
417.038	0	0	0	0	0	0	0	0	0	0
417.52	0	0	0	0	0	0	0	0	0	0
418.002	0	0	0	0	0	0	0	0	0	0
418.484	0	0	0	0	0	0	0	0	0	0
418.966	0	0	0	0	0	0	0	0	0	0
419.449	0	0	0	0	0	0	0	0	0	0
419.931	0	0	0	0	0	0	0	0	0	0
420.413	0	0	0	0	0	0	0	0	0	0
420.895	0	0	0	0	0	0	0	0	0	0
421.377	0	0	0	0	0	0	0	0	0	0
421.859	0	0	0	0	0	0	0	0	0	0
422.341	0	0	0	0	0	0	0	0	0	0
422.823	0	0	0	0	0	0	0	0	0	0
423.305	0	0	0	0	0	0	0	0	0	0
423.788	0	0	0	0	0	0	0	0	0	0
424.27	0	0	0	0	0	0	0	0	0	0
424.752	0	0	0	0	0	0	0	0	0	0
425.234	0	0	0	0	0	0	0	0	0	0
425.716	0	0	0	0	0	0	0	0	0	0
426.198	0	0	0	0	0	0	0	0	0	0
426.68	0	0	0	0	0	0	0	0	0	0
427.162	0	0	0	0	0	0	0	0	0	0
427.645	0	0	0	0	0	0	0	0	0	0
428.127	0	0	0	0	0	0	0	0	0	0
428.609	0	0	0	0	0	0	0	0	0	0
429.091	0	0	0	0	0	0	0	0	0	0
429.573	0	0	0	0	0	0	0	0	0	0
430.055	0	0	0	0	0	0	0	0	0	0
430.537	0	0	0	0	0	0	0	0	0	0
431.019	0	0	0	0	0	0	0	0	0	0
431.502	0	0	0	0	0	0	0	0	0	0
431.984	0	0	0	0	0	0	0	0	0	0
432.466	0	0	0	0	0	0	0	0	0	0
432.948	0	0	0	0	0	0	0	0	0	0
433.43	0	0	0	0	0	0	0	0	0	0
433.912	0	0	0	0	0	0	0	0	0	0
434.394	0	0	0	0	0	0	0	0	0	0
434.876	0	0	0	0	0	0	0	0	0	0
435.359	0	0	0	0	0	0	0	0	0	0
435.841	0	0	0	0	0	0	0	0	0	0
436.323	0	0	0	0	0	0	0	0	0	0
436.805	0	0	0	0	0	0	0	0	0	0
437.287	0	0	0	0	0	0	0	0	0	0
437.769	0	0	0	0	0	0	0	0	0	0
438.251	0	0	0	0	0	0	0	0	0	0
438.733	0	0	0	0	0	0	0	0	0	0
439.216	0	0	0	0	0	0	0	0	0	0
439.698	0	0	0	0	0	0	0	0	0	0
440.18	0	0	0	0	0	0	0	0	0	0
440.662	0	0	0	0	0	0	0	0	0	0
441.144	0	0	0	0	0	0	0	0	0	0
441.626	0	0	0	0	0	0	0	0	0	0
442.108	0	0	0	0	0	0	0	0	0	0
442.59	0	0	0	0	0	0	0	0	0	0
443.072	0	0	0	0	0	0	0	0	0	0
443.555	0	0	0	0	0	0	0	0	0	0
444.037	0	0	0	0	0	0	0	0	0	0
444.519	0	0	0	0	0	0	0	0	0	0
445.001	0	0	0	0	0	0	0	0	0	0
445.483	0	0	0	0	0	0	0	0	0	0
445.965	0	0	0	0	0	0	0	0	0	0
446.447	0	0	0	0	0	0	0	0	0	0
446.93	0	0	0	0	0	0	0	0	0	0
447.412	0	0	0	0	0	0	0	0	0	0
447.894	0	0	0	0	0	0	0	0	0	0
448.376	0	0	0	0	0	0	0	0	0	0
448.858	0	0	0	0	0	0	0	0	0	0
449.34	0	0	0	0	0	0	0	0	0	0
449.822	0	0	0	0	0	0	0	0	0	0
450.304	0	0	0	0	0	0	0	0	0	0
450.786	0	0	0	0	0	0	0	0	0	0
451.269	0	0	0	0	0	0	0	0	0	0
451.751	0	0	0	0	0	0	0	0	0	0
452.233	0	0	0	0	0	0	0	0	0	0
452.715	0	0	0	0	0	0	0	0	0	0
453.197	0	0	0	0	0	0	0	0	0	0
453.679	0	0	0	0	0	0	0	0	0	0
454.161	0	0	0	0	0	0	0	0	0	0
454.644	0	0	0	0	0	0	0	0	0	0
455.126	0	0	0	0	0	0	0	0	0	0
455.608	0	0	0	0	0	0	0	0	0	0
456.09	0	0	0	0	0	0	0	0	0	0
456.572	0	0	0	0	0	0	0	0	0	0
457.054	0	0	0	0	0	0	0	0	0	0
457.536	0	0	0	0	0	0	0	0	0	0
458.018	0	0	0	0	0	0	0	0	0	0
458.5	0	0	0	0	0	0	0	0	0	0
458.983	0	0	0	0	0	0	0	0	0	0
459.465	0	0	0	0	0	0	0	0	0	0
459.947	0	0	0	0	0	0	0	0	0	0
460.429	0	0	0	0	0	0	0	0	0	0
460.911	0	0	0	0	0	0	0	0	0	0
461.393	0	0	0	0	0	0	0	0	0	0
461.875	0	0	0	0	0	0	0	0	0	0
462.358	0	0	0	0	0	0	0	0	0	0
462.84	0	0	0	0	0	0	0	0	0	0
463.322	0	0	0	0	0	0	0	0	0	0
463.804	0	0	0	0	0	0	0	0	0	0
464.286	0	0	0	0	0	0	0	0	0	0
464.768	0	0	0	0	0	0	0	0	0	0
465.25	0	0	0	0	0	0	0	0	0	0
465.732	0	0	0	0	0	0	0	0	0	0
466.214	0	0	0	0	0	0	0	0	0	0
466.697	0	0	0	0	0	0	0	0	0	0
467.179	0	0	0	0	0	0	0	0	0	0
467.661	0	0	0	0	0	0	0	0	0	0
468.143	0	0	0	0	0	0	0	0	0	0
468.625	0	0	0	0	0	0	0	0	0	0
469.107	0	0	0	0	0	0	0	0	0	0
469.589	0	0	0	0	0	0	0	0	0	0
470.072	0	0	0	0	0	0	0	0	0	0
470.554	0	0	0	0	0	0	0	0	0	0
471.036	0	0	0	0	0	0	0	0	0	0
471.518	0	0	0	0	0	0	0	0	0	0
472	0	0	0	0	0	0	0	0	0	0
472.482	0	0	0	0	0	0	0	0	0	0
472.964	0	0	0	0	0	0	0	0	0	0
473.446	0	0	0	0	0	0	0	0	0	0
473.928	0	0	0	0	0	0	0	0	0	0
474.411	0	0	0	0	0	0	0	0	0	0
474.893	0	0	0	0	0	0	0	0	0	0
475.375	0	0	0	0	0	0	0	0	0	0
475.857	0	0	0	0	0	0	0	0	0	0
476.339	0	0	0	0	0	0	0	0	0	0
476.821	0	0	0	0	0	0	0	0	0	0
477.303	0	0	0	0	0	0	0	0	0	0
477.786	0	0	0	0	0	0	0	0	0	0
478.268	0	0	0	0	0	0	0	0	0	0
478.75	0	0	0	0	0	0	0	0	0	0
479.232	0	0	0	0	0	0	0	0	0	0
479.714	0	0	0	0	0	0	0	0	0	0
480.196	0	0	0	0	0	0	0	0	0	0
480.678	0	0	0	0	0	0	0	0	0	0
481.16	0	0	0	0	0	0	0	0	0	0
481.642	0	0	0	0	0	0	0	0	0	0
482.125	0	0	0	0	0	0	0	0	0	0
482.607	0	0	0	0	0	0	0	0	0	0
483.089	0	0	0	0	0	0	0	0	0	0
483.571	0	0	0	0	0	0	0	0	0	0
484.053	0	0	0	0	0	0	0	0	0	0
484.535	0	0	0	0	0	0	0	0	0	0
485.017	0	0	0	0	0	0	0	0	0	0
485.5	0	0	0	0	0	0	0	0	0	0
485.982	0	0	0	0	0	0	0	0	0	0
486.464	0	0	0	0	0	0	0	0	0	0
486.946	0	0	0	0	0	0	0	0	0	0
487.428	0	0	0	0	0	0	0	0	0	0
487.91	0	0	0	0	0	0	0	0	0	0
488.392	0	0	0	0	0	0	0	0	0	0
488.874	0	0	0	0	0	0	0	0	0	0
489.356	0	0	0	0	0	0	0	0	0	0
489.839	0	0	0	0	0	0	0	0	0	0
490.321	0	0	0	0	0	0	0	0	0	0
490.803	0	0	0	0	0	0	0	0	0	0
491.285	0	0	0	0	0	0	0	0	0	0
491.767	0	0	0	0	0	0	0	0	0	0
492.249	0	0	0	0	0	0	0	0	0	0
492.731	0	0	0	0	0	0	0	0	0	0
493.214	0	0	0	0	0	0	0	0	0	0
493.696	0	0	0	0	0	0	0	0	0	0
494.178	0	0	0	0	0	0	0	0	0	0
494.66	0	0	0	0	0	0	0	0	0	0
495.142	0	0	0	0	0	0	0	0	0	0
495.624	0	0	0	0	0	0	0	0	0	0
496.106	0	0	0	0	0	0	0	0	0	0
496.588	0	0	0	0	0	0	0	0	0	0
497.07	0	0	0	0	0	0	0	0	0	0
497.553	0	0	0	0	0	0	0	0	0	0
498.035	0	0	0	0	0	0	0	0	0	0
498.517	0	0	0	0	0	0	0	0	0	0
498.999	0	0	0	0	0	0	0	0	0	0
499.481	0	0	0	0	0	0	0	0	0	0
499.963	0	0	0	0	0	0	0	0	0	0
500.445	0	0	0	0	0	0	0	0	0	0
500.928	0	0	0	0	0	0	0	0	0	0
501.41	0	0	0	0	0	0	0	0	0	0
501.892	0	0	0	0	0	0	0	0	0	0
502.374	0	0	0	0	0	0	0	0	0	0
502.856	0	0	0	0	0	0	0	0	0	0
503.338	0	0	0	0	0	0	0	0	0	0
503.82	0	0	0	0	0	0	0	0	0	0
504.302	0	0	0	0	0	0	0	0	0	0
504.784	0	0	0	0	0	0	0	0	0	0
505.267	0	0	0	0	0	0	0	0	0	0
505.749	0	0	0	0	0	0	0	0	0	0
506.231	0	0	0	0	0	0	0	0	0	0
506.713	0	0	0	0	0	0	0	0	0	0
507.195	0	0	0	0	0	0	0	0	0	0
507.677	0	0	0	0	0	0	0	0	0	0
508.159	0	0	0	0	0	0	0	0	0	0
508.642	0	0	0	0	0	0	0	0	0	0
509.124	0	0	0	0	0	0	0	0	0	0
509.606	0	0	0	0	0	0	0	0	0	0
510.088	0	0	0	0	0	0	0	0	0	0
510.57	0	0	0	0	0	0	0	0	0	0
511.052	0	0	0	0	0	0	0	0	0	0
511.534	0	0	0	0	0	0	0	0	0	0
512.016	0	0	0	0	0	0	0	0	0	0
512.499	0	0	0	0	0	0	0	0	0	0
512.981	0	0	0	0	0	0	0	0	0	0
513.463	0	0	0	0	0	0	0	0	0	0
513.945	0	0	0	0	0	0	0	0	0	0
514.427	0	0	0	0	0	0	0	0	0	0
514.909	0	0	0	0	0	0	0	0	0	0
515.391	0	0	0	0	0	0	0	0	0	0
515.873	0	0	0	0	0	0	0	0	0	0
516.356	0	0	0	0	0	0	0	0	0	0
516.838	0	0	0	0	0	0	0	0	0	0
517.32	0	0	0	0	0	0	0	0	0	0
517.802	0	0	0	0	0	0	0	0	0	0
518.284	0	0	0	0	0	0	0	0	0	0
518.766	0	0	0	0	0	0	0	0	0	0
519.248	0	0	0	0	0	0	0	0	0	0
519.73	0	0	0	0	0	0	0	0	0	0
520.212	0	0	0	0	0	0	0	0	0	0
520.695	0	0	0	0	0	0	0	0	0	0
521.177	0	0	0	0	0	0	0	0	0	0
521.659	0	0	0	0	0	0	0	0	0	0
522.141	0	0	0	0	0	0	0	0	0	0
522.623	0	0	0	0	0	0	0	0	0	0
523.105	0	0	0	0	0	0	0	0	0	0
523.587	0	0	0	0	0	0	0	0	0	0
524.069	0	0	0	0	0	0	0	0	0	0
524.552	0	0	0	0	0	0	0	0	0	0
525.034	0	0	0	0	0	0	0	0	0	0
525.516	0	0	0	0	0	0	0	0	0	0
525.998	0	0	0	0	0	0	0	0	0	0
526.48	0	0	0	0	0	0	0	0	0	0
526.962	0	0	0	0	0	0	0	0	0	0
527.444	0	0	0	0	0	0	0	0	0	0
527.927	0	0	0	0	0	0	0	0	0	0
528.409	0	0	0	0	0	0	0	0	0	0
528.891	0	0	0	0	0	0	0	0	0	0
529.373	0	0	0	0	0	0	0	0	0	0
529.855	0	0	0	0	0	0	0	0	0	0
530.337	0	0	0	0	0	0	0	0	0	0
530.819	0	0	0	0	0	0	0	0	0	0
531.301	0	0	0	0	0	0	0	0	0	0
531.783	0	0	0	0	0	0	0	0	0	0
532.266	0	0	0	0	0	0	0	0	0	0
532.748	0	0	0	0	0	0	0	0	0	0
533.23	0	0	0	0	0	0	0	0	0	0
533.712	0	0	0	0	0	0	0	0	0	0
534.194	0	0	0	0	0	0	0	0	0	0
534.676	0	0	0	0	0	0	0	0	0	0
535.158	0	0	0	0	0	0	0	0	0	0
535.64	0	0	0	0	0	0	0	0	0	0
536.123	0	0	0	0	0	0	0	0	0	0
536.605	0	0	0	0	0	0	0	0	0	0
537.087	0	0	0	0	0	0	0	0	0	0
537.569	0	0	0	0	0	0	0	0	0	0
538.051	0	0	0	0	0	0	0	0	0	0
538.533	0	0	0	0	0	0	0	0	0	0
539.015	0	0	0	0	0	0	0	0	0	0
539.497	0	0	0	0	0	0	0	0	0	0
539.98	0	0	0	0	0	0	0	0	0	0
540.462	0	0	0	0	0	0	0	0	0	0
540.944	0	0	0	0	0	0	0	0	0	0
541.426	0	0	0	0	0	0	0	0	0	0
541.908	0	0	0	0	0	0	0	0	0	0
542.39	0	0	0	0	0	0	0	0	0	0
542.872	0	0	0	0	0	0	0	0	0	0
543.355	0	0	0	0	0	0	0	0	0	0
543.837	0	0	0	0	0	0	0	0	0	0
544.319	0	0	0	0	0	0	0	0	0	0
544.801	0	0	0	0	0	0	0	0	0	0
545.283	0	0	0	0	0	0	0	0	0	0
545.765	0	0	0	0	0	0	0	0	0	0
546.247	0	0	0	0	0	0	0	0	0	0
546.729	0	0	0	0	0	0	0	0	0	0
547.212	0	0	0	0	0	0	0	0	0	0
547.694	0	0	0	0	0	0	0	0	0	0
548.176	0	0	0	0	0	0	0	0	0	0
548.658	0	0	0	0	0	0	0	0	0	0
549.14	0	0	0	0	0	0	0	0	0	0
549.622	0	0	0	0	0	0	0	0	0	0
550.104	0	0	0	0	0	0	0	0	0	0
550.586	0	0	0	0	0	0	0	0	0	0
551.068	0	0	0	0	0	0	0	0	0	0
551.551	0	0	0	0	0	0	0	0	0	0
552.033	0	0	0	0	0	0	0	0	0	0
552.515	0	0	0	0	0	0	0	0	0	0
552.997	0	0	0	0	0	0	0	0	0	0
553.479	0	0	0	0	0	0	0	0	0	0
553.961	0	0	0	0	0	0	0	0	0	0
554.443	0	0	0	0	0	0	0	0	0	0
554.926	0	0	0	0	0	0	0	0	0	0
555.408	0	0	0	0	0	0	0	0	0	0
555.89	0	0	0	0	0	0	0	0	0	0
556.372	0	0	0	0	0	0	0	0	0	0
556.854	0	0	0	0	0	0	0	0	0	0
557.336	0	0	0	0	0	0	0	0	0	0
557.818	0	0	0	0	0	0	0	0	0	0
558.3	0	0	0	0	0	0	0	0	0	0
558.783	0	0	0	0	0	0	0	0	0	0
559.265	0	0	0	0	0	0	0	0	0	0
559.747	0	0	0	0	0	0	0	0	0	0
560.229	0	0	0	0	0	0	0	0	0	0
560.711	0	0	0	0	0	0	0	0	0	0
561.193	0	0	0	0	0	0	0	0	0	0
561.675	0	0	0	0	0	0	0	0	0	0
562.157	0	0	0	0	0	0	0	0	0	0
562.639	0	0	0	0	0	0	0	0	0	0
563.122	0	0	0	0	0	0	0	0	0	0
563.604	0	0	0	0	0	0	0	0	0	0
564.086	0	0	0	0	0	0	0	0	0	0
564.568	0	0	0	0	0	0	0	0	0	0
565.05	0	0	0	0	0	0	0	0	0	0
565.532	0	0	0	0	0	0	0	0	0	0
566.014	0	0	0	0	0	0	0	0	0	0
566.496	0	0	0	0	0	0	0	0	0	0
566.979	0	0	0	0	0	0	0	0	0	0
567.461	0	0	0	0	0	0	0	0	0	0
567.943	0	0	0	0	0	0	0	0	0	0
568.425	0	0	0	0	0	0	0	0	0	0
568.907	0	0	0	0	0	0	0	0	0	0
569.389	0	0	0	0	0	0	0	0	0	0
569.871	0	0	0	0	0	0	0	0	0	0
570.354	0	0	0	0	0	0	0	0	0	0
570.836	0	0	0	0	0	0	0	0	0	0
571.318	0	0	0	0	0	0	0	0	0	0
571.8	0	0	0	0	0	0	0	0	0	0
572.282	0	0	0	0	0	0	0	0	0	0
572.764	0	0	0	0	0	0	0	0	0	0
573.246	0	0	0	0	0	0	0	0	0	0
573.728	0	0	0	0	0	0	0	0	0	0
574.21	0	0	0	0	0	0	0	0	0	0
574.693	0	0	0	0	0	0	0	0	0	0
575.175	0	0	0	0	0	0	0	0	0	0
575.657	0	0	0	0	0	0	0	0	0	0
576.139	0	0	0	0	0	0	0	0	0	0
576.621	0	0	0	0	0	0	0	0	0	0
577.103	0	0	0	0	0	0	0	0	0	0
577.585	0	0	0	0	0	0	0	0	0	0
578.067	0	0	0	0	0	0	0	0	0	0
578.55	0	0	0	0	0	0	0	0	0	0
579.032	0	0	0	0	0	0	0	0	0	0
579.514	0	0	0	0	0	0	0	0	0	0
579.996	0	0	0	0	0	0	0	0	0	0
580.478	0	0	0	0	0	0	0	0	0	0
580.96	0	0	0	0	0	0	0	0	0	0
581.442	0	0	0	0	0	0	0	0	0	0
581.924	0	0	0	0	0	0	0	0	0	0
582.407	0	0	0	0	0	0	0	0	0	0
582.889	0	0	0	0	0	0	0	0	0	0
583.371	0	0	0	0	0	0	0	0	0	0
583.853	0	0	0	0	0	0	0	0	0	0
584.335	0	0	0	0	0	0	0	0	0	0
584.817	0	0	0	0	0	0	0	0	0	0
585.299	0	0	0	0	0	0	0	0	0	0
585.781	0	0	0	0	0	0	0	0	0	0
586.264	0	0	0	0	0	0	0	0	0	0
586.746	0	0	0	0	0	0	0	0	0	0
587.228	0	0	0	0	0	0	0	0	0	0
587.71	0	0	0	0	0	0	0	0	0	0
588.192	0	0	0	0	0	0	0	0	0	0
588.674	0	0	0	0	0	0	0	0	0	0
589.156	0	0	0	0	0	0	0	0	0	0
589.638	0	0	0	0	0	0	0	0	0	0
590.12	0	0	0	0	0	0	0	0	0	0
590.603	0	0	0	0	0	0	0	0	0	0
591.085	0	0	0	0	0	0	0	0	0	0
591.567	0	0	0	0	0	0	0	0	0	0
592.049	0	0	0	0	0	0	0	0	0	0
592.531	0	0	0	0	0	0	0	0	0	0
593.013	0	0	0	0	0	0	0	0	0	0
593.495	0	0	0	0	0	0	0	0	0	0
593.977	0	0	0	0	0	0	0	0	0	0
594.46	0	0	0	0	0	0	0	0	0	0
594.942	0	0	0	0	0	0	0	0	0	0
595.424	0	0	0	0	0	0	0	0	0	0
595.906	0	0	0	0	0	0	0	0	0	0
596.388	0	0	0	0	0	0	0	0	0	0
596.87	0	0	0	0	0	0	0	0	0	0
597.352	0	0	0	0	0	0	0	0	0	0
597.835	0	0	0	0	0	0	0	0	0	0
598.317	0	0	0	0	0	0	0	0	0	0
598.799	0	0	0	0	0	0	0	0	0	0
599.281	0	0	0	0	0	0	0	0	0	0
599.763	0	0	0	0	0	0	0	0	0	0
600.245	0	0	0	0	0	0	0	0	0	0
600.727	0	0	0	0	0	0	0	0	0	0
601.209	0	0	0	0	0	0	0	0	0	0
601.692	0	0	0	0	0	0	0	0	0	0
602.174	0	0	0	0	0	0	0	0	0	0
602.656	0	0	0	0	0	0	0	0	0	0
603.138	0	0	0	0	0	0	0	0	0	0
603.62	0	0	0	0	0	0	0	0	0	0
604.102	0	0	0	0	0	0	0	0	0	0
604.584	0	0	0	0	0	0	0	0	0	0
605.066	0	0	0	0	0	0	0	0	0	0
605.548	0	0	0	0	0	0	0	0	0	0
606.031	0	0	0	0	0	0	0	0	0	0
606.513	0	0	0	0	0	0	0	0	0	0
606.995	0	0	0	0	0	0	0	0	0	0
607.477	0	0	0	0	0	0	0	0	0	0
607.959	0	0	0	0	0	0	0	0	0	0
608.441	0	0	0	0	0	0	0	0	0	0
608.923	0	0	0	0	0	0	0	0	0	0
609.405	0	0	0	0	0	0	0	0	0	0
609.888	0	0	0	0	0	0	0	0	0	0
610.37	0	0	0	0	0	0	0	0	0	0
610.852	0	0	0	0	0	0	0	0	0	0
611.334	0	0	0	0	0	0	0	0	0	0
611.816	0	0	0	0	0	0	0	0	0	0
612.298	0	0	0	0	0	0	0	0	0	0
612.78	0	0	0	0	0	0	0	0	0	0
613.263	0	0	0	0	0	0	0	0	0	0
613.745	0	0	0	0	0	0	0	0	0	0
614.227	0	0	0	0	0	0	0	0	0	0
614.709	0	0	0	0	0	0	0	0	0	0
615.191	0	0	0	0	0	0	0	0	0	0
615.673	0	0	0	0	0	0	0	0	0	0
616.155	0	0	0	0	0	0	0	0	0	0
616.637	0	0	0	0	0	0	0	0	0	0
617.12	0	0	0	0	0	0	0	0	0	0
617.602	0	0	0	0	0	0	0	0	0	0
618.084	0	0	0	0	0	0	0	0	0	0
618.566	0	0	0	0	0	0	0	0	0	0
619.048	0	0	0	0	0	0	0	0	0	0
619.53	0	0	0	0	0	0	0	0	0	0
620.012	0	0	0	0	0	0	0	0	0	0
620.494	0	0	0	0	0	0	0	0	0	0
620.976	0	0	0	0	0	0	0	0	0	0
621.459	0	0	0	0	0	0	0	0	0	0
621.941	0	0	0	0	0	0	0	0	0	0
622.423	0	0	0	0	0	0	0	0	0	0
622.905	0	0	0	0	0	0	0	0	0	0
623.387	0	0	0	0	0	0	0	0	0	0
623.869	0	0	0	0	0	0	0	0	0	0
624.351	0	0	0	0	0	0	0	0	0	0
624.833	0	0	0	0	0	0	0	0	0	0
625.316	0	0	0	0	0	0	0	0	0	0
625.798	0	0	0	0	0	0	0	0	0	0
626.28	0	0	0	0	0	0	0	0	0	0
626.762	0	0	0	0	0	0	0	0	0	0
627.244	0	0	0	0	0	0	0	0	0	0
627.726	0	0	0	0	0	0	0	0	0	0
628.208	0	0	0	0	0	0	0	0	0	0
628.691	0	0	0	0	0	0	0	0	0	0
629.173	0	0	0	0	0	0	0	0	0	0
629.655	0	0	0	0	0	0	0	0	0	0
630.137	0	0	0	0	0	0	0	0	0	0
630.619	0	0	0	0	0	0	0	0	0	0
631.101	0	0	0	0	0	0	0	0	0	0
631.583	0	0	0	0	0	0	0	0	0	0
632.065	0	0	0	0	0	0	0	0	0	0
632.548	0	0	0	0	0	0	0	0	0	0
633.03	0	0	0	0	0	0	0	0	0	0
633.512	0	0	0	0	0	0	0	0	0	0
633.994	0	0	0	0	0	0	0	0	0	0
634.476	0	0	0	0	0	0	0	0	0	0
634.958	0	0	0	0	0	0	0	0	0	0
635.44	0	0	0	0	0	0	0	0	0	0
635.922	0	0	0	0	0	0	0	0	0	0
636.404	0	0	0	0	0	0	0	0	0	0
636.887	0	0	0	0	0	0	0	0	0	0
637.369	0	0	0	0	0	0	0	0	0	0
637.851	0	0	0	0	0	0	0	0	0	0
638.333	0	0	0	0	0	0	0	0	0	0
638.815	0	0	0	0	0	0	0	0	0	0
639.297	0	0	0	0	0	0	0	0	0	0
639.779	0	0	0	0	0	0	0	0	0	0
640.261	0	0	0	0	0	0	0	0	0	0
640.744	0	0	0	0	0	0	0	0	0	0
641.226	0	0	0	0	0	0	0	0	0	0
641.708	0	0	0	0	0	0	0	0	0	0
642.19	0	0	0	0	0	0	0	0	0	0
642.672	0	0	0	0	0	0	0	0	0	0
643.154	0	0	0	0	0	0	0	0	0	0
643.636	0	0	0	0	0	0	0	0	0	0
644.119	0	0	0	0	0	0	0	0	0	0
644.601	0	0	0	0	0	0	0	0	0	0
645.083	0	0	0	0	0	0	0	0	0	0
645.565	0	0	0	0	0	0	0	0	0	0
646.047	0	0	0	0	0	0	0	0	0	0
646.529	0	0	0	0	0	0	0	0	0	0
647.011	0	0	0	0	0	0	0	0	0	0
647.493	0	0	0	0	0	0	0	0	0	0
647.976	0	0	0	0	0	0	0	0	0	0
648.458	0	0	0	0	0	0	0	0	0	0
648.94	0	0	0	0	0	0	0	0	0	0
649.422	0	0	0	0	0	0	0	0	0	0
649.904	0.03214	0.0232	0.01502	0.07685	0.05579	0.10983	0.04346	0.04346	0.07941	0.07781
650.386	0.02905	0.02167	0.01239	0.07339	0.05496	0.10582	0.0424	0.0424	0.07728	0.0774
650.868	0.02685	0.02076	0.01042	0.07107	0.05553	0.10255	0.04138	0.04138	0.07671	0.07674
651.35	0.02582	0.02056	0.00955	0.07046	0.05754	0.10078	0.04059	0.04059	0.07799	0.07593
651.832	0.02567	0.02066	0.00962	0.07126	0.06024	0.10028	0.03975	0.03975	0.08051	0.0747
652.315	0.02568	0.02045	0.01	0.07257	0.06254	0.10018	0.03848	0.03848	0.08312	0.07265
652.797	0.02513	0.01944	0.01001	0.0734	0.0635	0.09951	0.0366	0.0366	0.08478	0.06961
653.279	0.02363	0.0176	0.00932	0.0732	0.0628	0.09778	0.03438	0.03438	0.085	0.06588
653.761	0.0214	0.01536	0.00807	0.07201	0.0608	0.09524	0.03254	0.03254	0.08402	0.06222
654.243	0.01914	0.01342	0.00677	0.07041	0.05835	0.09278	0.03197	0.03197	0.08262	0.05965
654.725	0.01772	0.01235	0.00593	0.06904	0.05627	0.09143	0.03318	0.03318	0.08171	0.05887
655.207	0.01769	0.01228	0.00569	0.06822	0.05493	0.09163	0.03598	0.03598	0.08176	0.05989
655.689	0.01911	0.01284	0.00577	0.06772	0.05406	0.09306	0.03947	0.03947	0.08256	0.06195
656.172	0.02147	0.01336	0.00568	0.06698	0.05301	0.0948	0.04242	0.04242	0.08345	0.06391
656.654	0.02407	0.01326	0.00509	0.06555	0.05126	0.09595	0.04384	0.04384	0.08379	0.06485
657.136	0.02629	0.01237	0.00415	0.06346	0.04876	0.09609	0.04333	0.04333	0.08336	0.06443
657.618	0.02782	0.01103	0.00346	0.06135	0.04611	0.09545	0.04123	0.04123	0.08251	0.06296
658.1	0.02868	0.00992	0.00376	0.06012	0.04422	0.09479	0.03844	0.03844	0.08198	0.06118
658.582	0.02907	0.00966	0.00546	0.06052	0.04384	0.09486	0.03595	0.03595	0.08248	0.05981
659.064	0.02919	0.01049	0.00827	0.06254	0.04504	0.09588	0.0344	0.0344	0.08418	0.05911
659.547	0.02907	0.01215	0.01128	0.0654	0.04712	0.09735	0.03376	0.03376	0.08652	0.05878
660.029	0.02862	0.01408	0.01337	0.0679	0.04896	0.09839	0.03353	0.03353	0.0886	0.0582
660.511	0.0278	0.01572	0.01378	0.06905	0.04963	0.0982	0.0331	0.0331	0.0896	0.05693
660.993	0.02668	0.01681	0.01244	0.06846	0.0488	0.09657	0.03213	0.03213	0.08917	0.05498
661.475	0.02558	0.0175	0.01005	0.06653	0.04685	0.09403	0.03067	0.03067	0.08751	0.05295
661.957	0.02485	0.01817	0.00773	0.06414	0.04462	0.09162	0.02913	0.02913	0.08527	0.05171
662.439	0.02473	0.01915	0.00647	0.06225	0.04299	0.09039	0.02792	0.02792	0.08319	0.05194
662.921	0.02516	0.02052	0.00664	0.06137	0.04245	0.09082	0.02729	0.02729	0.0817	0.0537
663.404	0.02584	0.02208	0.0079	0.06139	0.04292	0.09267	0.0271	0.0271	0.08074	0.05642
663.886	0.02637	0.02348	0.00952	0.06183	0.04401	0.09524	0.02713	0.02713	0.08008	0.05922
664.368	0.02659	0.02451	0.01095	0.06223	0.04541	0.09793	0.02721	0.02721	0.07959	0.0615
664.85	0.02663	0.02528	0.01211	0.0626	0.04726	0.10066	0.02747	0.02747	0.07963	0.06325
665.332	0.02699	0.02623	0.01354	0.06346	0.05013	0.10395	0.02836	0.02836	0.08101	0.06505
665.814	0.02835	0.02798	0.01615	0.06568	0.0548	0.10871	0.03046	0.03046	0.08475	0.06785
666.296	0.03133	0.03106	0.02076	0.07003	0.06176	0.11565	0.03412	0.03412	0.09142	0.07244
666.778	0.03603	0.03549	0.02745	0.07652	0.0705	0.12457	0.03914	0.03914	0.10047	0.07885
667.26	0.04164	0.04033	0.03499	0.08397	0.07917	0.13381	0.04438	0.04438	0.10987	0.08589
667.743	0.04625	0.04364	0.04087	0.09005	0.08488	0.14042	0.0481	0.0481	0.11676	0.09138
668.225	0.0477	0.04335	0.04244	0.09241	0.0851	0.14148	0.04879	0.04879	0.11863	0.09307
668.707	0.04508	0.03894	0.0387	0.09009	0.07937	0.13582	0.04627	0.04627	0.11465	0.09007
669.189	0.03958	0.03204	0.03112	0.08424	0.06969	0.125	0.04193	0.04193	0.10614	0.08344
669.671	0.03342	0.0251	0.02253	0.07717	0.05926	0.11236	0.03769	0.03769	0.09593	0.07553
670.153	0.02838	0.01971	0.01533	0.07105	0.0507	0.10114	0.03478	0.03478	0.08689	0.0686
670.635	0.02508	0.01619	0.01056	0.06683	0.04508	0.09306	0.03339	0.03339	0.08064	0.06381
671.117	0.02335	0.01405	0.00798	0.06434	0.04207	0.08819	0.03289	0.03289	0.07727	0.06116
671.6	0.02264	0.01247	0.00678	0.06278	0.04064	0.08571	0.03238	0.03238	0.07586	0.05994
672.082	0.02244	0.01079	0.00612	0.06138	0.03975	0.08454	0.03121	0.03121	0.07527	0.05931
672.564	0.02247	0.00872	0.00555	0.05975	0.03883	0.08397	0.02919	0.02919	0.07471	0.05872
673.046	0.02281	0.00644	0.00511	0.05806	0.03789	0.08382	0.02674	0.02674	0.07398	0.05807
673.528	0.0237	0.00446	0.0052	0.05689	0.03739	0.08433	0.02471	0.02471	0.07344	0.05765
674.01	0.02539	0.00334	0.0062	0.05681	0.03782	0.08572	0.02387	0.02387	0.07359	0.05781
674.492	0.0278	0.00335	0.00809	0.05793	0.03926	0.08786	0.02452	0.02452	0.07466	0.05863
674.975	0.03047	0.00432	0.01033	0.05976	0.04123	0.09004	0.02629	0.02629	0.0763	0.0597
675.457	0.03269	0.00574	0.01213	0.06144	0.04285	0.09129	0.02835	0.02835	0.07784	0.06039
675.939	0.03381	0.00708	0.01283	0.06219	0.04338	0.09082	0.02987	0.02987	0.07863	0.06014
676.421	0.03341	0.00795	0.01231	0.06171	0.04251	0.08846	0.03038	0.03038	0.07843	0.05883
676.903	0.03159	0.00835	0.01103	0.06032	0.0406	0.08483	0.02998	0.02998	0.07753	0.05683
677.385	0.02882	0.00848	0.00988	0.05877	0.0384	0.0812	0.0292	0.0292	0.0766	0.05489
677.867	0.02576	0.00861	0.00966	0.05783	0.03673	0.07893	0.0287	0.0287	0.07631	0.05372
678.349	0.0229	0.00881	0.01064	0.05783	0.03597	0.07875	0.0288	0.0288	0.07685	0.05356
678.832	0.02038	0.0089	0.01236	0.05846	0.0359	0.08048	0.02933	0.02933	0.07779	0.05406
679.314	0.01803	0.00856	0.01391	0.05901	0.03589	0.08319	0.02977	0.02977	0.07832	0.05449
679.796	0.01565	0.00756	0.01442	0.05889	0.03534	0.08572	0.02949	0.02949	0.07769	0.05415
680.278	0.01316	0.00599	0.01346	0.05789	0.03405	0.08726	0.02818	0.02818	0.07571	0.05276
680.76	0.01083	0.00429	0.01132	0.05641	0.03235	0.08759	0.02593	0.02593	0.07287	0.05063
681.242	0.0091	0.00306	0.00883	0.05524	0.03096	0.08703	0.02328	0.02328	0.07018	0.04848
681.724	0.00838	0.00275	0.00692	0.05504	0.03051	0.08614	0.02086	0.02086	0.06864	0.0471
682.206	0.00876	0.0034	0.00614	0.05594	0.03118	0.0853	0.01909	0.01909	0.06869	0.0468
682.688	0.01003	0.00465	0.00635	0.0574	0.03253	0.08448	0.01801	0.01801	0.06995	0.04728
683.171	0.01174	0.0059	0.00696	0.05851	0.03379	0.08334	0.01743	0.01743	0.07149	0.04784
683.653	0.01345	0.00662	0.00723	0.05844	0.03426	0.08157	0.01708	0.01708	0.07232	0.04778
684.135	0.0149	0.00663	0.00675	0.05692	0.03371	0.07924	0.01695	0.01695	0.07192	0.0468
684.617	0.01614	0.00615	0.00555	0.0544	0.03245	0.07691	0.01723	0.01723	0.07043	0.04519
685.099	0.01732	0.00562	0.00411	0.05176	0.03115	0.07542	0.01826	0.01826	0.06858	0.04364
685.581	0.01862	0.00546	0.00298	0.04997	0.03045	0.07549	0.02014	0.02014	0.06725	0.04286
686.063	0.01996	0.0058	0.00247	0.04946	0.03053	0.07722	0.02263	0.02263	0.06699	0.04316
686.545	0.02106	0.00637	0.00244	0.05003	0.03108	0.08004	0.02514	0.02514	0.06772	0.04431
687.028	0.0215	0.00671	0.00246	0.05094	0.03144	0.08302	0.02694	0.02694	0.06884	0.04565
687.51	0.02098	0.00641	0.00209	0.05144	0.03107	0.08532	0.02751	0.02751	0.06963	0.04653
687.992	0.01947	0.00538	0.00117	0.05117	0.0299	0.08654	0.0268	0.0268	0.06968	0.0466
688.474	0.01735	0.0039	-7.73941e-05	0.05031	0.02834	0.08689	0.02525	0.02525	0.06907	0.04604
688.956	0.01519	0.00254	-0.00117	0.04947	0.02717	0.08691	0.02363	0.02363	0.06833	0.04537
689.438	0.01358	0.0018	-0.0017	0.04923	0.02703	0.08712	0.02271	0.02271	0.06803	0.04521
689.92	0.01275	0.00191	-0.00163	0.04977	0.02802	0.08761	0.02285	0.02285	0.06847	0.04579
690.403	0.01263	0.00267	-0.00126	0.05068	0.02962	0.08795	0.02387	0.02387	0.06942	0.04692
690.885	0.01284	0.00364	-0.00108	0.05119	0.03101	0.08745	0.02527	0.02527	0.0703	0.04801
691.367	0.01305	0.00438	-0.00138	0.05063	0.03146	0.08563	0.02645	0.02645	0.07049	0.04849
691.849	0.01305	0.00465	-0.00208	0.04875	0.03072	0.08249	0.02703	0.02703	0.0697	0.04807
692.331	0.01294	0.00457	-0.00271	0.04591	0.02916	0.07869	0.02694	0.02694	0.06803	0.04689
692.813	0.01289	0.00445	-0.00262	0.04289	0.0275	0.0753	0.02637	0.02637	0.06599	0.04542
693.295	0.01306	0.00465	-0.00143	0.04054	0.02648	0.07326	0.02557	0.02557	0.06409	0.04422
693.777	0.01338	0.00533	0.000668639	0.03928	0.02647	0.07292	0.02466	0.02466	0.06261	0.04356
694.26	0.01357	0.00638	0.00296	0.03893	0.02727	0.07381	0.02356	0.02356	0.06139	0.04337
694.742	0.01327	0.00749	0.00445	0.03886	0.02833	0.075	0.02212	0.02212	0.06007	0.04327
695.224	0.01228	0.00834	0.00439	0.03841	0.0291	0.0756	0.0203	0.0203	0.05835	0.04292
695.706	0.01067	0.00882	0.00253	0.03724	0.02937	0.07524	0.0183	0.0183	0.05635	0.04223
696.188	0.00886	0.00902	-0.000684442	0.03554	0.02931	0.07413	0.0166	0.0166	0.05461	0.04143
696.67	0.00745	0.00919	-0.00436	0.03388	0.02939	0.07299	0.01573	0.01573	0.05387	0.04092
697.152	0.00695	0.00956	-0.00752	0.03292	0.03	0.07254	0.01597	0.01597	0.05464	0.04102
697.634	0.00751	0.01015	-0.00958	0.03296	0.03118	0.07302	0.01718	0.01718	0.05681	0.04171
698.116	0.00896	0.01076	-0.01049	0.03384	0.03255	0.07408	0.01876	0.01876	0.05959	0.04256
698.599	0.01084	0.01107	-0.01066	0.03505	0.0335	0.07495	0.01998	0.01998	0.06191	0.04301
699.081	0.01269	0.01083	-0.01056	0.03606	0.03359	0.07488	0.02025	0.02025	0.06287	0.04263
699.563	0.01423	0.01001	-0.01048	0.0366	0.03272	0.07356	0.0194	0.0194	0.06213	0.04139
700.045	0.01543	0.00886	-0.01037	0.03685	0.03128	0.07124	0.01767	0.01767	0.06	0.03975
700.527	0.01642	0.00775	-0.00996	0.03721	0.02986	0.06865	0.01566	0.01566	0.05731	0.03838
701.009	0.01735	0.00699	-0.00902	0.0381	0.02901	0.06656	0.01399	0.01399	0.05495	0.0379
701.491	0.0182	0.00668	-0.00758	0.03962	0.02883	0.06538	0.01302	0.01302	0.05345	0.03847
701.973	0.0188	0.00661	-0.00601	0.04148	0.02897	0.06498	0.01273	0.01273	0.05274	0.03975
702.456	0.01885	0.00645	-0.00475	0.04318	0.02882	0.06487	0.01285	0.01285	0.05234	0.0411
702.938	0.01818	0.0059	-0.00414	0.0443	0.02788	0.06458	0.01304	0.01304	0.05176	0.04186
703.42	0.01683	0.00488	-0.00415	0.04469	0.026	0.06395	0.01315	0.01315	0.05083	0.04169
703.902	0.01513	0.00358	-0.00435	0.04462	0.02353	0.06328	0.01325	0.01325	0.04988	0.04068
704.384	0.01353	0.00236	-0.00412	0.04457	0.0211	0.06309	0.01357	0.01357	0.04953	0.03926
704.866	0.01244	0.00157	-0.00295	0.04495	0.01934	0.0638	0.01428	0.01428	0.05031	0.03793
705.348	0.01201	0.00134	-0.000785957	0.04583	0.01851	0.06535	0.01531	0.01531	0.05227	0.037
705.83	0.01207	0.00156	0.00194	0.04689	0.01843	0.06718	0.01637	0.01637	0.05482	0.03643
706.313	0.01228	0.00191	0.00449	0.04755	0.01861	0.0685	0.01704	0.01704	0.0571	0.03595
706.795	0.0123	0.00212	0.00617	0.04734	0.01861	0.06871	0.01701	0.01701	0.05825	0.03527
707.277	0.012	0.00205	0.00662	0.04612	0.01827	0.06773	0.01625	0.01625	0.05787	0.03437
707.759	0.01148	0.0018	0.00594	0.04416	0.01783	0.06609	0.015	0.015	0.05613	0.03348
708.241	0.01102	0.0016	0.0046	0.04199	0.01771	0.06469	0.01368	0.01368	0.05365	0.03301
708.723	0.0109	0.00166	0.00318	0.0401	0.01823	0.06431	0.01266	0.01266	0.05122	0.03324
709.205	0.01116	0.00201	0.00202	0.03871	0.01936	0.06521	0.01206	0.01206	0.04937	0.03413
709.687	0.01163	0.00247	0.00118	0.03766	0.02067	0.06695	0.0117	0.0117	0.04815	0.03529
710.17	0.01197	0.00276	0.000460537	0.03663	0.02159	0.06872	0.01127	0.01127	0.04728	0.03615
710.652	0.01189	0.00259	-0.000345832	0.03541	0.02167	0.06967	0.01044	0.01044	0.04641	0.03629
711.134	0.01124	0.00188	-0.00126	0.03408	0.02085	0.06943	0.00916	0.00916	0.04541	0.03566
711.616	0.01018	0.000756097	-0.00207	0.03311	0.01951	0.0682	0.00763	0.00763	0.04454	0.03457
712.098	0.00898	-0.000494367	-0.00243	0.03303	0.01826	0.06664	0.0062	0.0062	0.04424	0.03358
712.58	0.00793	-0.00158	-0.00213	0.03415	0.01766	0.06547	0.0052	0.0052	0.04485	0.03319
713.062	0.00712	-0.00235	-0.00129	0.03623	0.01789	0.06508	0.00471	0.00471	0.04633	0.03351
713.544	0.00645	-0.0028	-0.000322675	0.03861	0.01871	0.06528	0.0046	0.0046	0.04818	0.03425
714.027	0.00565	-0.00306	0.000248747	0.04036	0.01963	0.06553	0.00462	0.00462	0.04974	0.03489
714.509	0.00452	-0.00323	6.306e-05	0.04083	0.02025	0.06527	0.0046	0.0046	0.05049	0.03497
714.991	0.00303	-0.00328	-0.000859774	0.03986	0.02048	0.06425	0.0046	0.0046	0.05038	0.03433
715.473	0.00139	-0.00309	-0.0021	0.03794	0.0206	0.06273	0.00487	0.00487	0.04981	0.03321
715.955	-1.94185e-05	-0.00251	-0.00304	0.03595	0.02103	0.0613	0.00574	0.00574	0.04946	0.03215
716.437	-0.000811393	-0.0015	-0.00317	0.03474	0.02209	0.06054	0.00733	0.00733	0.04992	0.03165
716.919	-0.00080035	-0.000254026	-0.00236	0.03471	0.02372	0.0607	0.00951	0.00951	0.05134	0.0319
717.401	-2.18635e-05	0.000888914	-0.000898477	0.0357	0.02546	0.06151	0.01185	0.01185	0.05332	0.03273
717.884	0.00129	0.00152	0.000624236	0.03709	0.0267	0.06242	0.01385	0.01385	0.05514	0.03369
718.366	0.00285	0.00138	0.00165	0.03818	0.027	0.06284	0.01511	0.01511	0.05609	0.03432
718.848	0.00444	0.000436964	0.00186	0.03852	0.02623	0.06253	0.01555	0.01555	0.05585	0.03438
719.33	0.00593	-0.00102	0.00132	0.03812	0.02473	0.06169	0.01537	0.01537	0.05457	0.03397
719.812	0.00725	-0.00254	0.000358281	0.03733	0.02308	0.06085	0.01496	0.01496	0.05282	0.03342
720.294	0.00833	-0.00368	-0.000612309	0.03668	0.02179	0.06057	0.01469	0.01469	0.05126	0.03308
720.776	0.009	-0.0042	-0.00138	0.03641	0.02101	0.06107	0.01465	0.01465	0.05032	0.0331
721.258	0.00904	-0.00413	-0.00201	0.03647	0.02052	0.06208	0.01468	0.01468	0.04995	0.03336
721.74	0.00826	-0.00368	-0.00275	0.03646	0.01989	0.06308	0.01448	0.01448	0.04985	0.03359
722.223	0.00668	-0.00308	-0.00379	0.03601	0.01879	0.06355	0.01382	0.01382	0.04965	0.03354
722.705	0.00454	-0.00246	-0.00512	0.03496	0.01721	0.06332	0.01274	0.01274	0.04925	0.03318
723.187	0.00233	-0.0018	-0.00646	0.03356	0.01554	0.06263	0.01154	0.01154	0.04885	0.03271
723.669	0.00054964	-0.001	-0.00739	0.03231	0.0143	0.06201	0.01064	0.01064	0.04883	0.03245
724.151	-0.000437443	-1.43878e-05	-0.00761	0.03176	0.01387	0.06193	0.01039	0.01039	0.04948	0.0326
724.633	-0.000571481	0.00108	-0.00709	0.0322	0.01426	0.06252	0.01085	0.01085	0.05075	0.03309
725.115	-8.20514e-05	0.00205	-0.00609	0.03357	0.01506	0.06347	0.01178	0.01178	0.0522	0.03362
725.597	0.000622683	0.0026	-0.00506	0.03551	0.01568	0.06424	0.01277	0.01277	0.05327	0.03377
726.08	0.00118	0.00252	-0.00438	0.0376	0.0157	0.06432	0.01345	0.01345	0.05353	0.03331
726.562	0.00139	0.00182	-0.00415	0.03954	0.01505	0.06358	0.01365	0.01365	0.05293	0.03233
727.044	0.00136	0.000721527	-0.00417	0.04125	0.0141	0.06229	0.01349	0.01349	0.05181	0.03122
727.526	0.00132	-0.000395193	-0.00407	0.0428	0.01348	0.06101	0.01326	0.01326	0.05076	0.03051
728.008	0.00154	-0.00118	-0.00347	0.04423	0.01368	0.06027	0.01327	0.01327	0.05024	0.03057
728.49	0.00213	-0.00146	-0.00224	0.04541	0.01486	0.06023	0.01364	0.01364	0.05036	0.03142
728.972	0.00301	-0.00127	-0.000574471	0.04604	0.01668	0.06061	0.01426	0.01426	0.05076	0.03268
729.455	0.00395	-0.00081697	0.00117	0.04576	0.01858	0.06085	0.01489	0.01489	0.0509	0.03381
729.937	0.00474	-0.000334939	0.00262	0.04443	0.02	0.06048	0.01528	0.01528	0.05033	0.03434
730.419	0.00526	1.21966e-05	0.00357	0.04219	0.02072	0.05936	0.01534	0.01534	0.04903	0.03414
730.901	0.00562	0.000202634	0.00405	0.03958	0.02089	0.0578	0.01516	0.01516	0.04743	0.03342
731.383	0.00599	0.000317493	0.00422	0.03725	0.02087	0.05645	0.01497	0.01497	0.04624	0.0326
731.865	0.0065	0.000438501	0.00422	0.03572	0.02106	0.05587	0.01496	0.01496	0.04604	0.03209
732.347	0.00714	0.000555277	0.004	0.03509	0.02157	0.05628	0.01514	0.01514	0.04699	0.03203
732.829	0.00772	0.000554617	0.00333	0.03509	0.02224	0.0574	0.01538	0.01538	0.04874	0.03225
733.312	0.00794	0.000270126	0.00197	0.03522	0.02274	0.05866	0.01542	0.01542	0.05064	0.03245
733.794	0.0076	-0.000399695	-0.00017148	0.03502	0.02283	0.05947	0.01508	0.01508	0.05207	0.03238
734.276	0.00667	-0.00141	-0.00286	0.03437	0.02251	0.05954	0.01435	0.01435	0.05276	0.03205
734.758	0.0054	-0.00254	-0.00553	0.03351	0.02206	0.05898	0.0134	0.0134	0.05283	0.03171
735.24	0.00415	-0.00348	-0.00749	0.03287	0.02188	0.05819	0.01256	0.01256	0.05269	0.03174
735.722	0.00326	-0.00399	-0.00816	0.03286	0.02223	0.05761	0.01206	0.01206	0.05275	0.03237
736.204	0.00291	-0.00396	-0.00737	0.03358	0.02306	0.05742	0.01201	0.01201	0.05316	0.03353
736.686	0.00302	-0.00346	-0.00538	0.03478	0.02401	0.05745	0.01228	0.01228	0.05368	0.03489
737.169	0.00332	-0.00272	-0.00276	0.03597	0.0246	0.05734	0.01267	0.01267	0.05388	0.03597
737.651	0.00355	-0.00195	-0.000152537	0.0367	0.02449	0.05678	0.013	0.013	0.05339	0.03648
738.133	0.00356	-0.00131	0.00193	0.03678	0.02365	0.05579	0.01324	0.01324	0.05216	0.0364
738.615	0.00344	-0.000798777	0.00324	0.03639	0.02242	0.05468	0.0135	0.0135	0.0505	0.03606
739.097	0.00341	-0.000303807	0.00379	0.03591	0.02125	0.05401	0.01401	0.01401	0.04899	0.03591
739.579	0.00372	0.00029485	0.0037	0.03572	0.02049	0.05417	0.01489	0.01489	0.04814	0.03627
740.061	0.00447	0.00104	0.00311	0.03594	0.0202	0.05522	0.01612	0.01612	0.04809	0.03709
740.543	0.00554	0.00185	0.00207	0.03639	0.0201	0.05678	0.01747	0.01747	0.04856	0.03799
741.026	0.00663	0.00257	0.000595946	0.0367	0.01982	0.05826	0.01865	0.01865	0.04905	0.03841
741.508	0.00738	0.00299	-0.00125	0.03654	0.01912	0.05912	0.01939	0.01939	0.04903	0.03791
741.99	0.00749	0.00303	-0.00323	0.03584	0.01806	0.0592	0.0196	0.0196	0.04835	0.03643
742.472	0.00692	0.00272	-0.005	0.03487	0.01708	0.05878	0.01937	0.01937	0.0472	0.03431
742.954	0.00579	0.0022	-0.00621	0.03408	0.01667	0.0584	0.01893	0.01893	0.04603	0.03215
743.436	0.00439	0.00165	-0.00666	0.0339	0.01715	0.05859	0.01849	0.01849	0.04531	0.03053
743.918	0.00297	0.0012	-0.00643	0.03447	0.01842	0.05953	0.01815	0.01815	0.04523	0.02973
744.4	0.00172	0.000902002	-0.00583	0.03557	0.01998	0.06096	0.01786	0.01786	0.04565	0.02967
744.883	0.000707879	0.000721688	-0.00526	0.03674	0.02115	0.06235	0.01752	0.01752	0.04625	0.02996
745.365	-4.40343e-05	0.000610472	-0.00501	0.03752	0.02142	0.06314	0.01701	0.01701	0.04671	0.03019
745.847	-0.000506783	0.000543917	-0.00511	0.03767	0.02065	0.06306	0.01634	0.01634	0.04697	0.03012
746.329	-0.000593963	0.000552072	-0.00533	0.03724	0.01915	0.06222	0.01562	0.01562	0.04723	0.02978
746.811	-0.000215254	0.000693579	-0.0053	0.03655	0.01751	0.06101	0.01501	0.01501	0.04777	0.02938
747.293	0.000674174	0.000995876	-0.0047	0.03598	0.01627	0.05984	0.01462	0.01462	0.04874	0.02917
747.775	0.00199	0.00143	-0.00351	0.03574	0.01569	0.05891	0.01444	0.01444	0.04997	0.02922
748.257	0.00352	0.00189	-0.00195	0.03582	0.01565	0.05807	0.01435	0.01435	0.05097	0.02939
748.74	0.00495	0.00222	-0.000435287	0.03605	0.01583	0.05699	0.01423	0.01423	0.0512	0.02943
749.222	0.00598	0.00231	0.00059591	0.03627	0.01589	0.05539	0.01404	0.01404	0.05036	0.02916
749.704	0.00642	0.0021	0.00088301	0.03642	0.01573	0.05329	0.01385	0.01385	0.04852	0.02857
750.186	0.00625	0.00162	0.000431865	0.03665	0.01548	0.05107	0.01384	0.01384	0.04623	0.02791
750.668	0.00565	0.000985705	-0.00053244	0.03717	0.01545	0.04934	0.01416	0.01416	0.04422	0.02749
751.15	0.00489	0.000328472	-0.00169	0.03812	0.01587	0.04861	0.01484	0.01484	0.04314	0.02756
751.632	0.0042	-0.000254348	-0.00277	0.03944	0.01674	0.04909	0.01571	0.01571	0.04319	0.0281
752.114	0.00376	-0.000705468	-0.00365	0.04085	0.0178	0.05052	0.01645	0.01645	0.04409	0.02888
752.597	0.0036	-0.000997177	-0.00429	0.04196	0.01868	0.0524	0.01674	0.01674	0.0453	0.02956
753.079	0.0037	-0.0011	-0.00469	0.04247	0.01911	0.05422	0.01638	0.01638	0.04625	0.02992
753.561	0.00398	-0.000984508	-0.00481	0.04231	0.01905	0.05564	0.01541	0.01541	0.0467	0.02998
754.043	0.00437	-0.000609711	-0.00457	0.04167	0.01874	0.0567	0.01408	0.01408	0.04673	0.02999
754.525	0.00486	1.83946e-05	-0.00388	0.04087	0.01853	0.05765	0.01273	0.01273	0.04671	0.03031
755.007	0.00544	0.000838375	-0.00276	0.04021	0.01865	0.05874	0.01169	0.01169	0.04697	0.03112
755.489	0.0061	0.00172	-0.00137	0.03975	0.01906	0.06004	0.01109	0.01109	0.04762	0.03234
755.971	0.0068	0.00249	2.85903e-05	0.03934	0.01945	0.06132	0.01092	0.01092	0.04844	0.03359
756.454	0.00748	0.00303	0.00113	0.03873	0.0194	0.06219	0.01105	0.01105	0.04905	0.03438
756.936	0.00811	0.00326	0.00175	0.03773	0.01862	0.06231	0.01134	0.01134	0.04912	0.03435
757.418	0.00864	0.00321	0.00183	0.03638	0.01714	0.0616	0.01175	0.01175	0.04859	0.03343
757.9	0.00906	0.00302	0.00151	0.03498	0.01534	0.06032	0.0123	0.0123	0.04768	0.03188
758.382	0.00939	0.00282	0.000984448	0.03391	0.01376	0.059	0.01302	0.01302	0.0468	0.03019
758.864	0.00957	0.00272	0.000443042	0.03349	0.01284	0.05813	0.01389	0.01389	0.04626	0.02879
759.346	0.00954	0.00275	-7.52961e-05	0.03373	0.01274	0.05799	0.01475	0.01475	0.04614	0.02788
759.828	0.0092	0.00285	-0.000651385	0.03441	0.01325	0.05847	0.01539	0.01539	0.04621	0.0274
760.311	0.00844	0.00295	-0.00142	0.03513	0.01393	0.05923	0.01562	0.01562	0.04611	0.02713
760.793	0.00727	0.003	-0.00245	0.03553	0.01435	0.05989	0.01536	0.01536	0.0456	0.02688
761.275	0.00579	0.00299	-0.00367	0.03549	0.01426	0.06021	0.01472	0.01472	0.04469	0.02662
761.757	0.00419	0.00297	-0.00488	0.03513	0.01376	0.06023	0.01395	0.01395	0.04371	0.02656
762.239	0.00273	0.003	-0.00585	0.03477	0.01313	0.06018	0.01338	0.01338	0.04311	0.02699
762.721	0.00159	0.00308	-0.00643	0.03468	0.01271	0.06032	0.01321	0.01321	0.04316	0.02805
763.203	0.000840612	0.00315	-0.0066	0.03494	0.01271	0.06073	0.0135	0.0135	0.04378	0.02965
763.685	0.000466018	0.00311	-0.00652	0.03543	0.01314	0.06127	0.01411	0.01411	0.04457	0.03142
764.168	0.000357798	0.00284	-0.0064	0.03587	0.01386	0.06166	0.01482	0.01482	0.04496	0.03286
764.65	0.000414517	0.00228	-0.00636	0.03597	0.01472	0.06161	0.01545	0.01545	0.04455	0.03358
765.132	0.000568959	0.00146	-0.00641	0.03561	0.01564	0.06104	0.0159	0.0159	0.04329	0.03347
765.614	0.000827837	0.000501117	-0.00641	0.0349	0.01662	0.06013	0.0162	0.0162	0.04153	0.03273
766.096	0.00122	-0.000427204	-0.00615	0.03408	0.01772	0.05923	0.01646	0.01646	0.03987	0.03178
766.578	0.00176	-0.00117	-0.00548	0.03337	0.01892	0.05868	0.01678	0.01678	0.03882	0.03103
767.06	0.0024	-0.00163	-0.00443	0.0329	0.02008	0.05861	0.01716	0.01716	0.03857	0.03071
767.542	0.00306	-0.00176	-0.00312	0.03264	0.02096	0.05888	0.01755	0.01755	0.03889	0.03076
768.024	0.00358	-0.00156	-0.0018	0.03249	0.02134	0.05916	0.01784	0.01784	0.03934	0.03099
768.507	0.00386	-0.00105	-0.000683908	0.0324	0.02116	0.05912	0.01797	0.01797	0.03946	0.03114
768.989	0.00386	-0.000242525	9.12038e-05	0.03245	0.02063	0.0586	0.0179	0.0179	0.03908	0.03116
769.471	0.00362	0.000824771	0.000543517	0.03281	0.0201	0.05771	0.01767	0.01767	0.03838	0.03114
769.953	0.00324	0.00209	0.000779023	0.03361	0.01998	0.0567	0.01734	0.01734	0.03776	0.0313
770.435	0.00286	0.00342	0.000926349	0.03482	0.02045	0.05586	0.01689	0.01689	0.03762	0.03183
770.917	0.00251	0.00466	0.00105	0.03621	0.02143	0.05535	0.01627	0.01627	0.03817	0.03274
771.399	0.0022	0.00563	0.00116	0.03736	0.02258	0.05508	0.01542	0.01542	0.03928	0.03385
771.881	0.00184	0.00618	0.00118	0.03789	0.02346	0.05487	0.01434	0.01434	0.04068	0.03489
772.364	0.00136	0.00623	0.00111	0.03761	0.02379	0.05455	0.01315	0.01315	0.04204	0.03563
772.846	0.000709011	0.00584	0.000977756	0.03674	0.0235	0.05409	0.01212	0.01212	0.04325	0.03599
773.328	-7.29581e-05	0.00515	0.000878235	0.03577	0.02283	0.05368	0.01155	0.01155	0.04434	0.03605
773.81	-0.000907647	0.00436	0.000922999	0.03535	0.02211	0.05362	0.01166	0.01166	0.04549	0.03599
774.292	-0.00167	0.00367	0.00118	0.03597	0.02164	0.05411	0.01247	0.01247	0.04679	0.03592
774.774	-0.00228	0.00318	0.00161	0.03772	0.02149	0.05518	0.01379	0.01379	0.04813	0.03582
775.256	-0.00266	0.00294	0.0021	0.04029	0.02156	0.05657	0.01525	0.01525	0.04924	0.03552
775.739	-0.0028	0.00293	0.0025	0.04306	0.02161	0.0579	0.01647	0.01647	0.0498	0.03486
776.221	-0.0027	0.00309	0.00269	0.04535	0.02149	0.0588	0.01718	0.01718	0.04963	0.03382
776.703	-0.00236	0.00336	0.00263	0.04668	0.02119	0.05908	0.01731	0.01731	0.04888	0.03258
777.185	-0.00179	0.00371	0.00235	0.04689	0.02084	0.05877	0.017	0.017	0.04794	0.0315
777.667	-0.001	0.00407	0.00192	0.04616	0.02064	0.05811	0.01649	0.01649	0.04731	0.03097
778.149	-2.0707e-05	0.00442	0.00137	0.04485	0.02067	0.05737	0.01602	0.01602	0.04731	0.03115
778.631	0.00109	0.00469	0.000684263	0.04327	0.02087	0.05676	0.01571	0.01571	0.04792	0.03191
779.113	0.00225	0.00483	-0.000194632	0.04162	0.02102	0.0563	0.01554	0.01554	0.04878	0.03282
779.596	0.00334	0.00482	-0.0013	0.03994	0.02089	0.05591	0.01543	0.01543	0.04941	0.0334
780.078	0.00427	0.00469	-0.00257	0.0382	0.02038	0.0555	0.01528	0.01528	0.0494	0.03327
780.56	0.00496	0.00452	-0.00381	0.03646	0.01959	0.05504	0.01507	0.01507	0.04866	0.03243
781.042	0.00539	0.00444	-0.00475	0.03483	0.01877	0.05466	0.01488	0.01488	0.04744	0.03117
781.524	0.0056	0.00456	-0.00512	0.0335	0.01821	0.05447	0.01479	0.01479	0.0462	0.03001
782.006	0.00565	0.00496	-0.00481	0.03259	0.01804	0.05459	0.01489	0.01489	0.04533	0.02937
782.488	0.0056	0.00562	-0.00386	0.03208	0.0182	0.05498	0.01517	0.01517	0.04497	0.02942
782.97	0.0055	0.00642	-0.0025	0.03185	0.01848	0.05548	0.01553	0.01553	0.04492	0.03003
783.452	0.00538	0.00719	-0.00105	0.03167	0.01864	0.05592	0.01582	0.01582	0.04478	0.03083
783.935	0.00528	0.00772	0.000190803	0.03137	0.01857	0.05621	0.01594	0.01594	0.04421	0.03143
784.417	0.00522	0.00785	0.00104	0.03089	0.0184	0.05638	0.01584	0.01584	0.04312	0.03162
784.899	0.00525	0.00749	0.00148	0.03035	0.01837	0.05662	0.01558	0.01558	0.04175	0.03144
785.381	0.0054	0.00666	0.00168	0.02993	0.01874	0.05709	0.01525	0.01525	0.04054	0.03116
785.863	0.00569	0.00543	0.00185	0.0298	0.01955	0.05785	0.01496	0.01496	0.03992	0.03102
786.345	0.00608	0.00397	0.00219	0.02999	0.02062	0.05878	0.01477	0.01477	0.04008	0.03117
786.827	0.00649	0.00243	0.0028	0.03036	0.02158	0.05958	0.01464	0.01464	0.04094	0.03151
787.309	0.00682	0.000974328	0.00367	0.03071	0.02203	0.05997	0.01454	0.01454	0.04221	0.0318
787.792	0.00698	-0.000240126	0.00464	0.03084	0.02176	0.05977	0.01441	0.01441	0.04357	0.03179
788.274	0.0069	-0.00111	0.00554	0.03066	0.02085	0.05908	0.01422	0.01422	0.04483	0.03134
788.756	0.00661	-0.0016	0.00622	0.03025	0.01966	0.05823	0.01398	0.01398	0.04601	0.03053
789.238	0.0062	-0.00174	0.00659	0.02977	0.01862	0.05759	0.01372	0.01372	0.04721	0.02959
789.72	0.00578	-0.00162	0.00665	0.02944	0.01806	0.05747	0.01347	0.01347	0.04849	0.02879
790.202	0.00549	-0.00136	0.00648	0.02935	0.01805	0.05786	0.01324	0.01324	0.04974	0.0283
790.684	0.0054	-0.00108	0.00617	0.02951	0.01841	0.05854	0.01305	0.01305	0.05065	0.02813
791.167	0.00551	-0.000881156	0.00583	0.02984	0.01885	0.05915	0.01292	0.01292	0.05089	0.02817
791.649	0.00579	-0.000804924	0.00557	0.03024	0.01916	0.05938	0.01287	0.01287	0.05023	0.02828
792.131	0.00614	-0.000840975	0.00549	0.03064	0.01926	0.05914	0.01296	0.01296	0.04878	0.02838
792.613	0.00647	-0.000934013	0.00565	0.03106	0.01929	0.05856	0.01317	0.01317	0.04691	0.0285
793.095	0.00673	-0.00101	0.00609	0.03152	0.01944	0.05795	0.01349	0.01349	0.04521	0.0287
793.577	0.0069	-0.000990206	0.00682	0.03202	0.01981	0.05755	0.01382	0.01382	0.04422	0.02905
794.059	0.007	-0.000846478	0.00779	0.0325	0.02036	0.05743	0.0141	0.0141	0.04418	0.02951
794.541	0.0071	-0.000579517	0.00894	0.03287	0.02085	0.05743	0.01428	0.01428	0.04502	0.02996
795.024	0.00721	-0.000241107	0.01012	0.03301	0.02102	0.05725	0.01442	0.01442	0.04637	0.03027
795.506	0.00735	7.93425e-05	0.01115	0.03288	0.02071	0.05661	0.01463	0.01463	0.04779	0.03033
795.988	0.0075	0.000282698	0.01182	0.03255	0.01996	0.05543	0.01505	0.01505	0.04893	0.03019
796.47	0.00768	0.000291082	0.01194	0.03217	0.01898	0.05388	0.01578	0.01578	0.04962	0.03002
796.952	0.00788	7.98909e-05	0.01143	0.03189	0.01808	0.05233	0.0168	0.0168	0.04989	0.02999
797.434	0.00816	-0.000315144	0.01034	0.03181	0.01742	0.05117	0.01796	0.01796	0.04985	0.03024
797.916	0.00855	-0.000806931	0.00883	0.03191	0.01704	0.05068	0.01906	0.01906	0.04959	0.03077
798.398	0.00909	-0.00129	0.00717	0.03211	0.0168	0.05091	0.01985	0.01985	0.04907	0.03147
798.88	0.00977	-0.00165	0.00566	0.0323	0.0165	0.05171	0.02024	0.02024	0.04827	0.03222
799.363	0.01052	-0.00185	0.00459	0.03248	0.01607	0.05287	0.02024	0.02024	0.04719	0.03299
799.845	0.01119	-0.00188	0.00408	0.03275	0.01556	0.05419	0.02	0.02	0.04599	0.03385
800.327	0.01166	-0.00181	0.00409	0.03325	0.0152	0.05554	0.01974	0.01974	0.04492	0.035
800.809	0.01183	-0.00172	0.0044	0.03412	0.01521	0.0569	0.01961	0.01961	0.04421	0.03656
801.291	0.0117	-0.00166	0.00476	0.03534	0.01567	0.05823	0.01964	0.01964	0.04398	0.03848
801.773	0.01135	-0.00167	0.00491	0.03676	0.01648	0.05948	0.01977	0.01977	0.04409	0.04052
802.255	0.01089	-0.0017	0.00476	0.0381	0.01739	0.06052	0.01983	0.01983	0.04424	0.04226
802.737	0.01047	-0.00172	0.00435	0.03906	0.01812	0.06119	0.01967	0.01967	0.04409	0.04325
803.22	0.01018	-0.00168	0.00384	0.03942	0.0185	0.06136	0.01921	0.01921	0.04344	0.04322
803.702	0.01003	-0.00157	0.00343	0.03916	0.01855	0.06102	0.0185	0.0185	0.04237	0.04221
804.184	0.00998	-0.00142	0.00324	0.03846	0.0185	0.06027	0.01763	0.01763	0.04116	0.04053
804.666	0.00992	-0.00122	0.00331	0.03763	0.01859	0.05933	0.01677	0.01677	0.04022	0.03865
805.148	0.00977	-0.000967547	0.00354	0.03695	0.01901	0.05841	0.01601	0.01601	0.03983	0.03697
805.63	0.00949	-0.000598616	0.00378	0.03659	0.01974	0.0576	0.01544	0.01544	0.04002	0.0357
806.112	0.00907	-4.42547e-05	0.00388	0.03659	0.02058	0.05691	0.01508	0.01508	0.04056	0.03478
806.595	0.00851	0.000741522	0.00374	0.03685	0.02128	0.05628	0.01496	0.01496	0.04109	0.03398
807.077	0.00787	0.00172	0.00331	0.03723	0.02163	0.05566	0.01512	0.01512	0.04133	0.03313
807.559	0.00717	0.00278	0.00264	0.03761	0.02159	0.05512	0.01558	0.01558	0.04121	0.03215
808.041	0.00645	0.00372	0.0018	0.03789	0.02131	0.0548	0.01633	0.01633	0.04091	0.03118
808.523	0.00574	0.00438	0.0009055	0.03802	0.02099	0.05485	0.01729	0.01729	0.04081	0.03044
809.005	0.00514	0.00468	6.0344e-05	0.03795	0.02082	0.05538	0.01829	0.01829	0.0412	0.03013
809.487	0.00473	0.00467	-0.000608145	0.03759	0.02081	0.05635	0.01917	0.01917	0.0422	0.03032
809.969	0.00463	0.00452	-0.000970794	0.03689	0.02084	0.05756	0.01976	0.01976	0.04364	0.03087
810.452	0.00488	0.00444	-0.000909636	0.03586	0.02075	0.05874	0.01999	0.01999	0.04515	0.0316
810.934	0.00547	0.00463	-0.000368494	0.03464	0.02041	0.0596	0.01986	0.01986	0.04633	0.0323
811.416	0.00629	0.00517	0.000586878	0.03348	0.01985	0.05996	0.0195	0.0195	0.04687	0.03291
811.898	0.00718	0.00599	0.00178	0.0327	0.01925	0.0598	0.01901	0.01901	0.04667	0.03351
812.38	0.00797	0.00692	0.00296	0.03253	0.01882	0.05923	0.0185	0.0185	0.04586	0.03426
812.862	0.0086	0.00778	0.00392	0.03302	0.01873	0.05841	0.01799	0.01799	0.04469	0.03528
813.344	0.00908	0.00842	0.00455	0.03402	0.01901	0.0575	0.01747	0.01747	0.0434	0.03658
813.826	0.00949	0.00876	0.00491	0.03523	0.01953	0.05659	0.01689	0.01689	0.04214	0.03795
814.308	0.00991	0.00883	0.00516	0.03627	0.02013	0.05572	0.01627	0.01627	0.04097	0.03911
814.791	0.01035	0.00866	0.00551	0.03683	0.02063	0.05493	0.01572	0.01572	0.03993	0.03976
815.273	0.01071	0.00833	0.0061	0.0368	0.02097	0.05427	0.01537	0.01537	0.03908	0.03975
815.755	0.01084	0.00786	0.00694	0.03625	0.02118	0.05383	0.01534	0.01534	0.0385	0.03914
816.237	0.01056	0.00727	0.00786	0.03544	0.02133	0.05373	0.01569	0.01569	0.03825	0.03812
816.719	0.00981	0.00659	0.0086	0.03465	0.02145	0.05399	0.01633	0.01633	0.03832	0.03695
817.201	0.00867	0.00589	0.00893	0.03412	0.02152	0.05459	0.01711	0.01711	0.0386	0.03579
817.683	0.00733	0.00526	0.00871	0.034	0.02141	0.05542	0.01783	0.01783	0.03891	0.0347
818.165	0.00608	0.00481	0.00793	0.03429	0.02102	0.05637	0.01834	0.01834	0.03908	0.03364
818.648	0.00515	0.00462	0.00675	0.03495	0.02033	0.05732	0.01857	0.01857	0.03901	0.03253
819.13	0.00468	0.00464	0.00539	0.03591	0.01946	0.05823	0.01853	0.01853	0.03875	0.03136
819.612	0.00463	0.0048	0.00406	0.03707	0.01861	0.05908	0.01832	0.01832	0.03843	0.03018
820.094	0.00486	0.00491	0.00289	0.03835	0.01799	0.05989	0.01804	0.01804	0.03821	0.02913
820.576	0.00521	0.00486	0.00196	0.03964	0.01772	0.06058	0.0178	0.0178	0.03817	0.02834
821.058	0.00561	0.00457	0.00129	0.04081	0.01777	0.06106	0.01765	0.01765	0.0383	0.02788
821.54	0.00607	0.00408	0.000911097	0.04173	0.01802	0.06113	0.01762	0.01762	0.03849	0.02776
822.023	0.00668	0.00352	0.000918215	0.04225	0.01827	0.06067	0.01773	0.01773	0.03866	0.02797
822.505	0.00755	0.00303	0.00141	0.04232	0.01839	0.05958	0.018	0.018	0.03881	0.02846
822.987	0.00868	0.00277	0.00243	0.04194	0.01833	0.05797	0.01837	0.01837	0.03908	0.02923
823.469	0.00994	0.00281	0.00394	0.04126	0.01815	0.05608	0.01877	0.01877	0.03964	0.0303
823.951	0.01113	0.00319	0.00577	0.04045	0.01794	0.05425	0.01906	0.01906	0.04067	0.03166
824.433	0.01208	0.0039	0.00775	0.03967	0.01778	0.05279	0.01911	0.01911	0.04217	0.03322
824.915	0.01269	0.00493	0.00968	0.039	0.0177	0.05187	0.01885	0.01885	0.044	0.03482
825.397	0.01298	0.00627	0.01147	0.03849	0.01767	0.05154	0.0183	0.0183	0.04583	0.03624
825.88	0.01306	0.00784	0.01305	0.03807	0.01765	0.05173	0.01765	0.01765	0.04736	0.03725
826.362	0.01306	0.00948	0.0144	0.0377	0.01766	0.05228	0.01715	0.01715	0.04835	0.03772
826.844	0.01305	0.01092	0.01548	0.03734	0.01778	0.05302	0.01706	0.01706	0.04877	0.03764
827.326	0.01303	0.01186	0.01621	0.03696	0.01808	0.05378	0.01751	0.01751	0.04872	0.03709
827.808	0.0129	0.01206	0.01647	0.03656	0.01859	0.05446	0.01849	0.01849	0.04845	0.03623
828.29	0.01258	0.01146	0.01615	0.03613	0.01925	0.05499	0.0198	0.0198	0.04811	0.03514
828.772	0.01208	0.01017	0.0152	0.03568	0.01993	0.05535	0.02118	0.02118	0.04774	0.03384
829.254	0.0115	0.0085	0.01366	0.03522	0.02046	0.05557	0.02243	0.02243	0.04728	0.03229
829.736	0.01101	0.00685	0.01167	0.03478	0.02073	0.05572	0.02344	0.02344	0.04661	0.0305
830.219	0.01084	0.00558	0.0095	0.03443	0.02077	0.05593	0.02428	0.02428	0.04568	0.02857
830.701	0.01107	0.00495	0.00742	0.0342	0.02076	0.05632	0.02509	0.02509	0.04462	0.02676
831.183	0.01166	0.00498	0.00568	0.03414	0.02093	0.05698	0.026	0.026	0.04366	0.0254
831.665	0.01241	0.0055	0.00439	0.03419	0.02147	0.05791	0.02705	0.02705	0.04307	0.0248
832.147	0.01307	0.00628	0.00358	0.03429	0.0224	0.05901	0.02813	0.02813	0.04298	0.02509
832.629	0.01344	0.00712	0.00322	0.03433	0.02356	0.06008	0.02903	0.02903	0.04339	0.02618
833.111	0.01343	0.00791	0.00332	0.03429	0.02467	0.06092	0.02953	0.02953	0.04409	0.02778
833.593	0.01308	0.0086	0.00389	0.03423	0.02544	0.06139	0.02949	0.02949	0.04485	0.02954
834.076	0.01248	0.00915	0.0049	0.03422	0.02563	0.06139	0.02893	0.02893	0.0454	0.0311
834.558	0.01176	0.00946	0.00626	0.03439	0.02519	0.06099	0.02802	0.02802	0.04564	0.03227
835.04	0.011	0.00942	0.00777	0.03481	0.02425	0.06034	0.02705	0.02705	0.04558	0.03304
835.522	0.01025	0.00893	0.00918	0.03544	0.02302	0.05963	0.02626	0.02626	0.04533	0.03355
836.004	0.00953	0.00797	0.0103	0.03616	0.0217	0.059	0.02579	0.02579	0.04497	0.03393
836.486	0.00888	0.00661	0.01103	0.03676	0.02043	0.05851	0.02563	0.02563	0.04452	0.03428
836.968	0.00839	0.00508	0.01138	0.03707	0.01924	0.05812	0.02563	0.02563	0.04393	0.03457
837.45	0.00818	0.00366	0.01147	0.03698	0.01818	0.05778	0.02562	0.02562	0.04312	0.03466
837.933	0.00837	0.00257	0.01148	0.03654	0.01729	0.05741	0.02543	0.02543	0.04211	0.03443
838.415	0.00897	0.00193	0.01151	0.0359	0.01666	0.057	0.02501	0.02501	0.04104	0.03382
838.897	0.00988	0.00168	0.01159	0.03531	0.01638	0.05659	0.02435	0.02435	0.04012	0.0329
839.379	0.01092	0.00165	0.01162	0.03497	0.01651	0.05622	0.02358	0.02358	0.03957	0.03185
839.861	0.01191	0.00167	0.01149	0.03497	0.01701	0.05593	0.02276	0.02276	0.03948	0.03088
840.343	0.0127	0.00165	0.01109	0.0353	0.01776	0.05574	0.022	0.022	0.03978	0.03019
840.825	0.01326	0.00164	0.01039	0.03586	0.01859	0.05561	0.02132	0.02132	0.04026	0.02989
841.308	0.01363	0.00178	0.00944	0.0365	0.01938	0.05552	0.02075	0.02075	0.04069	0.03001
841.79	0.0139	0.0022	0.00838	0.0371	0.02005	0.05546	0.02029	0.02029	0.04092	0.0305
842.272	0.01407	0.00295	0.00731	0.03759	0.02061	0.05542	0.01994	0.01994	0.04094	0.0313
842.754	0.01414	0.00393	0.00631	0.03796	0.02114	0.05544	0.01971	0.01971	0.0409	0.0323
843.236	0.01402	0.00497	0.00537	0.0382	0.02171	0.05552	0.01959	0.01959	0.04103	0.03336
843.718	0.01363	0.00585	0.00445	0.03831	0.02233	0.05565	0.01957	0.01957	0.04149	0.03436
844.2	0.01296	0.0065	0.00357	0.03828	0.0229	0.0558	0.01969	0.01969	0.04228	0.03515
844.682	0.01207	0.0069	0.00282	0.03809	0.02329	0.05594	0.01994	0.01994	0.04328	0.0356
845.164	0.01114	0.00716	0.00237	0.03773	0.02336	0.0561	0.02033	0.02033	0.04425	0.03563
845.647	0.01037	0.00734	0.00242	0.03726	0.02304	0.0563	0.02087	0.02087	0.04495	0.03526
846.129	0.0099	0.00747	0.00311	0.03679	0.02239	0.05663	0.0215	0.0215	0.04525	0.03461
846.611	0.0098	0.00746	0.00439	0.03645	0.0216	0.05712	0.02211	0.02211	0.04517	0.0339
847.093	0.01002	0.00719	0.00611	0.03632	0.02085	0.05774	0.0226	0.0226	0.04487	0.03331
847.575	0.01043	0.00656	0.00802	0.03641	0.0203	0.05835	0.0229	0.0229	0.04453	0.03297
848.057	0.01088	0.00558	0.00986	0.0367	0.02001	0.05878	0.02303	0.02303	0.04432	0.03289
848.539	0.01129	0.0044	0.01143	0.03711	0.01996	0.0588	0.02311	0.02311	0.04431	0.03301
849.021	0.01159	0.00327	0.01258	0.03758	0.02006	0.0583	0.02332	0.02332	0.04449	0.0332
849.504	0.0118	0.00246	0.01319	0.0381	0.02022	0.05728	0.02386	0.02386	0.04482	0.03337
849.986	0.01192	0.00213	0.0132	0.03869	0.02036	0.05593	0.02483	0.02483	0.04522	0.03346
850.468	0.01201	0.00229	0.0126	0.03941	0.02042	0.05454	0.02615	0.02615	0.04565	0.03347
850.95	0.01208	0.00279	0.01146	0.04029	0.02034	0.05344	0.02756	0.02756	0.04604	0.03344
851.432	0.01218	0.00346	0.00993	0.04128	0.02006	0.05284	0.02872	0.02872	0.04631	0.03336
851.914	0.01238	0.00414	0.00824	0.0423	0.01953	0.05282	0.0293	0.0293	0.04635	0.03321
852.396	0.01273	0.00476	0.00668	0.04316	0.0187	0.05331	0.02913	0.02913	0.04605	0.03292
852.879	0.01323	0.00532	0.00557	0.0437	0.01767	0.05415	0.02825	0.02825	0.04534	0.03247
853.361	0.01381	0.00583	0.00511	0.04379	0.01658	0.05518	0.02694	0.02694	0.04427	0.03187
853.843	0.0143	0.00628	0.00535	0.04339	0.01567	0.05627	0.02563	0.02563	0.04301	0.03125
854.325	0.01449	0.00661	0.00611	0.04258	0.01512	0.05737	0.02472	0.02472	0.04182	0.03073
854.807	0.0142	0.00674	0.00713	0.04152	0.01502	0.05849	0.02444	0.02444	0.04092	0.03043
855.289	0.01338	0.00667	0.00809	0.04037	0.0153	0.05962	0.02476	0.02476	0.04048	0.03036
855.771	0.01215	0.00646	0.00883	0.03931	0.01578	0.06077	0.02548	0.02548	0.04048	0.03048
856.253	0.01078	0.00627	0.0093	0.03844	0.01623	0.06186	0.02625	0.02625	0.04082	0.03068
856.736	0.00964	0.00629	0.00956	0.03785	0.01648	0.0628	0.02673	0.02673	0.04133	0.03084
857.218	0.00906	0.00658	0.00972	0.03758	0.01649	0.06348	0.02674	0.02674	0.04186	0.03095
857.7	0.00921	0.00709	0.00985	0.03763	0.01634	0.06382	0.02625	0.02625	0.04233	0.03105
858.182	0.01002	0.00758	0.00997	0.03792	0.01618	0.06385	0.0254	0.0254	0.0427	0.03123
858.664	0.01123	0.00775	0.01003	0.03831	0.01617	0.06366	0.0244	0.0244	0.043	0.03159
859.146	0.01245	0.00735	0.01004	0.03867	0.01636	0.06338	0.02345	0.02345	0.04325	0.03212
859.628	0.01336	0.00632	0.01006	0.03887	0.01669	0.06314	0.02268	0.02268	0.04347	0.03274
860.11	0.0137	0.00479	0.01024	0.03885	0.01706	0.06304	0.02209	0.02209	0.04366	0.03329
860.592	0.0134	0.00303	0.01072	0.03866	0.01731	0.06314	0.02165	0.02165	0.04388	0.03358
861.075	0.01251	0.0014	0.01162	0.03843	0.01739	0.06344	0.02127	0.02127	0.0442	0.03354
861.557	0.01121	0.000150689	0.01284	0.03835	0.01729	0.06392	0.02088	0.02088	0.04473	0.03318
862.039	0.00973	-0.000602291	0.01414	0.03861	0.0171	0.0645	0.02048	0.02048	0.04551	0.03265
862.521	0.00827	-0.000897371	0.01518	0.03928	0.01691	0.06508	0.02008	0.02008	0.04649	0.03211
863.003	0.00704	-0.00083295	0.01574	0.04033	0.0168	0.06552	0.01976	0.01976	0.04749	0.03171
863.485	0.00619	-0.000462567	0.01572	0.04158	0.01677	0.0657	0.01964	0.01964	0.0482	0.03151
863.967	0.00584	0.000247412	0.01525	0.04282	0.01682	0.0655	0.01984	0.01984	0.04835	0.03149
864.449	0.00606	0.0014	0.01463	0.04381	0.01695	0.06488	0.02047	0.02047	0.04778	0.03158
864.932	0.00682	0.00303	0.01419	0.04433	0.01718	0.06386	0.02155	0.02155	0.0465	0.03175
865.414	0.00796	0.00506	0.01413	0.04429	0.01756	0.06256	0.02301	0.02301	0.04475	0.03198
865.896	0.00927	0.00726	0.01449	0.04372	0.01813	0.06115	0.02462	0.02462	0.04293	0.0323
866.378	0.01052	0.00932	0.01512	0.04277	0.01886	0.05983	0.02609	0.02609	0.04142	0.03273
866.86	0.01157	0.01094	0.01576	0.0416	0.01964	0.05873	0.02713	0.02713	0.04046	0.03325
867.342	0.01239	0.01197	0.01623	0.04037	0.02027	0.05787	0.02753	0.02753	0.04005	0.03379
867.824	0.01305	0.01238	0.01646	0.03916	0.02055	0.0572	0.02719	0.02719	0.04	0.03425
868.307	0.01366	0.01232	0.01652	0.03805	0.02033	0.0566	0.02618	0.02618	0.04006	0.03452
868.789	0.01428	0.01198	0.0166	0.03703	0.0196	0.05597	0.0247	0.0247	0.04	0.03454
869.271	0.01487	0.01151	0.01689	0.03613	0.01851	0.05527	0.02307	0.02307	0.0397	0.03435
869.753	0.01532	0.01101	0.01749	0.03531	0.01731	0.05448	0.02162	0.02162	0.03923	0.03404
870.235	0.01546	0.01048	0.01839	0.03457	0.01627	0.05368	0.02059	0.02059	0.03874	0.03371
870.717	0.0152	0.00987	0.01948	0.03389	0.01557	0.05292	0.02011	0.02011	0.03839	0.03341
871.199	0.01456	0.00913	0.02057	0.03327	0.01527	0.05224	0.02018	0.02018	0.03829	0.03312
871.681	0.01366	0.00826	0.02149	0.03275	0.01533	0.05167	0.02074	0.02074	0.0385	0.03276
872.163	0.01269	0.00729	0.02205	0.03234	0.01568	0.05118	0.02163	0.02163	0.039	0.03225
872.646	0.01187	0.00627	0.0221	0.03209	0.01626	0.05076	0.02267	0.02267	0.03977	0.03154
873.128	0.01128	0.00519	0.02154	0.032	0.01706	0.05042	0.02367	0.02367	0.04078	0.03071
873.61	0.01093	0.00402	0.02036	0.03205	0.01807	0.05017	0.02441	0.02441	0.04196	0.02988
874.092	0.01073	0.00276	0.01871	0.03219	0.0193	0.05001	0.02472	0.02472	0.04325	0.0292
874.574	0.01055	0.00144	0.01682	0.03238	0.02069	0.04996	0.02451	0.02451	0.04453	0.02877
875.056	0.01034	0.000211825	0.015	0.03261	0.02211	0.05002	0.0238	0.0238	0.04563	0.02863
875.538	0.01012	-0.000707254	0.01358	0.03285	0.0234	0.05015	0.02267	0.02267	0.04642	0.02874
876.02	0.00997	-0.00111	0.01283	0.03311	0.02434	0.05034	0.02135	0.02135	0.04679	0.02905
876.503	0.00996	-0.000892452	0.0128	0.03334	0.02482	0.05058	0.02006	0.02006	0.04676	0.0295
876.985	0.01012	-0.000173661	0.01333	0.03345	0.0248	0.05088	0.01902	0.01902	0.04641	0.03005
877.467	0.01039	0.000751385	0.014	0.03332	0.0244	0.05127	0.01834	0.01834	0.04592	0.03065
877.949	0.01066	0.00151	0.01435	0.03284	0.02378	0.05176	0.01801	0.01801	0.04539	0.03127
878.431	0.01081	0.00183	0.01405	0.03199	0.02308	0.05237	0.01792	0.01792	0.0448	0.03183
878.913	0.0108	0.00162	0.013	0.0308	0.02237	0.05304	0.01793	0.01793	0.04406	0.03225
879.395	0.01067	0.00105	0.01139	0.02949	0.02162	0.05369	0.01794	0.01794	0.04303	0.03245
879.877	0.01049	0.000426746	0.0096	0.02831	0.02079	0.05421	0.01795	0.01795	0.04165	0.03241
880.36	0.01033	0.000124021	0.00811	0.02754	0.01984	0.05448	0.01801	0.01801	0.04006	0.03215
880.842	0.01021	0.000369572	0.00725	0.02736	0.01885	0.05445	0.01821	0.01821	0.03855	0.03178
881.324	0.0101	0.0012	0.00711	0.02776	0.01792	0.05412	0.01862	0.01862	0.03749	0.0314
881.806	0.00994	0.00246	0.00754	0.02856	0.01722	0.05355	0.01922	0.01922	0.03714	0.03107
882.288	0.0097	0.00392	0.00824	0.02948	0.01686	0.05287	0.01994	0.01994	0.0375	0.03077
882.77	0.00946	0.00539	0.00892	0.03027	0.01689	0.0522	0.02064	0.02064	0.03831	0.03041
883.252	0.00938	0.00674	0.00939	0.03077	0.01729	0.05163	0.02119	0.02119	0.03915	0.02989
883.734	0.00965	0.00797	0.00961	0.031	0.01798	0.05125	0.02148	0.02148	0.0396	0.02919
884.217	0.01041	0.00905	0.00961	0.03109	0.01887	0.0511	0.02147	0.02147	0.03945	0.0284
884.699	0.01164	0.00997	0.00945	0.03123	0.01986	0.05121	0.02116	0.02116	0.03879	0.02771
885.181	0.01318	0.0106	0.00915	0.03155	0.02087	0.05154	0.02061	0.02061	0.03804	0.02733
885.663	0.01473	0.01085	0.0087	0.03207	0.02186	0.05204	0.01993	0.01993	0.03772	0.02741
886.145	0.016	0.01061	0.00808	0.03269	0.02279	0.05263	0.01921	0.01921	0.03825	0.02792
886.627	0.01678	0.00992	0.00734	0.03325	0.0236	0.05321	0.01858	0.01858	0.03976	0.02871
887.109	0.01699	0.00891	0.00664	0.03358	0.02422	0.05366	0.01816	0.01816	0.04207	0.02958
887.591	0.01672	0.0078	0.00617	0.03356	0.02456	0.05392	0.01803	0.01803	0.04471	0.03032
888.073	0.0161	0.00682	0.00614	0.03321	0.02456	0.05392	0.01825	0.01825	0.04712	0.03087
888.556	0.01533	0.00612	0.00662	0.0326	0.02423	0.05368	0.01879	0.01879	0.0488	0.03128
889.038	0.01458	0.00572	0.00753	0.03189	0.02365	0.05325	0.0195	0.0195	0.04952	0.03172
889.52	0.01393	0.00554	0.0087	0.03118	0.02293	0.05273	0.0202	0.0202	0.04931	0.03231
890.002	0.01344	0.0055	0.00991	0.03053	0.02216	0.05223	0.02072	0.02072	0.04845	0.03308
890.484	0.01309	0.00552	0.01104	0.02994	0.02143	0.05187	0.02096	0.02096	0.04727	0.03393
890.966	0.01288	0.00561	0.01207	0.0294	0.02077	0.05171	0.02095	0.02095	0.04603	0.03464
891.448	0.01278	0.00584	0.01306	0.02889	0.02021	0.05181	0.02078	0.02078	0.04491	0.03497
891.931	0.01274	0.00621	0.01408	0.02843	0.01978	0.05216	0.0206	0.0206	0.04401	0.03479
892.413	0.01268	0.00665	0.01512	0.02806	0.0195	0.05269	0.02051	0.02051	0.04339	0.03412
892.895	0.01251	0.007	0.01606	0.02783	0.01938	0.05329	0.0205	0.0205	0.04307	0.03314
893.377	0.01218	0.00706	0.01673	0.02773	0.01941	0.05378	0.02047	0.02047	0.04307	0.03209
893.859	0.01171	0.00672	0.01696	0.02776	0.01953	0.05402	0.02026	0.02026	0.04339	0.03118
894.341	0.01116	0.00596	0.01669	0.02791	0.01965	0.05387	0.01976	0.01976	0.04398	0.03049
894.823	0.01069	0.00496	0.01595	0.02822	0.01969	0.05329	0.01895	0.01895	0.04471	0.03003
895.305	0.01044	0.00397	0.01489	0.02872	0.01963	0.05237	0.01799	0.01799	0.04545	0.02975
895.788	0.01052	0.00325	0.01372	0.02946	0.01948	0.05128	0.01711	0.01711	0.04604	0.02959
896.27	0.01094	0.00292	0.01258	0.03044	0.01933	0.05028	0.01653	0.01653	0.04638	0.02954
896.752	0.01162	0.00294	0.01154	0.03157	0.01928	0.04964	0.01636	0.01636	0.0464	0.02962
897.234	0.01247	0.00316	0.01059	0.03269	0.0194	0.04952	0.01654	0.01654	0.04613	0.02987
897.716	0.01339	0.00336	0.00964	0.03359	0.01971	0.04994	0.01684	0.01684	0.04559	0.03025
898.198	0.01435	0.0034	0.00867	0.03408	0.02013	0.05075	0.01701	0.01701	0.04482	0.03065
898.68	0.01535	0.00328	0.00771	0.03407	0.02054	0.05174	0.01685	0.01685	0.0438	0.03097
899.162	0.0164	0.00312	0.00688	0.03353	0.02079	0.05264	0.01634	0.01634	0.04255	0.03109
899.644	0.01741	0.00304	0.00631	0.03257	0.02082	0.05323	0.01563	0.01563	0.04112	0.03099
900.127	0.01824	0.00315	0.00604	0.03139	0.02063	0.05343	0.01503	0.01503	0.03964	0.03076
900.609	0.01872	0.00342	0.00603	0.03019	0.0203	0.05323	0.01481	0.01481	0.03827	0.03054
901.091	0.01873	0.00375	0.00614	0.02909	0.01995	0.05274	0.01514	0.01514	0.03716	0.03044
901.573	0.01825	0.00399	0.00624	0.02813	0.01966	0.05209	0.01596	0.01596	0.03638	0.03052
902.055	0.0174	0.00403	0.00626	0.02727	0.01948	0.05139	0.01706	0.01706	0.0359	0.0307
902.537	0.01639	0.00386	0.00629	0.02647	0.01935	0.05067	0.01811	0.01811	0.0356	0.03086
903.019	0.01543	0.00352	0.00648	0.02575	0.01924	0.05	0.01882	0.01882	0.0354	0.0309
903.501	0.01468	0.00313	0.00702	0.02517	0.01907	0.04944	0.01898	0.01898	0.0352	0.03082
903.984	0.01418	0.00273	0.00796	0.02484	0.01884	0.04907	0.0186	0.0186	0.03502	0.03073
904.466	0.01381	0.00237	0.00925	0.02483	0.01861	0.04903	0.01785	0.01785	0.03492	0.0308
904.948	0.0134	0.00202	0.01069	0.02514	0.01846	0.0494	0.01703	0.01703	0.03494	0.03119
905.43	0.01283	0.0017	0.012	0.0257	0.01846	0.0502	0.01644	0.01644	0.03513	0.03193
905.912	0.01206	0.00146	0.01297	0.02636	0.01866	0.05138	0.01633	0.01633	0.03545	0.03289
906.394	0.0112	0.00139	0.01346	0.02699	0.01903	0.05278	0.01683	0.01683	0.03584	0.03388
906.876	0.01044	0.0016	0.01344	0.02745	0.01952	0.05424	0.01795	0.01795	0.03625	0.03465
907.359	0.00999	0.0021	0.01293	0.0277	0.02003	0.05558	0.01952	0.01952	0.03673	0.03509
907.841	0.00997	0.00282	0.01206	0.02776	0.02047	0.05669	0.0213	0.0213	0.03737	0.03522
908.323	0.01038	0.00354	0.01098	0.02766	0.02075	0.05752	0.02298	0.02298	0.03831	0.03521
908.805	0.01112	0.00406	0.00982	0.02745	0.02085	0.0581	0.0243	0.0243	0.03964	0.03524
909.287	0.01203	0.0042	0.00873	0.02713	0.02073	0.05846	0.02511	0.02511	0.04131	0.03543
909.769	0.013	0.00395	0.00782	0.02669	0.02038	0.05858	0.02537	0.02537	0.04316	0.03572
910.251	0.01393	0.00344	0.00723	0.02611	0.01983	0.05843	0.02516	0.02516	0.04488	0.03594
910.733	0.01477	0.00289	0.00703	0.0254	0.01911	0.05793	0.02465	0.02465	0.04616	0.03584
911.216	0.01547	0.00252	0.00724	0.02464	0.01832	0.05707	0.02402	0.02402	0.04672	0.03527
911.698	0.01593	0.00243	0.00777	0.02398	0.01757	0.05595	0.02345	0.02345	0.04647	0.03423
912.18	0.01607	0.0026	0.00845	0.02356	0.01695	0.05476	0.02303	0.02303	0.04551	0.0329
912.662	0.01586	0.0029	0.0091	0.02348	0.01651	0.05374	0.02276	0.02276	0.04406	0.03154
913.144	0.0153	0.00318	0.00963	0.02377	0.01623	0.0531	0.02258	0.02258	0.04237	0.03039
913.626	0.01453	0.00337	0.01004	0.02437	0.01606	0.05291	0.02241	0.02241	0.04063	0.02956
914.108	0.01371	0.00352	0.0104	0.02519	0.01591	0.05312	0.02216	0.02216	0.03894	0.02902
914.59	0.01303	0.00371	0.01085	0.02604	0.01572	0.05357	0.02181	0.02181	0.03733	0.02867
915.072	0.01261	0.00403	0.01146	0.02679	0.01548	0.05405	0.02138	0.02138	0.03585	0.02836
915.555	0.01244	0.00449	0.01219	0.02727	0.01523	0.05436	0.02091	0.02091	0.03455	0.02803
916.037	0.01243	0.00498	0.01292	0.02743	0.01504	0.05436	0.02042	0.02042	0.03353	0.0277
916.519	0.0124	0.00533	0.01351	0.02723	0.01495	0.05405	0.01989	0.01989	0.03286	0.02744
917.001	0.01222	0.00541	0.0139	0.02675	0.01499	0.05349	0.01929	0.01929	0.03254	0.0273
917.483	0.01184	0.00518	0.01412	0.02607	0.01512	0.0528	0.01858	0.01858	0.03248	0.02729
917.965	0.01134	0.00473	0.01429	0.02535	0.01527	0.0521	0.01779	0.01779	0.03258	0.02736
918.447	0.01085	0.00424	0.01456	0.02472	0.0154	0.05156	0.01697	0.01697	0.03278	0.02745
918.929	0.01052	0.00387	0.01502	0.0243	0.0155	0.05131	0.01628	0.01628	0.03306	0.02753
919.412	0.0104	0.00373	0.01563	0.02417	0.01561	0.05147	0.01588	0.01588	0.0335	0.02765
919.894	0.0105	0.0038	0.01624	0.02429	0.01579	0.0521	0.01588	0.01588	0.0342	0.0279
920.376	0.0107	0.00399	0.01666	0.02459	0.01609	0.05314	0.0163	0.0163	0.0352	0.02837
920.858	0.0109	0.00418	0.01677	0.0249	0.01652	0.0544	0.01703	0.01703	0.03643	0.02907
921.34	0.01102	0.00433	0.01657	0.02512	0.01701	0.05561	0.01796	0.01796	0.03767	0.02992
921.822	0.01103	0.00447	0.01618	0.02517	0.01745	0.05646	0.01889	0.01889	0.03864	0.03075
922.304	0.01092	0.00471	0.01579	0.02505	0.01771	0.05674	0.01969	0.01969	0.03906	0.03136
922.787	0.01071	0.00514	0.0156	0.02484	0.01772	0.05639	0.02027	0.02027	0.0388	0.03164
923.269	0.01037	0.00573	0.01569	0.02465	0.01746	0.05557	0.02059	0.02059	0.03795	0.03155
923.751	0.0099	0.00638	0.01598	0.02457	0.017	0.05457	0.02069	0.02069	0.03676	0.03121
924.233	0.00931	0.00691	0.01634	0.02464	0.01647	0.05375	0.02064	0.02064	0.0356	0.03078
924.715	0.00866	0.0072	0.01659	0.02484	0.016	0.0533	0.02052	0.02052	0.03475	0.03039
925.197	0.00807	0.00722	0.01667	0.02509	0.01572	0.05325	0.02044	0.02044	0.03437	0.0301
925.679	0.00771	0.00709	0.01658	0.02536	0.01572	0.05347	0.02049	0.02049	0.03448	0.0299
926.161	0.00772	0.00701	0.01642	0.0256	0.01606	0.05373	0.02076	0.02076	0.035	0.02972
926.644	0.00813	0.00718	0.01628	0.02585	0.01678	0.05385	0.02126	0.02126	0.03585	0.02954
927.126	0.00883	0.00772	0.01623	0.02613	0.01787	0.0538	0.02197	0.02197	0.03696	0.0294
927.608	0.00964	0.00858	0.01625	0.02645	0.01925	0.05372	0.02276	0.02276	0.03833	0.0294
928.09	0.01033	0.00958	0.01624	0.02681	0.02083	0.05386	0.02345	0.02345	0.03995	0.02964
928.572	0.01077	0.01049	0.01615	0.02711	0.02242	0.05443	0.02383	0.02383	0.04175	0.03016
929.054	0.01096	0.01114	0.01594	0.02727	0.02382	0.0555	0.02376	0.02376	0.04355	0.0309
929.536	0.01103	0.01144	0.01567	0.02718	0.02481	0.05693	0.02316	0.02316	0.0451	0.03173
930.018	0.01115	0.01138	0.01541	0.02682	0.02523	0.05845	0.02206	0.02206	0.04616	0.0325
930.5	0.01147	0.01104	0.01523	0.02621	0.02498	0.05968	0.0206	0.0206	0.04652	0.03309
930.983	0.012	0.01048	0.01511	0.02547	0.02412	0.06036	0.01902	0.01902	0.04613	0.03344
931.465	0.01267	0.00973	0.01496	0.02474	0.02281	0.06039	0.01753	0.01753	0.04511	0.03358
931.947	0.0133	0.00882	0.01467	0.02413	0.02133	0.05984	0.01633	0.01633	0.04368	0.03352
932.429	0.01375	0.00776	0.01415	0.0237	0.01989	0.05891	0.0155	0.0155	0.04202	0.03327
932.911	0.01399	0.00662	0.01345	0.02343	0.01868	0.05785	0.01506	0.01506	0.04025	0.03277
933.393	0.01406	0.00553	0.0127	0.02329	0.01781	0.05681	0.01498	0.01498	0.03841	0.03193
933.875	0.01407	0.00461	0.01207	0.02321	0.0173	0.05592	0.01522	0.01522	0.03652	0.03073
934.357	0.01412	0.004	0.01171	0.02312	0.01711	0.05527	0.01573	0.01573	0.03469	0.02925
934.84	0.01424	0.00372	0.01161	0.023	0.01715	0.05492	0.01644	0.01644	0.0331	0.02772
935.322	0.01443	0.00372	0.01166	0.02285	0.0173	0.05496	0.01725	0.01725	0.032	0.02643
935.804	0.01463	0.00386	0.01164	0.02268	0.0174	0.05539	0.01804	0.01804	0.03162	0.02561
936.286	0.0148	0.00406	0.01139	0.02252	0.01732	0.05615	0.01873	0.01873	0.03202	0.02536
936.768	0.01497	0.0043	0.01086	0.0224	0.01694	0.05706	0.0193	0.0193	0.03309	0.02559
937.25	0.01524	0.00462	0.01018	0.02235	0.01622	0.05785	0.01976	0.01976	0.03457	0.02608
937.732	0.01571	0.00514	0.00963	0.02241	0.01517	0.05824	0.02022	0.02022	0.03614	0.02659
938.215	0.0164	0.00592	0.00949	0.02262	0.01392	0.05802	0.02077	0.02077	0.03749	0.02694
938.697	0.01724	0.00692	0.00994	0.02295	0.01266	0.05718	0.02149	0.02149	0.03841	0.0271
939.179	0.01805	0.00796	0.01096	0.02335	0.0116	0.05589	0.02236	0.02236	0.03887	0.0272
939.661	0.01864	0.00883	0.01234	0.02372	0.01089	0.05445	0.02328	0.02328	0.03895	0.02738
940.143	0.01887	0.00933	0.01379	0.02393	0.0106	0.05319	0.02411	0.02411	0.03877	0.02781
940.625	0.01869	0.0094	0.01505	0.02387	0.01069	0.05232	0.02469	0.02469	0.03848	0.02851
941.107	0.01821	0.0091	0.01596	0.02351	0.01107	0.05187	0.02496	0.02496	0.03816	0.02938
941.589	0.01757	0.00861	0.01648	0.02285	0.01161	0.05178	0.02493	0.02493	0.03791	0.03031
942.072	0.01695	0.00815	0.01666	0.02201	0.01217	0.05189	0.02472	0.02472	0.03783	0.03115
942.554	0.01645	0.00785	0.01658	0.02113	0.01266	0.05207	0.02449	0.02449	0.03802	0.03187
943.036	0.01609	0.00775	0.01633	0.02035	0.01301	0.05226	0.02436	0.02436	0.03855	0.03253
943.518	0.01582	0.00775	0.01597	0.01976	0.01322	0.05247	0.0244	0.0244	0.03939	0.03322
944	0.0156	0.00772	0.01556	0.01939	0.01331	0.05274	0.02454	0.02454	0.04038	0.03402
944.482	0.01541	0.00754	0.0152	0.0192	0.0133	0.05312	0.02468	0.02468	0.0413	0.03489
944.964	0.01532	0.00718	0.01498	0.01915	0.01328	0.05359	0.02468	0.02468	0.04188	0.03574
945.446	0.01539	0.00667	0.01503	0.01921	0.0133	0.05415	0.02447	0.02447	0.04195	0.0364
945.928	0.01567	0.0061	0.0154	0.01935	0.01345	0.0548	0.02402	0.02402	0.04148	0.03676
946.411	0.0161	0.00555	0.01603	0.01957	0.01378	0.05558	0.0234	0.0234	0.04068	0.03677
946.893	0.01656	0.00504	0.01671	0.01983	0.01432	0.05657	0.02272	0.02272	0.03982	0.03652
947.375	0.01687	0.00458	0.01718	0.0201	0.01505	0.05779	0.02208	0.02208	0.03921	0.03614
947.857	0.01694	0.00412	0.0172	0.02031	0.01592	0.05919	0.02155	0.02155	0.03899	0.03578
948.339	0.01676	0.00369	0.01665	0.02038	0.01687	0.06061	0.02118	0.02118	0.03911	0.03551
948.821	0.01645	0.00335	0.01559	0.02029	0.01783	0.06178	0.02096	0.02096	0.0394	0.03536
949.303	0.01621	0.00319	0.01424	0.02007	0.01878	0.06245	0.02093	0.02093	0.03962	0.03532
949.785	0.01619	0.00328	0.01292	0.01978	0.01972	0.06247	0.02107	0.02107	0.03964	0.03543
950.268	0.01645	0.00362	0.01193	0.01955	0.02063	0.06189	0.02135	0.02135	0.03948	0.03572
950.75	0.01693	0.00411	0.01145	0.01944	0.02147	0.06098	0.02167	0.02167	0.03928	0.03626
951.232	0.01743	0.00462	0.01147	0.01951	0.02216	0.06009	0.02191	0.02191	0.03921	0.03705
951.714	0.01777	0.00501	0.01186	0.01973	0.0226	0.05953	0.02191	0.02191	0.03936	0.03798
952.196	0.01786	0.00519	0.01246	0.02003	0.02269	0.05941	0.0216	0.0216	0.03967	0.03885
952.678	0.0177	0.0052	0.01311	0.02032	0.02238	0.05963	0.02101	0.02101	0.03998	0.03937
953.16	0.01743	0.00512	0.01377	0.02056	0.02174	0.05994	0.02026	0.02026	0.04009	0.03932
953.643	0.01725	0.00505	0.01442	0.02074	0.02094	0.06006	0.0196	0.0196	0.0399	0.0386
954.125	0.0173	0.00505	0.01509	0.0209	0.02021	0.05985	0.01929	0.01929	0.03945	0.03735
954.607	0.01766	0.00515	0.01577	0.02109	0.0198	0.05934	0.01946	0.01946	0.03892	0.03589
955.089	0.01827	0.00529	0.0164	0.02136	0.01986	0.05876	0.02011	0.02011	0.03853	0.03461
955.571	0.01902	0.00544	0.01692	0.0217	0.02038	0.05835	0.02104	0.02104	0.03846	0.03383
956.053	0.01975	0.00557	0.01725	0.0221	0.02122	0.05833	0.02195	0.02195	0.03871	0.03371
956.535	0.02035	0.00573	0.01741	0.02253	0.02219	0.05875	0.02256	0.02256	0.03922	0.03421
957.017	0.02075	0.00597	0.01744	0.023	0.02308	0.05958	0.0227	0.0227	0.0399	0.03519
957.5	0.02091	0.00631	0.01745	0.02348	0.02372	0.06065	0.02235	0.02235	0.04069	0.03645
957.982	0.0208	0.00672	0.01756	0.024	0.02409	0.06185	0.02166	0.02166	0.04166	0.03783
958.464	0.02042	0.0071	0.01784	0.0246	0.02423	0.06311	0.02088	0.02088	0.04294	0.03927
958.946	0.01977	0.00734	0.01827	0.02525	0.02425	0.06444	0.02028	0.02028	0.04463	0.04075
959.428	0.01891	0.00737	0.01878	0.02591	0.02425	0.06583	0.01999	0.01999	0.04667	0.04223
959.91	0.01795	0.0072	0.01925	0.02648	0.02433	0.06719	0.02007	0.02007	0.04881	0.04361
960.392	0.01711	0.00696	0.01958	0.0269	0.02451	0.06837	0.02042	0.02042	0.05069	0.04472
960.874	0.01659	0.00682	0.01971	0.02709	0.02485	0.06921	0.02094	0.02094	0.05195	0.04537
961.356	0.01662	0.00695	0.01963	0.0271	0.0254	0.06958	0.02153	0.02153	0.0524	0.04545
961.839	0.01729	0.00741	0.01945	0.02701	0.02622	0.06954	0.02207	0.02207	0.05213	0.04498
962.321	0.01855	0.00815	0.01929	0.02698	0.02732	0.06929	0.0225	0.0225	0.05151	0.04416
962.803	0.02022	0.00904	0.01933	0.02717	0.02867	0.06914	0.02276	0.02276	0.05098	0.04323
963.285	0.02204	0.00991	0.01972	0.02768	0.03014	0.06933	0.02279	0.02279	0.05088	0.04245
963.767	0.02376	0.01064	0.02057	0.02854	0.03158	0.06997	0.02255	0.02255	0.05132	0.04193
964.249	0.02518	0.01116	0.02192	0.02968	0.03277	0.07098	0.02202	0.02202	0.05215	0.04166
964.731	0.02614	0.01148	0.02368	0.03094	0.03357	0.07213	0.02125	0.02125	0.05309	0.04155
965.213	0.02657	0.01161	0.02564	0.03214	0.03394	0.0732	0.02033	0.02033	0.05384	0.04149
965.696	0.02641	0.01154	0.02748	0.03308	0.03395	0.07404	0.01939	0.01939	0.05426	0.04141
966.178	0.02569	0.01122	0.02883	0.0336	0.03375	0.07467	0.01853	0.01853	0.05442	0.04133
966.66	0.02448	0.01058	0.02942	0.03362	0.03349	0.07523	0.01776	0.01776	0.05447	0.04133
967.142	0.02289	0.00959	0.02915	0.03316	0.03329	0.07588	0.01704	0.01704	0.0546	0.04146
967.624	0.0211	0.00832	0.02809	0.03231	0.03315	0.07668	0.01631	0.01631	0.05485	0.04169
968.106	0.01928	0.0069	0.02648	0.0312	0.03304	0.0775	0.01552	0.01552	0.05511	0.04197
968.588	0.01764	0.00557	0.02464	0.03001	0.0329	0.07815	0.01471	0.01471	0.05525	0.04217
969.071	0.01633	0.00453	0.0229	0.02893	0.03275	0.07842	0.014	0.014	0.05519	0.04223
969.553	0.01538	0.00392	0.0215	0.02809	0.03265	0.07821	0.01357	0.01357	0.05501	0.04213
970.035	0.01475	0.00376	0.02055	0.02758	0.03268	0.07758	0.0135	0.0135	0.05496	0.04195
970.517	0.0143	0.00394	0.02002	0.02739	0.03286	0.07676	0.01379	0.01379	0.05528	0.0418
970.999	0.01389	0.00431	0.01982	0.02747	0.03315	0.07599	0.01429	0.01429	0.05608	0.04175
971.481	0.01345	0.00473	0.01985	0.02772	0.03339	0.0754	0.0148	0.0148	0.05722	0.0418
971.963	0.01299	0.0051	0.02006	0.0281	0.03341	0.075	0.01512	0.01512	0.05833	0.04186
972.445	0.01261	0.00539	0.02043	0.02857	0.03309	0.07476	0.01513	0.01513	0.059	0.04184
972.928	0.01246	0.00558	0.02092	0.02916	0.03245	0.07463	0.01484	0.01484	0.0589	0.0417
973.41	0.01264	0.00564	0.02143	0.02988	0.03164	0.07471	0.01438	0.01438	0.058	0.04147
973.892	0.01316	0.0055	0.0218	0.03073	0.03092	0.0752	0.0139	0.0139	0.05663	0.04123
974.374	0.01394	0.00513	0.02183	0.03164	0.03054	0.07631	0.0135	0.0135	0.05527	0.04109
974.856	0.01486	0.00449	0.02142	0.0325	0.03062	0.07809	0.01322	0.01322	0.0544	0.0411
975.338	0.0158	0.00368	0.02054	0.0332	0.03115	0.08038	0.013	0.013	0.05427	0.04125
975.82	0.01665	0.00286	0.01935	0.03367	0.03201	0.08274	0.01278	0.01278	0.0548	0.04147
976.302	0.01734	0.00225	0.01811	0.03391	0.03302	0.0846	0.01255	0.01255	0.05572	0.04175
976.784	0.01783	0.00204	0.01713	0.03403	0.03406	0.08545	0.01234	0.01234	0.05667	0.04208
977.267	0.01805	0.00231	0.01662	0.03417	0.03504	0.08502	0.01224	0.01224	0.0574	0.04261
977.749	0.01794	0.00301	0.01663	0.0345	0.03601	0.08347	0.01236	0.01236	0.05788	0.04346
978.231	0.01748	0.00396	0.01702	0.03507	0.03698	0.08131	0.01269	0.01269	0.05823	0.04472
978.713	0.01669	0.00496	0.01754	0.03585	0.03796	0.07918	0.01317	0.01317	0.05865	0.04635
979.195	0.01567	0.00583	0.01796	0.03671	0.03884	0.0776	0.01368	0.01368	0.05919	0.04813
979.677	0.01457	0.00648	0.01812	0.03747	0.03948	0.07678	0.01409	0.01409	0.05981	0.04976
980.159	0.0136	0.00691	0.01801	0.03801	0.03971	0.07667	0.01434	0.01434	0.06031	0.05092
980.641	0.0129	0.00719	0.01772	0.03829	0.03945	0.07702	0.01445	0.01445	0.06051	0.05144
981.124	0.01254	0.00734	0.0174	0.0384	0.03875	0.07759	0.01452	0.01452	0.06035	0.05134
981.606	0.01245	0.00737	0.01717	0.03851	0.03777	0.07825	0.01466	0.01466	0.05998	0.05085
982.088	0.01248	0.00723	0.01707	0.03878	0.03671	0.07904	0.01494	0.01494	0.05967	0.05031
982.57	0.01249	0.00688	0.0171	0.03929	0.03572	0.08009	0.01534	0.01534	0.05966	0.04997
983.052	0.01242	0.0063	0.01721	0.03999	0.03488	0.08146	0.01582	0.01582	0.06007	0.04996
983.534	0.0123	0.00557	0.01734	0.04073	0.03419	0.08309	0.01627	0.01627	0.0608	0.05023
984.016	0.01227	0.0048	0.01747	0.04131	0.03369	0.08474	0.01664	0.01664	0.06164	0.05064
984.499	0.01249	0.00412	0.01759	0.0416	0.03343	0.08613	0.01694	0.01694	0.06237	0.05101
984.981	0.01306	0.00365	0.01766	0.04156	0.03353	0.08704	0.01721	0.01721	0.06288	0.05124
985.463	0.01397	0.00341	0.01763	0.04129	0.03409	0.08744	0.01751	0.01751	0.06324	0.05134
985.945	0.01509	0.00336	0.01745	0.04098	0.03516	0.0875	0.01788	0.01788	0.06361	0.05131
986.427	0.01623	0.00343	0.01711	0.04083	0.03663	0.08747	0.01833	0.01833	0.06415	0.05116
986.909	0.01721	0.00358	0.01666	0.04098	0.03827	0.08758	0.01883	0.01883	0.06485	0.05081
987.391	0.01791	0.0038	0.01626	0.04147	0.03977	0.08789	0.01937	0.01937	0.06555	0.05012
987.873	0.01824	0.00416	0.01608	0.0423	0.04083	0.0883	0.01994	0.01994	0.06598	0.04898
988.356	0.01819	0.00469	0.01627	0.04337	0.04127	0.08857	0.02053	0.02053	0.06591	0.0474
988.838	0.01779	0.00539	0.01686	0.04461	0.04111	0.08853	0.02113	0.02113	0.06529	0.04557
989.32	0.01711	0.00621	0.01774	0.04593	0.04055	0.08811	0.0217	0.0217	0.06431	0.04379
989.802	0.01623	0.00703	0.01871	0.04728	0.03984	0.08742	0.02213	0.02213	0.06327	0.04236
990.284	0.01528	0.00774	0.01953	0.0486	0.03922	0.08665	0.0223	0.0223	0.06248	0.04149
990.766	0.01443	0.00827	0.02008	0.04982	0.0388	0.08591	0.02214	0.02214	0.06204	0.04118
991.248	0.01387	0.0086	0.02035	0.05085	0.03856	0.08529	0.02165	0.02165	0.06188	0.0413
991.73	0.01375	0.00875	0.02049	0.05159	0.03848	0.08471	0.02094	0.02094	0.06176	0.04168
992.212	0.01415	0.00877	0.02068	0.052	0.03851	0.08407	0.02023	0.02023	0.06147	0.04215
992.695	0.01498	0.00865	0.02109	0.05209	0.03868	0.08324	0.01971	0.01971	0.06093	0.04265
993.177	0.01601	0.00834	0.02171	0.05194	0.03901	0.08217	0.01948	0.01948	0.06026	0.04321
993.659	0.01694	0.00782	0.02242	0.05167	0.03952	0.08082	0.01942	0.01942	0.05974	0.04391
994.141	0.0175	0.00706	0.023	0.05137	0.04011	0.07915	0.0193	0.0193	0.05962	0.04475
994.623	0.01755	0.00616	0.02323	0.05105	0.04059	0.07713	0.01883	0.01883	0.06004	0.04568
995.105	0.01713	0.00527	0.02301	0.05069	0.04073	0.07472	0.01781	0.01781	0.06092	0.04657
995.587	0.0164	0.0046	0.02237	0.05022	0.04037	0.07203	0.0162	0.0162	0.06207	0.0473
996.069	0.01558	0.00433	0.0215	0.04958	0.03952	0.0693	0.01421	0.01421	0.0632	0.04785
996.552	0.01491	0.00452	0.02064	0.04878	0.03839	0.06696	0.01219	0.01219	0.06405	0.0483
997.034	0.0145	0.0051	0.02003	0.04788	0.03733	0.06549	0.01048	0.01048	0.06449	0.04882
997.516	0.01437	0.00585	0.0198	0.04694	0.03669	0.06518	0.00931	0.00931	0.06452	0.04956
997.998	0.01448	0.00658	0.01996	0.04603	0.03668	0.06607	0.00866	0.00866	0.0642	0.05054
998.48	0.01473	0.00711	0.02042	0.04518	0.03727	0.06786	0.00841	0.00841	0.06363	0.05163
998.962	0.01508	0.00741	0.02104	0.04442	0.03821	0.07008	0.0084	0.0084	0.06285	0.05259
999.444	0.0155	0.00754	0.02164	0.04376	0.03916	0.07223	0.00852	0.00852	0.0619	0.05315
999.927	0.01594	0.00762	0.02206	0.04324	0.03981	0.07392	0.00882	0.00882	0.06089	0.05312
1000.41	0.0163	0.00776	0.02214	0.04288	0.03994	0.075	0.00942	0.00942	0.05991	0.0525
1000.89	0.01645	0.008	0.02176	0.04267	0.03954	0.07561	0.01046	0.01046	0.05911	0.05144
1001.37	0.01627	0.00829	0.02095	0.04255	0.03877	0.07598	0.01198	0.01198	0.05855	0.05016
1001.86	0.01571	0.00857	0.01981	0.04242	0.03783	0.07632	0.01388	0.01388	0.05816	0.04884
1002.34	0.01479	0.00876	0.01857	0.04216	0.03688	0.0767	0.01598	0.01598	0.05778	0.0475
1002.82	0.01369	0.00885	0.01754	0.04168	0.03603	0.077	0.01804	0.01804	0.05724	0.04613
1003.3	0.01261	0.00887	0.01701	0.04096	0.03533	0.07706	0.01982	0.01982	0.05649	0.04469
1003.78	0.01181	0.00885	0.01715	0.04006	0.03482	0.0768	0.02113	0.02113	0.05568	0.04326
1004.27	0.01141	0.0088	0.01795	0.03913	0.03455	0.0763	0.02184	0.02184	0.05512	0.04208
1004.75	0.01141	0.00868	0.01915	0.03829	0.03455	0.07587	0.0219	0.0219	0.0552	0.04141
1005.23	0.01171	0.00843	0.02037	0.03763	0.03482	0.07586	0.02131	0.02131	0.05612	0.04145
1005.71	0.01216	0.00802	0.02128	0.03715	0.0353	0.07651	0.02014	0.02014	0.05777	0.04218
1006.19	0.01265	0.00747	0.02166	0.03679	0.0359	0.0778	0.0185	0.0185	0.05974	0.04336
1006.68	0.01315	0.00689	0.02153	0.03647	0.0365	0.07951	0.01656	0.01656	0.06141	0.04457
1007.16	0.01367	0.00644	0.02104	0.03612	0.03704	0.08123	0.01461	0.01461	0.06217	0.04535
1007.64	0.01421	0.00625	0.02045	0.0357	0.0375	0.08255	0.01295	0.01295	0.06161	0.04534
1008.12	0.01467	0.00634	0.01996	0.03522	0.03795	0.0832	0.01188	0.01188	0.05973	0.04442
1008.61	0.0149	0.00667	0.01963	0.03469	0.03846	0.08311	0.01154	0.01154	0.05694	0.04273
1009.09	0.01472	0.00708	0.01935	0.03411	0.03906	0.08242	0.01187	0.01187	0.05389	0.0406
1009.57	0.01401	0.00745	0.01896	0.03346	0.03968	0.08134	0.01263	0.01263	0.05113	0.03839
1010.05	0.01279	0.00771	0.01833	0.03277	0.04016	0.08006	0.01355	0.01355	0.04896	0.03638
1010.53	0.01124	0.00791	0.01744	0.0321	0.04029	0.0787	0.01438	0.01438	0.04745	0.0347
1011.01	0.00965	0.00816	0.01646	0.03162	0.03989	0.07741	0.01501	0.01501	0.04649	0.0334
1011.5	0.00836	0.00854	0.01565	0.03151	0.03892	0.07642	0.01537	0.01537	0.04596	0.03246
1011.98	0.00757	0.00906	0.01523	0.03189	0.03751	0.07603	0.01552	0.01552	0.04574	0.03185
1012.46	0.00734	0.00961	0.01531	0.03278	0.0359	0.07658	0.01545	0.01545	0.0458	0.03148
1012.94	0.00752	0.01	0.01582	0.03401	0.03428	0.07818	0.01514	0.01514	0.04614	0.03122
1013.43	0.0079	0.01007	0.01657	0.03529	0.03278	0.08062	0.01457	0.01457	0.04672	0.03096
1013.91	0.00828	0.00977	0.01733	0.0363	0.03136	0.08341	0.01372	0.01372	0.04753	0.03055
1014.39	0.00856	0.00919	0.01793	0.03674	0.02996	0.08581	0.01273	0.01273	0.04855	0.02995
1014.87	0.00876	0.00853	0.0183	0.03642	0.02851	0.08705	0.01185	0.01185	0.04985	0.0292
1015.35	0.00889	0.00802	0.01843	0.03532	0.02708	0.08659	0.01141	0.01141	0.05159	0.02845
1015.84	0.00896	0.00781	0.01837	0.03356	0.02581	0.08436	0.01167	0.01167	0.05388	0.02791
1016.32	0.00892	0.00791	0.01818	0.03142	0.02492	0.08081	0.01267	0.01267	0.05678	0.02771
1016.8	0.00866	0.00819	0.01793	0.02917	0.02453	0.07676	0.01415	0.01415	0.06012	0.02784
1017.28	0.00812	0.00846	0.01766	0.02704	0.02465	0.07299	0.01567	0.01567	0.06355	0.02814
1017.76	0.00733	0.00858	0.01745	0.0252	0.0252	0.07006	0.01676	0.01676	0.06655	0.02833
1018.25	0.00645	0.00852	0.0174	0.02378	0.02605	0.06813	0.01707	0.01707	0.06862	0.0282
1018.73	0.00571	0.00841	0.01755	0.02289	0.02703	0.06706	0.0165	0.0165	0.0694	0.02764
1019.21	0.00534	0.00839	0.0179	0.02263	0.02806	0.06663	0.01524	0.01524	0.06893	0.02678
1019.69	0.00543	0.00861	0.01829	0.02299	0.0291	0.06655	0.01366	0.01366	0.06761	0.02589
1020.18	0.00592	0.00909	0.01851	0.02386	0.03008	0.06659	0.01219	0.01219	0.06619	0.02526
1020.66	0.00661	0.00976	0.01829	0.02504	0.0309	0.06657	0.01109	0.01109	0.06532	0.0251
1021.14	0.00728	0.01047	0.01752	0.02636	0.03143	0.06641	0.01045	0.01045	0.06537	0.02541
1021.62	0.0078	0.01109	0.01623	0.02767	0.03148	0.06603	0.01017	0.01017	0.06623	0.02606
1022.1	0.00815	0.01154	0.01467	0.02895	0.03092	0.0654	0.01011	0.01011	0.06741	0.02688
1022.59	0.0084	0.01181	0.01317	0.03022	0.02972	0.06448	0.01018	0.01018	0.06823	0.02773
1023.07	0.00862	0.01194	0.01209	0.03147	0.02807	0.06334	0.01036	0.01036	0.06804	0.02857
1023.55	0.00879	0.01194	0.01164	0.03263	0.02634	0.0621	0.01067	0.01067	0.0665	0.02945
1024.03	0.00881	0.01181	0.01175	0.03353	0.02493	0.06094	0.01112	0.01112	0.06366	0.03039
1024.52	0.00852	0.01151	0.01218	0.034	0.02415	0.06002	0.01164	0.01164	0.05996	0.03137
1025	0.00779	0.01098	0.01263	0.0339	0.02407	0.05939	0.01214	0.01214	0.05593	0.03222
1025.48	0.00664	0.01024	0.01288	0.03323	0.02458	0.05905	0.01253	0.01253	0.05199	0.03271
1025.96	0.00518	0.00937	0.01285	0.03215	0.02541	0.05898	0.0128	0.0128	0.0485	0.03258
1026.44	0.00364	0.00848	0.01263	0.03094	0.02627	0.05917	0.013	0.013	0.04573	0.03168
1026.92	0.00222	0.00769	0.01234	0.02993	0.02688	0.05968	0.01327	0.01327	0.04393	0.03008
1027.41	0.00101	0.00706	0.01209	0.02933	0.0271	0.06052	0.0137	0.0137	0.04325	0.02798
1027.89	-6.19697e-05	0.00654	0.01186	0.02915	0.0269	0.06164	0.01431	0.01431	0.04367	0.02574
1028.37	-0.00114	0.00605	0.01157	0.02918	0.02634	0.06288	0.01496	0.01496	0.04489	0.02364
1028.85	-0.00233	0.00551	0.01116	0.02909	0.02549	0.06403	0.01547	0.01547	0.04649	0.02182
1029.34	-0.00357	0.00493	0.01069	0.02864	0.02442	0.06491	0.01567	0.01567	0.04806	0.02029
1029.82	-0.00466	0.00441	0.01034	0.02773	0.02321	0.06543	0.01548	0.01548	0.04933	0.01906
1030.3	-0.00528	0.0041	0.01038	0.0265	0.02197	0.06564	0.01495	0.01495	0.05019	0.01814
1030.78	-0.0052	0.00413	0.011	0.02525	0.02092	0.06577	0.01423	0.01423	0.05081	0.01764
1031.27	-0.00444	0.00452	0.01219	0.0243	0.02026	0.06606	0.01345	0.01345	0.05144	0.01768
1031.75	-0.00331	0.00514	0.01367	0.02386	0.02015	0.06667	0.01272	0.01272	0.05234	0.01826
1032.23	-0.00229	0.00575	0.01503	0.0239	0.02055	0.06756	0.012	0.012	0.05358	0.01925
1032.71	-0.0018	0.00615	0.01587	0.02425	0.02126	0.0685	0.01123	0.01123	0.05501	0.02039
1033.19	-0.00201	0.00619	0.01596	0.02468	0.02197	0.06919	0.01036	0.01036	0.05632	0.02139
1033.67	-0.00278	0.0059	0.01528	0.02504	0.02231	0.0694	0.00948	0.00948	0.05709	0.02205
1034.16	-0.00373	0.0054	0.014	0.02528	0.02199	0.06909	0.00881	0.00881	0.057	0.02228
1034.64	-0.00439	0.00487	0.01235	0.0254	0.02089	0.06848	0.00861	0.00861	0.0559	0.02219
1035.12	-0.00445	0.00442	0.0106	0.02541	0.01912	0.06797	0.00901	0.00901	0.05396	0.022
1035.6	-0.00387	0.00409	0.00884	0.02525	0.01704	0.06798	0.00991	0.00991	0.05163	0.02195
1036.09	-0.00287	0.0038	0.00709	0.02479	0.0151	0.0687	0.01097	0.01097	0.04939	0.02222
1036.57	-0.0018	0.00345	0.00531	0.02386	0.01371	0.06995	0.01174	0.01174	0.04768	0.02282
1037.05	-0.00087101	0.00301	0.00353	0.02241	0.01319	0.07127	0.01186	0.01186	0.04677	0.02372
1037.53	-0.000158923	0.00253	0.00189	0.02055	0.01367	0.07203	0.01116	0.01116	0.04678	0.02487
1038.01	0.000431588	0.00215	0.000623316	0.01854	0.01514	0.07167	0.00971	0.00971	0.04779	0.02625
1038.5	0.00104	0.00197	-0.000122175	0.01679	0.0173	0.06981	0.0078	0.0078	0.04969	0.02787
1038.98	0.00169	0.00206	-0.00037464	0.01565	0.01967	0.06653	0.00578	0.00578	0.0521	0.02965
1039.46	0.00226	0.00235	-0.000377431	0.01528	0.02175	0.06221	0.00394	0.00394	0.05443	0.03147
1039.94	0.00252	0.0027	-0.00046308	0.01554	0.02317	0.05745	0.00239	0.00239	0.05605	0.03308
1040.42	0.00229	0.00298	-0.000854586	0.01617	0.02383	0.05266	0.0011	0.0011	0.05646	0.0342
1040.91	0.00155	0.00313	-0.00152	0.01691	0.0239	0.04811	2.84581e-05	2.84581e-05	0.05544	0.03454
1041.39	0.000497101	0.00321	-0.00214	0.01761	0.02375	0.0439	-0.000728679	-0.000728679	0.05316	0.03395
1041.87	-0.000501599	0.00338	-0.00227	0.01822	0.02384	0.04019	-0.000956084	-0.000956084	0.05018	0.03244
1042.35	-0.00105	0.00375	-0.00152	0.01877	0.02456	0.0372	-0.000405074	-0.000405074	0.04739	0.03022
1042.84	-0.000955755	0.00436	0.000141816	0.01922	0.02606	0.03514	0.00102	0.00102	0.04577	0.02771
1043.32	-0.000259627	0.00508	0.0024	0.01941	0.02814	0.03413	0.0031	0.0031	0.0459	0.02533
1043.8	0.000737038	0.00572	0.00468	0.01916	0.0304	0.03404	0.00541	0.00541	0.04773	0.0234
1044.28	0.00172	0.00606	0.00651	0.0183	0.03234	0.03461	0.0074	0.0074	0.05066	0.02204
1044.76	0.00251	0.00599	0.00769	0.01688	0.03351	0.03566	0.00871	0.00871	0.05385	0.02127
1045.25	0.00313	0.00554	0.00834	0.01512	0.03362	0.03709	0.00918	0.00918	0.05644	0.02109
1045.73	0.00375	0.00485	0.00882	0.01348	0.03251	0.03903	0.009	0.009	0.05776	0.02154
1046.21	0.00458	0.00411	0.00945	0.01248	0.0302	0.04157	0.0085	0.0085	0.05744	0.02263
1046.69	0.00564	0.00344	0.01031	0.01243	0.02689	0.04465	0.00806	0.00806	0.05559	0.02431
1047.17	0.00672	0.00284	0.01116	0.0133	0.02287	0.04797	0.00789	0.00789	0.05271	0.02632
1047.66	0.00749	0.00223	0.01153	0.01471	0.01845	0.05104	0.00795	0.00795	0.04946	0.02831
1048.14	0.00764	0.0015	0.01102	0.01613	0.01387	0.05335	0.00803	0.00803	0.04646	0.02989
1048.62	0.00707	0.000615816	0.00949	0.01712	0.0094	0.05448	0.00788	0.00788	0.04414	0.03078
1049.1	0.00595	-0.000356733	0.00718	0.01744	0.00541	0.0542	0.00739	0.00739	0.04287	0.03084
1049.59	0.00466	-0.00125	0.00465	0.01713	0.00237	0.0525	0.0066	0.0066	0.04301	0.03012
1050.07	0.00363	-0.00191	0.00258	0.01639	0.000687764	0.04957	0.00563	0.00563	0.04467	0.02882
1050.55	0.00312	-0.00225	0.00144	0.01544	0.000518115	0.0459	0.0046	0.0046	0.04767	0.02725
1051.03	0.00313	-0.00231	0.00127	0.01444	0.00161	0.04206	0.00346	0.00346	0.05139	0.02567
1051.51	0.00331	-0.00227	0.0017	0.01336	0.0034	0.0386	0.00205	0.00205	0.055	0.02416
1052	0.00325	-0.00231	0.00221	0.01208	0.00524	0.0359	0.000199638	0.000199638	0.05783	0.02267
1052.48	0.00261	-0.00252	0.00239	0.01058	0.00667	0.03424	-0.00214	-0.00214	0.05947	0.02111
1052.96	0.0013	-0.00291	0.00214	0.00896	0.00749	0.03393	-0.00474	-0.00474	0.05984	0.01942
1053.44	-0.000472485	-0.00335	0.00164	0.00753	0.00776	0.03519	-0.00709	-0.00709	0.0591	0.01774
1053.92	-0.00231	-0.00374	0.00123	0.00664	0.00771	0.038	-0.00859	-0.00859	0.05761	0.01633
1054.41	-0.00383	-0.00402	0.00116	0.00654	0.00756	0.0419	-0.00884	-0.00884	0.05576	0.01547
1054.89	-0.00482	-0.00425	0.00141	0.00716	0.00739	0.04599	-0.0079	-0.0079	0.05381	0.01529
1055.37	-0.00535	-0.00457	0.00175	0.00819	0.00712	0.04931	-0.00632	-0.00632	0.05176	0.01572
1055.85	-0.00565	-0.00511	0.00184	0.00925	0.00663	0.05116	-0.00487	-0.00487	0.04945	0.01658
1056.34	-0.00594	-0.00589	0.00148	0.01012	0.00584	0.05133	-0.00421	-0.00421	0.04673	0.01767
1056.82	-0.00636	-0.00679	0.000703278	0.0108	0.00485	0.05	-0.00469	-0.00469	0.04369	0.0189
1057.3	-0.00688	-0.00762	-0.00026397	0.01153	0.00394	0.04773	-0.00623	-0.00623	0.04071	0.02023
1057.78	-0.00738	-0.00818	-0.00111	0.01261	0.00346	0.04524	-0.00843	-0.00843	0.03835	0.02162
1058.26	-0.00777	-0.00838	-0.00167	0.01419	0.00358	0.04322	-0.01073	-0.01073	0.03704	0.02297
1058.75	-0.00801	-0.00829	-0.00198	0.01618	0.00422	0.04198	-0.01273	-0.01273	0.03668	0.02407
1059.23	-0.00817	-0.00811	-0.00235	0.01826	0.00504	0.04141	-0.0143	-0.0143	0.0367	0.02466
1059.71	-0.00827	-0.00803	-0.00304	0.02006	0.00562	0.04115	-0.01555	-0.01555	0.03632	0.02458
1060.19	-0.00827	-0.00814	-0.00416	0.02135	0.00565	0.04093	-0.01663	-0.01663	0.03501	0.02378
1060.67	-0.00803	-0.00842	-0.00559	0.02205	0.00499	0.04072	-0.01756	-0.01756	0.03271	0.02246
1061.16	-0.00735	-0.00873	-0.00693	0.02227	0.00377	0.04074	-0.01815	-0.01815	0.02999	0.02092
1061.64	-0.00613	-0.00891	-0.00778	0.02217	0.00223	0.04123	-0.01812	-0.01812	0.02785	0.01954
1062.12	-0.00448	-0.00891	-0.00791	0.02186	0.000595451	0.04217	-0.01733	-0.01733	0.02724	0.01861
1062.6	-0.00274	-0.00885	-0.00745	0.02128	-0.00107	0.04311	-0.01594	-0.01594	0.02844	0.01814
1063.09	-0.00136	-0.00893	-0.00679	0.02025	-0.00289	0.04335	-0.01435	-0.01435	0.03096	0.01789
1063.57	-0.000681825	-0.00932	-0.00635	0.0186	-0.00503	0.04223	-0.01305	-0.01305	0.03393	0.01758
1064.05	-0.000857817	-0.01014	-0.00636	0.01625	-0.00752	0.03943	-0.01233	-0.01233	0.03663	0.01699
1064.53	-0.0018	-0.01128	-0.00675	0.01343	-0.01013	0.03511	-0.01216	-0.01216	0.03877	0.01615
1065.01	-0.00326	-0.01255	-0.00723	0.01056	-0.01236	0.02996	-0.01221	-0.01221	0.04056	0.0153
1065.49	-0.00494	-0.0137	-0.00749	0.0082	-0.01357	0.02504	-0.012	-0.012	0.04253	0.01475
1065.98	-0.00664	-0.01457	-0.00741	0.00677	-0.01335	0.02139	-0.0112	-0.0112	0.04508	0.01472
1066.46	-0.00833	-0.01518	-0.00726	0.00632	-0.01171	0.01951	-0.00984	-0.00984	0.04817	0.0151
1066.94	-0.01008	-0.01566	-0.00749	0.00653	-0.00911	0.01921	-0.00831	-0.00831	0.05116	0.01556
1067.42	-0.01194	-0.01616	-0.00855	0.00695	-0.00623	0.0199	-0.00717	-0.00717	0.05315	0.01567
1067.91	-0.01379	-0.01675	-0.01061	0.00723	-0.00367	0.0211	-0.00687	-0.00687	0.05329	0.01511
1068.39	-0.01533	-0.01738	-0.01344	0.00726	-0.00188	0.02262	-0.00761	-0.00761	0.05105	0.01382
1068.87	-0.01618	-0.01787	-0.01641	0.00718	-0.00107	0.02461	-0.00924	-0.00924	0.04649	0.01196
1069.35	-0.01609	-0.01804	-0.01879	0.00729	-0.00128	0.02717	-0.01134	-0.01134	0.04047	0.00989
1069.83	-0.01518	-0.01785	-0.02001	0.00777	-0.00244	0.03013	-0.01343	-0.01343	0.0344	0.00794
1070.32	-0.01389	-0.01742	-0.01997	0.00857	-0.00438	0.03281	-0.01523	-0.01523	0.0296	0.00626
1070.8	-0.01289	-0.017	-0.01908	0.00938	-0.00696	0.03439	-0.01676	-0.01676	0.02663	0.00479
1071.28	-0.01272	-0.01685	-0.01788	0.00987	-0.00995	0.0343	-0.01821	-0.01821	0.02516	0.00339
1071.76	-0.01355	-0.01709	-0.01685	0.00975	-0.01307	0.03248	-0.01974	-0.01974	0.02444	0.00208
1072.24	-0.01516	-0.01768	-0.01613	0.00898	-0.01582	0.02944	-0.02131	-0.02131	0.02374	0.00107
1072.73	-0.01697	-0.01837	-0.0156	0.00771	-0.01767	0.02617	-0.02262	-0.02262	0.02258	0.00077032
1073.21	-0.01832	-0.01891	-0.01502	0.00617	-0.0182	0.02385	-0.02329	-0.02329	0.02085	0.00148
1073.69	-0.01877	-0.0191	-0.01425	0.00452	-0.01745	0.02321	-0.02313	-0.02313	0.01868	0.00308
1074.17	-0.01827	-0.01891	-0.01341	0.00273	-0.01596	0.02407	-0.02232	-0.02232	0.0162	0.00498
1074.66	-0.01718	-0.0185	-0.01283	0.000573748	-0.01452	0.02543	-0.0214	-0.0214	0.01338	0.00628
1075.14	-0.01597	-0.01807	-0.01288	-0.0022	-0.0138	0.02613	-0.02096	-0.02096	0.01008	0.00625
1075.62	-0.01502	-0.01781	-0.0137	-0.00568	-0.01409	0.0254	-0.02141	-0.02141	0.00622	0.00456
1076.1	-0.0145	-0.01774	-0.0152	-0.00962	-0.01521	0.0231	-0.02277	-0.02277	0.00199	0.00142
1076.58	-0.01434	-0.0178	-0.017	-0.01347	-0.01663	0.01976	-0.02465	-0.02465	-0.00201	-0.00244
1077.07	-0.01439	-0.01788	-0.01864	-0.01658	-0.01769	0.01625	-0.02642	-0.02642	-0.00496	-0.00603
1077.55	-0.01458	-0.0179	-0.01981	-0.01848	-0.018	0.01331	-0.02756	-0.02756	-0.00633	-0.00853
1078.03	-0.01497	-0.01792	-0.02047	-0.01915	-0.01763	0.01101	-0.02793	-0.02793	-0.00628	-0.00967
1078.51	-0.01574	-0.01804	-0.02084	-0.019	-0.01706	0.00876	-0.02784	-0.02784	-0.00555	-0.00982
1078.99	-0.01697	-0.01838	-0.02114	-0.01859	-0.01688	0.00577	-0.02781	-0.02781	-0.00499	-0.00958
1079.48	-0.01858	-0.01894	-0.02146	-0.0183	-0.01742	0.00168	-0.02823	-0.02823	-0.00504	-0.00944
1079.96	-0.02025	-0.01961	-0.02165	-0.01818	-0.01865	-0.00312	-0.02914	-0.02914	-0.00551	-0.00949
1080.44	-0.02152	-0.02015	-0.02137	-0.01796	-0.02011	-0.00733	-0.03016	-0.03016	-0.00562	-0.00941
1080.92	-0.022	-0.02036	-0.02037	-0.01734	-0.0212	-0.00962	-0.0308	-0.0308	-0.00478	-0.0089
1081.41	-0.02165	-0.02015	-0.01871	-0.01621	-0.02147	-0.00912	-0.03065	-0.03065	-0.00291	-0.00784
1081.89	-0.02076	-0.01959	-0.01677	-0.01479	-0.02089	-0.00624	-0.02966	-0.02966	-0.000799901	-0.00653
1082.37	-0.0199	-0.01891	-0.01514	-0.01355	-0.01981	-0.00241	-0.02822	-0.02822	0.00027212	-0.00551
1082.85	-0.0196	-0.01833	-0.01425	-0.01293	-0.01872	0.000764805	-0.02689	-0.02689	-0.00071871	-0.00531
1083.33	-0.02013	-0.01799	-0.01425	-0.01313	-0.01799	0.00226	-0.0261	-0.0261	-0.00413	-0.0061
1083.82	-0.02141	-0.01789	-0.01489	-0.01396	-0.01768	0.00197	-0.02606	-0.02606	-0.00948	-0.00767
1084.3	-0.02306	-0.01791	-0.01569	-0.01499	-0.0176	0.000662201	-0.02666	-0.02666	-0.01548	-0.0094
1084.78	-0.02459	-0.01787	-0.01615	-0.01569	-0.01748	-0.000476886	-0.02762	-0.02762	-0.02049	-0.01064
1085.26	-0.02566	-0.01768	-0.01606	-0.01579	-0.01718	-0.000567554	-0.02875	-0.02875	-0.02331	-0.01104
1085.74	-0.02618	-0.01734	-0.01557	-0.0154	-0.01685	0.00029302	-0.03003	-0.03003	-0.02398	-0.01089
1086.23	-0.02632	-0.01698	-0.0151	-0.01497	-0.01685	0.00113	-0.03162	-0.03162	-0.02376	-0.01085
1086.71	-0.02629	-0.0167	-0.01505	-0.01497	-0.01753	0.000787645	-0.03369	-0.03369	-0.02413	-0.01161
1087.19	-0.02614	-0.01657	-0.01557	-0.01565	-0.01902	-0.00138	-0.03619	-0.03619	-0.02605	-0.01345
1087.67	-0.02572	-0.01652	-0.01647	-0.01691	-0.02112	-0.00521	-0.03874	-0.03874	-0.02944	-0.0161
1088.15	-0.02479	-0.01644	-0.01732	-0.01835	-0.02339	-0.00964	-0.04071	-0.04071	-0.03321	-0.01881
1088.64	-0.02317	-0.01623	-0.01766	-0.01948	-0.02527	-0.01316	-0.04147	-0.04147	-0.03578	-0.0207
1089.12	-0.021	-0.01585	-0.01729	-0.02004	-0.02647	-0.01463	-0.04081	-0.04081	-0.03603	-0.02124
1089.6	-0.01869	-0.01542	-0.01642	-0.02014	-0.02703	-0.01412	-0.03907	-0.03907	-0.03418	-0.02067
1090.08	-0.01682	-0.01511	-0.0155	-0.02021	-0.02735	-0.01286	-0.03705	-0.03705	-0.03162	-0.0198
1090.57	-0.01579	-0.01506	-0.01499	-0.02072	-0.02786	-0.01239	-0.03554	-0.03554	-0.03	-0.01955
1091.05	-0.01569	-0.01531	-0.01512	-0.02186	-0.02876	-0.01371	-0.03496	-0.03496	-0.03037	-0.02043
1091.53	-0.01627	-0.01573	-0.01578	-0.02349	-0.02989	-0.01684	-0.03523	-0.03523	-0.03276	-0.0223
1092.01	-0.01702	-0.0161	-0.01661	-0.02509	-0.03084	-0.02085	-0.03581	-0.03581	-0.03624	-0.02444
1092.49	-0.01742	-0.01623	-0.01717	-0.02609	-0.03112	-0.02428	-0.03601	-0.03601	-0.03928	-0.02587
1092.98	-0.01724	-0.016	-0.01725	-0.02615	-0.03058	-0.0261	-0.03537	-0.03537	-0.04063	-0.0259
1093.46	-0.01661	-0.01547	-0.01689	-0.02543	-0.02949	-0.0264	-0.03397	-0.03397	-0.04012	-0.0246
1093.94	-0.01596	-0.01484	-0.01641	-0.02445	-0.02841	-0.02635	-0.03233	-0.03233	-0.0387	-0.02267
1094.42	-0.01574	-0.01431	-0.01608	-0.0238	-0.02787	-0.02738	-0.03113	-0.03113	-0.03763	-0.02104
1094.9	-0.01623	-0.01399	-0.01602	-0.02383	-0.02809	-0.0303	-0.03079	-0.03079	-0.03769	-0.02038
1095.39	-0.01737	-0.01391	-0.01607	-0.0245	-0.02888	-0.0348	-0.03132	-0.03132	-0.03878	-0.02086
1095.87	-0.01883	-0.01395	-0.01592	-0.02542	-0.0297	-0.03944	-0.03233	-0.03233	-0.03995	-0.02216
1096.35	-0.02015	-0.01397	-0.0153	-0.02607	-0.02997	-0.0422	-0.03327	-0.03327	-0.03993	-0.02366
1096.83	-0.02097	-0.01393	-0.01422	-0.02607	-0.02936	-0.04165	-0.03375	-0.03375	-0.038	-0.02487
1097.32	-0.02124	-0.01384	-0.01298	-0.02541	-0.028	-0.03797	-0.03377	-0.03377	-0.03455	-0.02573
1097.8	-0.02114	-0.01383	-0.01203	-0.02443	-0.02641	-0.03286	-0.03373	-0.03373	-0.03087	-0.0266
1098.28	-0.02094	-0.014	-0.01175	-0.02353	-0.02515	-0.02841	-0.03412	-0.03412	-0.02831	-0.02796
1098.76	-0.02084	-0.01438	-0.01225	-0.02298	-0.02454	-0.02617	-0.0352	-0.0352	-0.02763	-0.03004
1099.24	-0.02083	-0.01485	-0.01331	-0.02272	-0.02455	-0.02664	-0.03684	-0.03684	-0.02868	-0.03258
1099.73	-0.02077	-0.01523	-0.0145	-0.02249	-0.02482	-0.02923	-0.03853	-0.03853	-0.03056	-0.0349
1100.21	-0.02049	-0.01531	-0.01543	-0.02194	-0.02487	-0.03256	-0.03961	-0.03961	-0.03197	-0.03622
1100.69	-0.01996	-0.01496	-0.01591	-0.02095	-0.02443	-0.03517	-0.03966	-0.03966	-0.03199	-0.03613
1101.17	-0.01937	-0.01421	-0.01612	-0.01967	-0.02355	-0.03644	-0.03879	-0.03879	-0.03069	-0.03491
1101.65	-0.01903	-0.01321	-0.01643	-0.01849	-0.02258	-0.03677	-0.03756	-0.03756	-0.029	-0.03337
1102.14	-0.0192	-0.01215	-0.01716	-0.01781	-0.02195	-0.03708	-0.03666	-0.03666	-0.02805	-0.03235
1102.62	-0.01995	-0.01119	-0.01835	-0.01783	-0.02191	-0.03804	-0.03653	-0.03653	-0.02849	-0.03228
1103.1	-0.0211	-0.01038	-0.01972	-0.01846	-0.0224	-0.03962	-0.03722	-0.03722	-0.03018	-0.03307
1103.58	-0.02226	-0.00973	-0.02077	-0.01938	-0.02314	-0.04111	-0.03831	-0.03831	-0.03222	-0.03415
1104.07	-0.02303	-0.0092	-0.02099	-0.02019	-0.02373	-0.04152	-0.03921	-0.03921	-0.03344	-0.03479
1104.55	-0.02316	-0.00878	-0.02023	-0.02068	-0.02398	-0.0404	-0.03947	-0.03947	-0.03308	-0.03462
1105.03	-0.02273	-0.0085	-0.01872	-0.02087	-0.02395	-0.03824	-0.03906	-0.03906	-0.03137	-0.03383
1105.51	-0.02201	-0.00843	-0.01702	-0.02104	-0.02397	-0.0363	-0.0384	-0.0384	-0.02944	-0.03307
1105.99	-0.02136	-0.00861	-0.01568	-0.02149	-0.02436	-0.03582	-0.03805	-0.03805	-0.02858	-0.033
1106.48	-0.02101	-0.00897	-0.01499	-0.02231	-0.02527	-0.03745	-0.03838	-0.03838	-0.02953	-0.03391
1106.96	-0.02099	-0.00942	-0.0149	-0.02338	-0.02655	-0.04093	-0.03945	-0.03945	-0.03215	-0.03559
1107.44	-0.02117	-0.00977	-0.0151	-0.02435	-0.02777	-0.04516	-0.04094	-0.04094	-0.03544	-0.03729
1107.92	-0.02133	-0.00988	-0.01516	-0.02488	-0.02849	-0.04866	-0.04234	-0.04234	-0.03795	-0.03819
1108.4	-0.02139	-0.00971	-0.01487	-0.02483	-0.02848	-0.05051	-0.04329	-0.04329	-0.03859	-0.03784
1108.89	-0.02137	-0.00931	-0.01431	-0.02436	-0.02786	-0.05093	-0.04377	-0.04377	-0.03728	-0.03648
1109.37	-0.02143	-0.00882	-0.01378	-0.02387	-0.02704	-0.05112	-0.04412	-0.04412	-0.03496	-0.03486
1109.85	-0.02174	-0.00838	-0.01363	-0.02375	-0.02649	-0.05249	-0.04479	-0.04479	-0.03294	-0.03378
1110.33	-0.02234	-0.00803	-0.014	-0.02414	-0.02647	-0.05582	-0.04608	-0.04608	-0.03224	-0.03368
1110.82	-0.0231	-0.00777	-0.01479	-0.02491	-0.02694	-0.06089	-0.04796	-0.04796	-0.03317	-0.03442
1111.3	-0.02378	-0.0075	-0.01568	-0.02566	-0.02754	-0.06635	-0.04998	-0.04998	-0.03522	-0.03532
1111.78	-0.02419	-0.00715	-0.01633	-0.02603	-0.0279	-0.07059	-0.05163	-0.05163	-0.03756	-0.03567
1112.26	-0.02427	-0.00675	-0.01656	-0.0258	-0.0278	-0.07241	-0.05251	-0.05251	-0.03932	-0.03501
1112.74	-0.02414	-0.00636	-0.01649	-0.02511	-0.02732	-0.07188	-0.05262	-0.05262	-0.04023	-0.03348
1113.23	-0.02405	-0.00611	-0.0164	-0.0243	-0.02684	-0.07023	-0.05229	-0.05229	-0.04067	-0.03173
1113.71	-0.02418	-0.0061	-0.01659	-0.02373	-0.02674	-0.06889	-0.05197	-0.05197	-0.04127	-0.03048
1114.19	-0.02453	-0.00629	-0.01714	-0.02357	-0.02727	-0.06871	-0.05185	-0.05185	-0.04248	-0.0302
1114.67	-0.02496	-0.00657	-0.01788	-0.02373	-0.02834	-0.06958	-0.05182	-0.05182	-0.04414	-0.03088
1115.15	-0.02519	-0.00673	-0.01844	-0.02391	-0.02965	-0.07062	-0.05152	-0.05152	-0.04565	-0.03212
1115.64	-0.02503	-0.00663	-0.0185	-0.02382	-0.03076	-0.07075	-0.05058	-0.05058	-0.04626	-0.03332
1116.12	-0.02452	-0.00623	-0.01797	-0.02332	-0.03138	-0.06947	-0.04894	-0.04894	-0.04563	-0.03412
1116.6	-0.0239	-0.00563	-0.01712	-0.02259	-0.03151	-0.06731	-0.04699	-0.04699	-0.04418	-0.03457
1117.08	-0.02351	-0.00504	-0.01642	-0.02195	-0.03137	-0.06543	-0.04537	-0.04537	-0.04286	-0.03509
1117.57	-0.02361	-0.00467	-0.01631	-0.02172	-0.03128	-0.06483	-0.0447	-0.0447	-0.04256	-0.03614
1118.05	-0.02421	-0.00461	-0.01697	-0.02198	-0.03137	-0.06568	-0.04526	-0.04526	-0.04365	-0.03792
1118.53	-0.02507	-0.00483	-0.01822	-0.02254	-0.03155	-0.06723	-0.04683	-0.04683	-0.04569	-0.04019
1119.01	-0.02581	-0.00518	-0.0196	-0.02303	-0.03155	-0.068	-0.04883	-0.04883	-0.0476	-0.04237
1119.49	-0.02608	-0.00545	-0.02058	-0.02306	-0.03108	-0.06656	-0.05054	-0.05054	-0.04815	-0.04383
1119.97	-0.02583	-0.00553	-0.02085	-0.0225	-0.03008	-0.06253	-0.05148	-0.05148	-0.04663	-0.04428
1120.46	-0.02528	-0.00541	-0.02044	-0.02158	-0.02877	-0.05689	-0.05164	-0.05164	-0.0434	-0.04401
1120.94	-0.02487	-0.0052	-0.0197	-0.02074	-0.0276	-0.05147	-0.05145	-0.05145	-0.03966	-0.04367
1121.42	-0.02498	-0.00504	-0.01907	-0.02048	-0.02696	-0.0479	-0.05149	-0.05149	-0.0367	-0.04392
1121.9	-0.02577	-0.00505	-0.01884	-0.02102	-0.02705	-0.04689	-0.05209	-0.05209	-0.03539	-0.04503
1122.39	-0.02711	-0.00522	-0.019	-0.02227	-0.0277	-0.048	-0.05324	-0.05324	-0.03585	-0.04674
1122.87	-0.02861	-0.00548	-0.01933	-0.02386	-0.02853	-0.0499	-0.05452	-0.05452	-0.03751	-0.04836
1123.35	-0.02986	-0.00568	-0.01953	-0.02528	-0.02905	-0.05098	-0.05536	-0.05536	-0.03943	-0.04915
1123.83	-0.03059	-0.00573	-0.01946	-0.02615	-0.02899	-0.05022	-0.05543	-0.05543	-0.04078	-0.04872
1124.32	-0.03082	-0.00562	-0.01921	-0.02643	-0.02841	-0.04779	-0.05479	-0.05479	-0.04137	-0.04736
1124.8	-0.0308	-0.00542	-0.01908	-0.02636	-0.02762	-0.04488	-0.0539	-0.0539	-0.04161	-0.04575
1125.28	-0.03083	-0.00523	-0.01936	-0.02631	-0.02701	-0.04293	-0.0533	-0.0533	-0.04213	-0.0446
1125.76	-0.03104	-0.00511	-0.02013	-0.02656	-0.0268	-0.04287	-0.05335	-0.05335	-0.04325	-0.04424
1126.24	-0.03136	-0.00506	-0.02125	-0.02711	-0.02694	-0.04479	-0.05402	-0.05402	-0.04475	-0.04445
1126.72	-0.03157	-0.00502	-0.02234	-0.02777	-0.02713	-0.04796	-0.05497	-0.05497	-0.04593	-0.04463
1127.21	-0.03142	-0.00492	-0.02305	-0.02821	-0.027	-0.05126	-0.05569	-0.05569	-0.04594	-0.04413
1127.69	-0.03087	-0.00475	-0.02322	-0.0282	-0.02633	-0.05382	-0.05586	-0.05586	-0.04445	-0.04266
1128.17	-0.03009	-0.00453	-0.023	-0.02773	-0.02521	-0.05558	-0.05552	-0.05552	-0.0419	-0.04056
1128.65	-0.02939	-0.00439	-0.02275	-0.02702	-0.02396	-0.05718	-0.05502	-0.05502	-0.03941	-0.03856
1129.14	-0.02904	-0.00438	-0.02279	-0.02637	-0.02297	-0.0594	-0.05479	-0.05479	-0.03815	-0.03738
1129.62	-0.0291	-0.00453	-0.02323	-0.02595	-0.02248	-0.06253	-0.05508	-0.05508	-0.03882	-0.03742
1130.1	-0.02938	-0.00478	-0.02387	-0.02575	-0.02247	-0.06607	-0.0558	-0.0558	-0.04141	-0.03854
1130.58	-0.02953	-0.00499	-0.02432	-0.0256	-0.02273	-0.06882	-0.05658	-0.05658	-0.0452	-0.04024
1131.06	-0.02927	-0.00507	-0.02422	-0.02531	-0.02295	-0.06948	-0.05697	-0.05697	-0.04901	-0.04182
1131.55	-0.02851	-0.00497	-0.02347	-0.02477	-0.02293	-0.06749	-0.05673	-0.05673	-0.05185	-0.04286
1132.03	-0.0275	-0.00476	-0.02231	-0.02413	-0.02272	-0.06349	-0.05601	-0.05601	-0.05335	-0.04339
1132.51	-0.02663	-0.00459	-0.02125	-0.02367	-0.02255	-0.05898	-0.05523	-0.05523	-0.05391	-0.04383
1132.99	-0.02628	-0.00457	-0.02071	-0.02365	-0.02269	-0.05548	-0.05484	-0.05484	-0.05425	-0.04467
1133.47	-0.0266	-0.00473	-0.0209	-0.02419	-0.0233	-0.05384	-0.05506	-0.05506	-0.05493	-0.0461
1133.96	-0.02742	-0.00502	-0.02168	-0.02517	-0.02427	-0.054	-0.0557	-0.0557	-0.05598	-0.04787
1134.44	-0.0284	-0.0053	-0.02262	-0.02626	-0.02534	-0.05509	-0.05628	-0.05628	-0.05694	-0.04937
1134.92	-0.02911	-0.00543	-0.0233	-0.02709	-0.02614	-0.05592	-0.05626	-0.05626	-0.05717	-0.04995
1135.4	-0.02932	-0.00536	-0.02347	-0.02741	-0.02648	-0.05564	-0.05534	-0.05534	-0.05629	-0.04932
1135.89	-0.02905	-0.00513	-0.02325	-0.02724	-0.02638	-0.05423	-0.05367	-0.05367	-0.05454	-0.0478
1136.37	-0.02858	-0.00488	-0.02299	-0.02682	-0.02609	-0.0524	-0.05177	-0.05177	-0.05266	-0.04614
1136.85	-0.0282	-0.0047	-0.02309	-0.02641	-0.02588	-0.05103	-0.05026	-0.05026	-0.05138	-0.04509
1137.33	-0.02808	-0.00463	-0.02371	-0.02619	-0.02589	-0.05066	-0.04955	-0.04955	-0.05111	-0.04509
1137.81	-0.0282	-0.00461	-0.0247	-0.02612	-0.02602	-0.0512	-0.04971	-0.04971	-0.05164	-0.04601
1138.3	-0.02836	-0.0045	-0.02567	-0.02603	-0.02603	-0.05204	-0.0505	-0.0505	-0.0523	-0.04731
1138.78	-0.02833	-0.00417	-0.02619	-0.0257	-0.02562	-0.05239	-0.05149	-0.05149	-0.05231	-0.04828
1139.26	-0.02806	-0.00362	-0.026	-0.02511	-0.02471	-0.05183	-0.05235	-0.05235	-0.05128	-0.04845
1139.74	-0.02765	-0.00296	-0.02519	-0.02443	-0.02343	-0.05063	-0.05298	-0.05298	-0.04945	-0.04785
1140.22	-0.02737	-0.00238	-0.02412	-0.02397	-0.02214	-0.04958	-0.05356	-0.05356	-0.0476	-0.0469
1140.71	-0.02745	-0.00207	-0.02315	-0.024	-0.02118	-0.04951	-0.05429	-0.05429	-0.04654	-0.04614
1141.19	-0.02796	-0.00209	-0.02248	-0.02459	-0.02073	-0.05076	-0.05529	-0.05529	-0.04671	-0.04585
1141.67	-0.02875	-0.0024	-0.02204	-0.02554	-0.02071	-0.05297	-0.0564	-0.0564	-0.04792	-0.04591
1142.15	-0.02952	-0.00281	-0.02153	-0.02645	-0.02084	-0.05516	-0.05724	-0.05724	-0.04949	-0.04584
1142.63	-0.02999	-0.00312	-0.0207	-0.0269	-0.02084	-0.05626	-0.05746	-0.05746	-0.05055	-0.04514
1143.12	-0.03004	-0.00319	-0.01946	-0.02665	-0.02053	-0.05563	-0.05691	-0.05691	-0.0506	-0.04356
1143.6	-0.02981	-0.00303	-0.018	-0.02579	-0.01999	-0.05348	-0.05581	-0.05581	-0.04976	-0.04132
1144.08	-0.02954	-0.00273	-0.01673	-0.02466	-0.01944	-0.05066	-0.0546	-0.0546	-0.0487	-0.03899
1144.56	-0.02949	-0.00243	-0.01597	-0.02366	-0.01915	-0.04816	-0.05375	-0.05375	-0.0482	-0.0372
1145.05	-0.02971	-0.0022	-0.01585	-0.02302	-0.01919	-0.04656	-0.05347	-0.05347	-0.04874	-0.03629
1145.53	-0.03005	-0.00204	-0.01622	-0.02273	-0.01943	-0.04582	-0.05364	-0.05364	-0.05018	-0.03626
1146.01	-0.0302	-0.00186	-0.0167	-0.02253	-0.01959	-0.04537	-0.05386	-0.05386	-0.05188	-0.03675
1146.49	-0.0299	-0.00154	-0.01691	-0.02213	-0.01934	-0.04447	-0.05373	-0.05373	-0.05299	-0.0373
1146.97	-0.02909	-0.00104	-0.01668	-0.02133	-0.01857	-0.04277	-0.05303	-0.05303	-0.05291	-0.03763
1147.46	-0.02795	-0.000397425	-0.01613	-0.02018	-0.01743	-0.04049	-0.05193	-0.05193	-0.05171	-0.03775
1147.94	-0.02686	0.00028143	-0.01561	-0.01892	-0.01627	-0.03832	-0.05086	-0.05086	-0.04997	-0.03796
1148.42	-0.02612	0.000882991	-0.01543	-0.01782	-0.01541	-0.03698	-0.05027	-0.05027	-0.04848	-0.03855
1148.9	-0.02587	0.00137	-0.01575	-0.01706	-0.01502	-0.03678	-0.05037	-0.05037	-0.04771	-0.03957
1149.38	-0.026	0.00178	-0.01642	-0.0166	-0.01501	-0.0375	-0.05104	-0.05104	-0.04766	-0.04075
1149.87	-0.02622	0.00225	-0.01711	-0.01627	-0.01508	-0.03845	-0.05187	-0.05187	-0.04787	-0.04154
1150.35	-0.02623	0.00288	-0.01744	-0.01583	-0.01487	-0.0388	-0.05236	-0.05236	-0.04768	-0.04138
1150.83	-0.02589	0.00369	-0.01724	-0.01518	-0.01417	-0.03806	-0.05221	-0.05221	-0.04665	-0.04003
1151.31	-0.02529	0.00459	-0.01661	-0.01441	-0.01301	-0.03634	-0.05149	-0.05149	-0.0448	-0.03772
1151.8	-0.02464	0.0054	-0.01588	-0.01374	-0.01165	-0.0343	-0.05054	-0.05054	-0.04259	-0.035
1152.28	-0.02416	0.00597	-0.01537	-0.01342	-0.01038	-0.03269	-0.0498	-0.0498	-0.04058	-0.03248
1152.76	-0.02394	0.00624	-0.01522	-0.01352	-0.00939	-0.03202	-0.04954	-0.04954	-0.03908	-0.03051
1153.24	-0.02388	0.00626	-0.01528	-0.01391	-0.00868	-0.03228	-0.0497	-0.0497	-0.03801	-0.02911
1153.72	-0.02377	0.0062	-0.01523	-0.01429	-0.00808	-0.03303	-0.04997	-0.04997	-0.03697	-0.02802
1154.21	-0.02342	0.00624	-0.0147	-0.01434	-0.00738	-0.03361	-0.04993	-0.04993	-0.03552	-0.02689
1154.69	-0.02281	0.00649	-0.01352	-0.01385	-0.00645	-0.03354	-0.04927	-0.04927	-0.03345	-0.02552
1155.17	-0.02207	0.00696	-0.01178	-0.01283	-0.00536	-0.03279	-0.04801	-0.04801	-0.03097	-0.024
1155.65	-0.02147	0.00754	-0.00979	-0.0115	-0.0043	-0.03173	-0.04643	-0.04643	-0.02857	-0.02258
1156.13	-0.02118	0.00808	-0.00789	-0.01012	-0.00347	-0.0308	-0.04493	-0.04493	-0.02674	-0.02153
1156.62	-0.02118	0.00848	-0.0063	-0.00884	-0.00297	-0.03029	-0.04378	-0.04378	-0.02567	-0.02093
1157.1	-0.02124	0.00874	-0.00506	-0.00766	-0.00267	-0.03012	-0.04302	-0.04302	-0.02518	-0.02061
1157.58	-0.02101	0.00891	-0.00405	-0.00645	-0.00235	-0.0299	-0.04248	-0.04248	-0.02477	-0.0202
1158.06	-0.02022	0.0091	-0.00311	-0.00506	-0.0017	-0.02918	-0.04193	-0.04193	-0.02393	-0.01937
1158.55	-0.01879	0.00939	-0.00218	-0.00346	-0.000566614	-0.02775	-0.04122	-0.04122	-0.02239	-0.01798
1159.03	-0.01694	0.00976	-0.00134	-0.00177	0.00101	-0.02577	-0.04037	-0.04037	-0.02033	-0.01623
1159.51	-0.01503	0.01013	-0.000710794	-0.0002116	0.00281	-0.02367	-0.03959	-0.03959	-0.01825	-0.01445
1159.99	-0.01343	0.01042	-0.00037088	0.00101	0.00456	-0.02186	-0.03908	-0.03908	-0.01667	-0.01299
1160.47	-0.01229	0.01057	-0.000241743	0.00185	0.00607	-0.02048	-0.0389	-0.0389	-0.01584	-0.01196
1160.96	-0.01158	0.01063	-8.67588e-05	0.00243	0.0073	-0.01933	-0.03889	-0.03889	-0.01562	-0.0112
1161.44	-0.01107	0.01069	0.000395776	0.00301	0.00836	-0.01798	-0.03872	-0.03872	-0.01555	-0.01039
1161.92	-0.01052	0.01086	0.00141	0.00385	0.0094	-0.01605	-0.03805	-0.03805	-0.01508	-0.00918
1162.4	-0.0098	0.01122	0.00295	0.00508	0.01054	-0.01348	-0.03675	-0.03675	-0.01391	-0.00747
1162.88	-0.00897	0.01173	0.00473	0.00667	0.01179	-0.01067	-0.03494	-0.03494	-0.01212	-0.00544
1163.37	-0.00818	0.01233	0.0064	0.00841	0.01304	-0.0082	-0.03298	-0.03298	-0.01016	-0.00346
1163.85	-0.0076	0.01291	0.00765	0.01008	0.01417	-0.00662	-0.03122	-0.03122	-0.00854	-0.00188
1164.33	-0.0073	0.0134	0.00841	0.01157	0.01512	-0.0061	-0.02989	-0.02989	-0.00758	-0.000871842
1164.81	-0.00717	0.0138	0.00882	0.01293	0.01593	-0.00638	-0.02893	-0.02893	-0.00724	-0.000315851
1165.3	-0.007	0.01417	0.00918	0.01429	0.01673	-0.00686	-0.02808	-0.02808	-0.00714	0.000115388
1165.78	-0.00658	0.01455	0.0098	0.01584	0.01767	-0.00686	-0.02705	-0.02705	-0.00677	0.000800527
1166.26	-0.00586	0.01499	0.01078	0.01765	0.01885	-0.00599	-0.02562	-0.02562	-0.00574	0.00198
1166.74	-0.00492	0.01544	0.01203	0.01965	0.02024	-0.00427	-0.02383	-0.02383	-0.00402	0.00363
1167.22	-0.00397	0.01586	0.01332	0.02165	0.02173	-0.00216	-0.0219	-0.0219	-0.00187	0.00553
1167.71	-0.00316	0.01618	0.01443	0.02347	0.0232	-0.000187951	-0.02012	-0.02012	0.000305656	0.0074
1168.19	-0.00254	0.01644	0.0153	0.02503	0.02459	0.00126	-0.01869	-0.01869	0.00219	0.00911
1168.67	-0.002	0.0167	0.01607	0.02638	0.02596	0.00212	-0.01766	-0.01766	0.0037	0.01068
1169.15	-0.00133	0.01707	0.017	0.02766	0.02744	0.00262	-0.01691	-0.01691	0.00497	0.01227
1169.63	-0.00037452	0.01766	0.01832	0.02904	0.02914	0.0031	-0.01629	-0.01629	0.00623	0.01408
1170.12	0.00089428	0.01848	0.02011	0.03062	0.03113	0.00382	-0.01568	-0.01568	0.00767	0.01617
1170.6	0.00233	0.01946	0.0222	0.03238	0.03335	0.0048	-0.01511	-0.01511	0.00929	0.01843
1171.08	0.00367	0.02048	0.02431	0.03417	0.03564	0.00583	-0.01467	-0.01467	0.01097	0.02064
1171.56	0.00474	0.02144	0.02618	0.03586	0.03783	0.0067	-0.01444	-0.01444	0.01257	0.02258
1172.05	0.00545	0.02228	0.02767	0.03733	0.03983	0.00732	-0.01441	-0.01441	0.01406	0.02417
1172.53	0.00593	0.02305	0.02882	0.03859	0.04162	0.00786	-0.01436	-0.01436	0.01558	0.02552
1173.01	0.0064	0.02381	0.0298	0.0397	0.04324	0.00864	-0.01401	-0.01401	0.01736	0.02683
1173.49	0.00709	0.02463	0.03077	0.04079	0.0448	0.00997	-0.01311	-0.01311	0.01961	0.02836
1173.97	0.00808	0.0255	0.03183	0.04192	0.04638	0.01198	-0.01159	-0.01159	0.02231	0.03023
1174.46	0.0093	0.02636	0.03292	0.04314	0.04798	0.01444	-0.00962	-0.00962	0.02526	0.03243
1174.94	0.01055	0.02708	0.03392	0.0444	0.04957	0.01695	-0.00755	-0.00755	0.02809	0.03481
1175.42	0.01164	0.02759	0.03474	0.04568	0.05108	0.01909	-0.00572	-0.00572	0.03051	0.03719
1175.9	0.01247	0.02788	0.03536	0.04699	0.05248	0.02065	-0.00434	-0.00434	0.03237	0.0395
1176.38	0.01308	0.02806	0.03593	0.04837	0.05376	0.02168	-0.00341	-0.00341	0.03376	0.04174
1176.87	0.01361	0.02826	0.03663	0.04989	0.05499	0.02246	-0.00274	-0.00274	0.03495	0.04402
1177.35	0.01421	0.02863	0.03765	0.05158	0.05624	0.02333	-0.00209	-0.00209	0.03621	0.04642
1177.83	0.01497	0.02922	0.03903	0.05341	0.05762	0.02451	-0.00128	-0.00128	0.03771	0.04897
1178.31	0.01586	0.03	0.04068	0.05527	0.05918	0.02599	-0.000282943	-0.000282943	0.03943	0.05154
1178.8	0.01677	0.03085	0.04239	0.05702	0.06092	0.02758	0.00078133	0.00078133	0.04122	0.05399
1179.28	0.01759	0.03163	0.04397	0.05857	0.06282	0.02902	0.00175	0.00175	0.04288	0.05617
1179.76	0.0183	0.03225	0.04529	0.05991	0.06483	0.03019	0.00253	0.00253	0.04429	0.05799
1180.24	0.01895	0.0327	0.04633	0.0611	0.06687	0.03117	0.00315	0.00315	0.04552	0.05951
1180.72	0.01965	0.03304	0.04714	0.06227	0.06888	0.03218	0.00373	0.00373	0.04672	0.06081
1181.2	0.02049	0.03333	0.04778	0.06354	0.07078	0.03345	0.00441	0.00441	0.04805	0.06204
1181.69	0.02146	0.0336	0.04827	0.06499	0.07253	0.03509	0.00526	0.00526	0.04961	0.06328
1182.17	0.02247	0.03385	0.04858	0.06659	0.07411	0.037	0.0062	0.0062	0.05131	0.06454
1182.65	0.0234	0.03404	0.04871	0.06827	0.07551	0.03892	0.00707	0.00707	0.05297	0.06577
1183.13	0.02416	0.03413	0.04871	0.06993	0.0768	0.04056	0.00772	0.00772	0.05445	0.0669
1183.62	0.02479	0.03415	0.04873	0.07149	0.07802	0.04177	0.00813	0.00813	0.05566	0.06791
1184.1	0.02539	0.03416	0.049	0.07293	0.07924	0.04255	0.00841	0.00841	0.0567	0.06882
1184.58	0.02613	0.03429	0.04971	0.07425	0.0805	0.04311	0.00881	0.00881	0.05774	0.0697
1185.06	0.02709	0.03461	0.05097	0.07546	0.08182	0.04369	0.00958	0.00958	0.05898	0.07066
1185.54	0.02828	0.03516	0.05271	0.07661	0.08321	0.04448	0.01084	0.01084	0.06051	0.0718
1186.03	0.02957	0.03587	0.05472	0.07771	0.08465	0.04552	0.01254	0.01254	0.06227	0.07314
1186.51	0.03078	0.03663	0.05671	0.07879	0.0861	0.04671	0.01448	0.01448	0.06407	0.07468
1186.99	0.0318	0.03733	0.05847	0.07986	0.08752	0.04788	0.01638	0.01638	0.06569	0.07636
1187.47	0.03263	0.0379	0.0599	0.08094	0.08886	0.04893	0.01805	0.01805	0.06698	0.07815
1187.95	0.03336	0.03835	0.06107	0.08205	0.0901	0.04983	0.01942	0.01942	0.06792	0.07998
1188.44	0.03416	0.03874	0.06207	0.08321	0.09122	0.05069	0.02057	0.02057	0.06863	0.08181
1188.92	0.03517	0.03915	0.06304	0.08444	0.09226	0.05161	0.02162	0.02162	0.06931	0.08359
1189.4	0.0364	0.03961	0.06402	0.08573	0.09326	0.05268	0.0227	0.0227	0.07015	0.08526
1189.88	0.03774	0.04011	0.06498	0.08709	0.09433	0.05389	0.02386	0.02386	0.07125	0.08676
1190.37	0.03899	0.04062	0.06587	0.08848	0.09556	0.05514	0.02503	0.02503	0.0726	0.08807
1190.85	0.04	0.04109	0.06667	0.08991	0.09704	0.05636	0.02612	0.02612	0.0741	0.08918
1191.33	0.04068	0.04153	0.06741	0.09138	0.09876	0.0575	0.02707	0.02707	0.07564	0.09014
1191.81	0.04106	0.04196	0.06822	0.09286	0.10071	0.05861	0.02785	0.02785	0.07712	0.09099
1192.29	0.04126	0.04245	0.0692	0.09434	0.10277	0.05978	0.02854	0.02854	0.07852	0.09183
1192.78	0.04143	0.04302	0.0704	0.09578	0.10485	0.06108	0.02924	0.02924	0.07979	0.09272
1193.26	0.04171	0.04366	0.07177	0.09716	0.10682	0.06253	0.03005	0.03005	0.08094	0.0937
1193.74	0.04213	0.0443	0.07315	0.09844	0.10864	0.06404	0.031	0.031	0.08196	0.09479
1194.22	0.0427	0.04487	0.07438	0.09963	0.11029	0.06549	0.03207	0.03207	0.08283	0.09597
1194.7	0.04337	0.04532	0.07535	0.10074	0.11179	0.0668	0.03319	0.03319	0.08354	0.09719
1195.19	0.04414	0.04566	0.07607	0.10179	0.11313	0.06797	0.03434	0.03434	0.08413	0.09839
1195.67	0.04502	0.04598	0.07662	0.10279	0.11431	0.06907	0.03551	0.03551	0.08467	0.09955
1196.15	0.04606	0.04637	0.07717	0.10375	0.11529	0.07025	0.03672	0.03672	0.08525	0.10062
1196.63	0.04728	0.04691	0.07783	0.10466	0.11605	0.07163	0.03801	0.03801	0.086	0.10164
1197.12	0.04862	0.04761	0.07866	0.10552	0.11662	0.07319	0.03935	0.03935	0.08699	0.10262
1197.6	0.05001	0.04839	0.07961	0.10635	0.11709	0.07484	0.04068	0.04068	0.08823	0.10364
1198.08	0.05133	0.04916	0.08056	0.10719	0.11757	0.0764	0.04191	0.04191	0.08967	0.10476
1198.56	0.05252	0.04983	0.08144	0.10808	0.11818	0.07768	0.04299	0.04299	0.09124	0.10602
1199.04	0.05354	0.05036	0.08219	0.10905	0.11896	0.07861	0.0439	0.0439	0.09285	0.10743
1199.53	0.05445	0.0508	0.08286	0.11008	0.11992	0.07925	0.0447	0.0447	0.09445	0.10896
1200.01	0.0553	0.05124	0.08349	0.11112	0.12101	0.07977	0.04551	0.04551	0.09601	0.11056
1200.49	0.05615	0.05177	0.08416	0.11214	0.12213	0.08036	0.04645	0.04645	0.09752	0.11213
1200.97	0.05701	0.05243	0.08486	0.11307	0.12326	0.08121	0.04756	0.04756	0.09895	0.11363
1201.45	0.05784	0.05319	0.08559	0.11393	0.12438	0.08239	0.04883	0.04883	0.10029	0.11501
1201.94	0.0586	0.05397	0.08632	0.11476	0.12552	0.08385	0.05019	0.05019	0.1015	0.11627
1202.42	0.0593	0.0547	0.08704	0.11562	0.12671	0.08549	0.0515	0.0515	0.10257	0.11743
1202.9	0.05996	0.05532	0.08783	0.11657	0.12795	0.08716	0.05268	0.05268	0.10351	0.1185
1203.38	0.06066	0.05584	0.08878	0.11765	0.12917	0.08877	0.05368	0.05368	0.10436	0.11951
1203.87	0.06149	0.05632	0.08998	0.11882	0.13029	0.09026	0.05451	0.05451	0.10519	0.12046
1204.35	0.06251	0.05682	0.09146	0.12002	0.13125	0.09162	0.05524	0.05524	0.10609	0.12136
1204.83	0.06369	0.05737	0.09313	0.12117	0.13202	0.09285	0.05594	0.05594	0.10715	0.12226
1205.31	0.06499	0.05796	0.09484	0.12223	0.13265	0.09397	0.05667	0.05667	0.10841	0.12322
1205.79	0.06631	0.05854	0.0964	0.1232	0.13325	0.09499	0.05747	0.05747	0.10985	0.12431
1206.28	0.06759	0.05909	0.09767	0.12411	0.13392	0.09592	0.05834	0.05834	0.11143	0.12556
1206.76	0.06882	0.0596	0.09861	0.12501	0.1347	0.09679	0.0593	0.0593	0.11306	0.12699
1207.24	0.07	0.06008	0.09927	0.12595	0.13557	0.09764	0.06036	0.06036	0.11466	0.12852
1207.72	0.07117	0.0606	0.09975	0.12693	0.13646	0.09854	0.06154	0.06154	0.11617	0.13009
1208.2	0.07235	0.06121	0.10018	0.12793	0.13728	0.09952	0.06282	0.06282	0.11755	0.1316
1208.69	0.07351	0.06191	0.10064	0.12895	0.13799	0.10062	0.06417	0.06417	0.11879	0.13301
1209.17	0.0746	0.06268	0.10116	0.12996	0.13864	0.10184	0.06553	0.06553	0.1199	0.13431
1209.65	0.0756	0.06346	0.10173	0.13098	0.1393	0.10317	0.06686	0.06686	0.12093	0.13553
1210.13	0.07648	0.06419	0.10232	0.13203	0.14005	0.10459	0.06812	0.06812	0.12191	0.13669
1210.62	0.07728	0.06486	0.10294	0.13313	0.14091	0.1061	0.06928	0.06928	0.12283	0.13778
1211.1	0.07805	0.0655	0.10361	0.13426	0.14184	0.1077	0.0704	0.0704	0.12371	0.13874
1211.58	0.07887	0.06613	0.10438	0.13538	0.14274	0.10938	0.07151	0.07151	0.12454	0.13951
1212.06	0.07977	0.06681	0.10527	0.13644	0.14353	0.11113	0.07264	0.07264	0.12536	0.14007
1212.54	0.08075	0.06753	0.10628	0.13739	0.14416	0.11289	0.07383	0.07383	0.1262	0.14044
1213.03	0.08179	0.06827	0.10737	0.13827	0.14466	0.11457	0.07502	0.07502	0.12711	0.14076
1213.51	0.08286	0.06898	0.10847	0.1391	0.14514	0.1161	0.07619	0.07619	0.12815	0.14116
1213.99	0.08396	0.06963	0.10953	0.13995	0.14568	0.11743	0.07726	0.07726	0.12931	0.14176
1214.47	0.08511	0.07021	0.11053	0.14085	0.14635	0.11855	0.07819	0.07819	0.13055	0.14258
1214.95	0.08635	0.07076	0.11149	0.14181	0.14713	0.11947	0.07898	0.07898	0.13181	0.14357
1215.44	0.08768	0.07133	0.11245	0.14277	0.14793	0.12024	0.07964	0.07964	0.13299	0.14459
1215.92	0.08908	0.07195	0.11346	0.14366	0.14866	0.12094	0.08021	0.08021	0.13403	0.14551
1216.4	0.09046	0.07264	0.11453	0.14444	0.14927	0.12164	0.08076	0.08076	0.13488	0.14625
1216.88	0.09172	0.07337	0.11567	0.1451	0.14978	0.12241	0.08136	0.08136	0.13558	0.14682
1217.37	0.09278	0.07407	0.11687	0.14571	0.15025	0.12329	0.08205	0.08205	0.13617	0.14731
1217.85	0.09361	0.07472	0.11809	0.1463	0.15076	0.1243	0.08288	0.08288	0.13672	0.14783
1218.33	0.09425	0.07531	0.11932	0.14692	0.15132	0.12543	0.08387	0.08387	0.13724	0.14843
1218.81	0.09476	0.07588	0.12056	0.14759	0.1519	0.12666	0.08503	0.08503	0.13776	0.14911
1219.29	0.09525	0.0765	0.12177	0.14824	0.15242	0.12792	0.08634	0.08634	0.13825	0.14981
1219.78	0.09577	0.07721	0.12293	0.14885	0.15282	0.12915	0.08775	0.08775	0.13873	0.15046
1220.26	0.09638	0.07802	0.12399	0.14937	0.15311	0.13029	0.08919	0.08919	0.13925	0.15102
1220.74	0.09706	0.0789	0.12493	0.14983	0.15335	0.13128	0.09057	0.09057	0.13985	0.15151
1221.22	0.0978	0.07978	0.12574	0.15031	0.15369	0.13213	0.09179	0.09179	0.14059	0.152
1221.7	0.0986	0.08061	0.12643	0.15086	0.15421	0.13286	0.09282	0.09282	0.14148	0.15258
1222.19	0.09946	0.08135	0.12704	0.15154	0.15497	0.13354	0.09363	0.09363	0.14249	0.15326
1222.67	0.1004	0.08202	0.12761	0.15233	0.15589	0.13422	0.09424	0.09424	0.14351	0.15401
1223.15	0.10145	0.08264	0.12816	0.15318	0.15686	0.13497	0.09471	0.09471	0.14444	0.15474
1223.63	0.1026	0.08325	0.12871	0.15399	0.15775	0.13582	0.09511	0.09511	0.14518	0.15536
1224.11	0.10382	0.08388	0.12926	0.15472	0.15847	0.13676	0.09552	0.09552	0.1457	0.15581
1224.6	0.10505	0.08452	0.12978	0.15535	0.15904	0.13773	0.096	0.096	0.14603	0.15614
1225.08	0.10623	0.08512	0.13027	0.15593	0.15956	0.13869	0.09658	0.09658	0.14626	0.15642
1225.56	0.10733	0.08564	0.13072	0.15652	0.16014	0.13954	0.09726	0.09726	0.14649	0.15676
1226.04	0.10831	0.08606	0.13115	0.15715	0.16083	0.14023	0.098	0.098	0.14676	0.15721
1226.53	0.1092	0.08639	0.13158	0.15782	0.1616	0.14072	0.09875	0.09875	0.14709	0.15776
1227.01	0.10998	0.08667	0.13202	0.15847	0.16237	0.14103	0.09947	0.09947	0.14744	0.15834
1227.49	0.11067	0.08692	0.13246	0.15903	0.16302	0.14121	0.10015	0.10015	0.14778	0.15889
1227.97	0.11128	0.0872	0.13289	0.15945	0.16349	0.14136	0.1008	0.1008	0.14813	0.15937
1228.45	0.11183	0.08752	0.13332	0.15974	0.16381	0.1416	0.10145	0.10145	0.14853	0.15981
1228.94	0.11235	0.08787	0.13372	0.15998	0.16406	0.14202	0.10215	0.10215	0.14902	0.16027
1229.42	0.11287	0.08826	0.13411	0.16023	0.16436	0.14268	0.10291	0.10291	0.14966	0.16081
1229.9	0.11342	0.08869	0.13449	0.16053	0.16476	0.14357	0.10377	0.10377	0.15043	0.16145
1230.38	0.11403	0.08915	0.13486	0.16087	0.16524	0.14465	0.1047	0.1047	0.15131	0.16215
1230.86	0.11466	0.08966	0.13521	0.16118	0.16575	0.14586	0.10569	0.10569	0.15223	0.16283
1231.35	0.11529	0.09021	0.1355	0.16136	0.1662	0.14712	0.10671	0.10671	0.15313	0.16341
1231.83	0.11586	0.09078	0.13572	0.16137	0.16655	0.14838	0.10774	0.10774	0.15401	0.16389
1232.31	0.11634	0.09134	0.13584	0.1612	0.16686	0.14964	0.10876	0.10876	0.1549	0.16433
1232.79	0.11674	0.09184	0.13588	0.16093	0.16719	0.15091	0.1098	0.1098	0.15586	0.16485
1233.28	0.11707	0.09226	0.13587	0.16064	0.16764	0.15221	0.11085	0.11085	0.15693	0.16555
1233.76	0.11741	0.09261	0.13586	0.1604	0.16824	0.15352	0.11191	0.11191	0.1581	0.16646
1234.24	0.11779	0.09289	0.13587	0.16022	0.16894	0.1548	0.11295	0.11295	0.1593	0.16752
1234.72	0.11822	0.09314	0.13594	0.16005	0.16964	0.15598	0.11393	0.11393	0.16043	0.16861
1235.2	0.1187	0.09339	0.13604	0.15984	0.17022	0.157	0.11481	0.11481	0.1614	0.16956
1235.68	0.11917	0.09363	0.13616	0.15953	0.17063	0.15781	0.11556	0.11556	0.16218	0.17029
1236.17	0.11958	0.09386	0.13624	0.1591	0.1709	0.15846	0.1162	0.1162	0.16284	0.17078
1236.65	0.11989	0.09406	0.13624	0.15861	0.17111	0.159	0.11678	0.11678	0.16347	0.17112
1237.13	0.12009	0.0942	0.13614	0.15811	0.17138	0.15953	0.11733	0.11733	0.16416	0.17142
1237.61	0.12019	0.09429	0.13593	0.15764	0.17173	0.16012	0.11788	0.11788	0.16498	0.17174
1238.1	0.12022	0.09435	0.13562	0.1572	0.17215	0.16082	0.11847	0.11847	0.16587	0.17211
1238.58	0.1202	0.09439	0.13524	0.15676	0.17255	0.1616	0.11907	0.11907	0.16676	0.17247
1239.06	0.12015	0.09444	0.13482	0.15628	0.17283	0.16245	0.11968	0.11968	0.16755	0.17277
1239.54	0.12006	0.0945	0.13438	0.15573	0.17295	0.16332	0.12029	0.12029	0.16821	0.17297
1240.03	0.11993	0.09454	0.13393	0.15514	0.17296	0.16419	0.12091	0.12091	0.16876	0.17309
1240.51	0.11977	0.09455	0.13348	0.15452	0.17297	0.16504	0.12153	0.12153	0.16929	0.17321
1240.99	0.11959	0.0945	0.13302	0.15392	0.17309	0.16586	0.12216	0.12216	0.16988	0.17338
1241.47	0.1194	0.09439	0.13253	0.15334	0.17336	0.16661	0.12278	0.12278	0.17055	0.17363
1241.95	0.1192	0.09424	0.13199	0.15272	0.17375	0.16725	0.12335	0.12335	0.17125	0.17391
1242.43	0.119	0.0941	0.1314	0.15199	0.17411	0.16771	0.1238	0.1238	0.17188	0.17413
1242.92	0.11878	0.09396	0.13078	0.15108	0.17433	0.16795	0.12411	0.12411	0.17234	0.17424
1243.4	0.11854	0.09384	0.13017	0.14999	0.17432	0.16799	0.12427	0.12427	0.17256	0.17423
1243.88	0.11825	0.09372	0.12962	0.14878	0.17412	0.16791	0.12432	0.12431	0.1726	0.17419
1244.36	0.11792	0.09356	0.12917	0.14755	0.17384	0.16782	0.12433	0.12433	0.17256	0.17423
1244.85	0.11758	0.09334	0.12887	0.14645	0.17361	0.16783	0.12438	0.12438	0.17255	0.17447
1245.33	0.11723	0.09306	0.1287	0.14556	0.17352	0.168	0.1245	0.1245	0.17262	0.1749
1245.81	0.11689	0.09273	0.12863	0.14491	0.17354	0.16831	0.12469	0.12469	0.17278	0.17547
1246.29	0.11655	0.09238	0.12858	0.14446	0.17359	0.16871	0.12492	0.12492	0.17296	0.17601
1246.77	0.11619	0.09204	0.12847	0.14415	0.17358	0.1691	0.12514	0.12514	0.1731	0.17639
1247.26	0.11577	0.09172	0.12821	0.14392	0.17345	0.16943	0.12533	0.12533	0.17319	0.17656
1247.74	0.11528	0.09138	0.12777	0.14372	0.1732	0.16968	0.1255	0.1255	0.17328	0.17655
1248.22	0.11471	0.09101	0.12715	0.14355	0.17292	0.16986	0.12567	0.12567	0.17343	0.17648
1248.7	0.11406	0.09058	0.12639	0.14341	0.1727	0.17001	0.12589	0.12589	0.17367	0.17646
1249.18	0.11336	0.09011	0.12555	0.1433	0.17258	0.17014	0.12615	0.12615	0.17399	0.17656
1249.67	0.11262	0.08961	0.12473	0.1432	0.17254	0.17026	0.12645	0.12645	0.17429	0.17674
1250.15	0.11187	0.08916	0.12399	0.14305	0.17252	0.17032	0.12675	0.12675	0.17446	0.17692
1250.63	0.11109	0.08877	0.12333	0.14282	0.17241	0.17036	0.127	0.127	0.17444	0.17699
1251.11	0.11029	0.08851	0.12285	0.14247	0.1722	0.17028	0.12718	0.12718	0.17419	0.17689
1251.6	0.10947	0.08836	0.1225	0.14205	0.17189	0.17015	0.12728	0.12728	0.17382	0.17666
1252.08	0.10868	0.08827	0.12227	0.14162	0.17155	0.17006	0.12734	0.12734	0.17349	0.17639
1252.56	0.10793	0.08821	0.12214	0.14127	0.17125	0.17005	0.12737	0.12737	0.17332	0.17617
1253.04	0.10729	0.08814	0.12211	0.14108	0.17103	0.17017	0.1274	0.1274	0.17336	0.17606
1253.52	0.1068	0.08807	0.12217	0.14106	0.17086	0.1704	0.12744	0.12744	0.17356	0.17605
1254.01	0.10649	0.08803	0.12234	0.14121	0.17067	0.17069	0.12747	0.12747	0.17383	0.17607
1254.49	0.10633	0.08806	0.12262	0.14148	0.17039	0.171	0.12752	0.12752	0.17404	0.17604
1254.97	0.10629	0.08817	0.12297	0.14182	0.16999	0.17127	0.12758	0.12758	0.17415	0.17595
1255.45	0.10631	0.08838	0.12336	0.14221	0.16951	0.1715	0.1277	0.1277	0.17418	0.1758
1255.93	0.10634	0.08868	0.12373	0.14264	0.16902	0.17171	0.1279	0.1279	0.17423	0.17568
1256.42	0.10636	0.08903	0.12403	0.14313	0.16859	0.17193	0.1282	0.1282	0.17437	0.17565
1256.9	0.10638	0.08944	0.12423	0.1437	0.16824	0.17218	0.12857	0.12857	0.17465	0.17572
1257.38	0.10645	0.08988	0.12432	0.14435	0.16792	0.17243	0.12897	0.12897	0.17503	0.17586
1257.86	0.1066	0.09039	0.12431	0.14504	0.16758	0.17266	0.12932	0.12932	0.17545	0.176
1258.35	0.10687	0.09097	0.12425	0.14574	0.16713	0.17284	0.1296	0.1296	0.17582	0.17605
1258.83	0.10724	0.09162	0.1242	0.14639	0.16656	0.17296	0.12979	0.12979	0.17611	0.17601
1259.31	0.10769	0.09231	0.12424	0.14701	0.16591	0.17305	0.12994	0.12994	0.17634	0.17591
1259.79	0.1082	0.09301	0.12442	0.14761	0.16528	0.17317	0.13008	0.13008	0.17658	0.17584
1260.27	0.10874	0.09369	0.12479	0.14823	0.16473	0.17335	0.13028	0.13028	0.17688	0.17587
1260.76	0.10932	0.09433	0.12535	0.14887	0.16429	0.17362	0.13053	0.13053	0.17723	0.17598
1261.24	0.10994	0.09495	0.12607	0.14952	0.1639	0.17393	0.13081	0.13081	0.17757	0.17612
1261.72	0.11063	0.09553	0.12687	0.15015	0.1635	0.17424	0.13106	0.13106	0.17778	0.17616
1262.2	0.11136	0.0961	0.12766	0.1507	0.16299	0.1745	0.13123	0.13123	0.17779	0.17602
1262.68	0.1121	0.09665	0.12836	0.15115	0.16235	0.17466	0.13128	0.13128	0.17758	0.17569
1263.17	0.11283	0.09716	0.1289	0.15149	0.16162	0.17474	0.13123	0.13123	0.17723	0.17521
1263.65	0.11351	0.09763	0.12926	0.15176	0.16089	0.17475	0.13109	0.13109	0.17686	0.1747
1264.13	0.1141	0.09805	0.12948	0.152	0.16021	0.17471	0.13091	0.13091	0.17658	0.17424
1264.61	0.11463	0.09844	0.12959	0.15223	0.15963	0.17464	0.13071	0.13071	0.17643	0.17388
1265.1	0.11509	0.09882	0.12967	0.15245	0.15912	0.17453	0.13049	0.13049	0.1764	0.17357
1265.58	0.11551	0.09922	0.12975	0.15262	0.15861	0.17436	0.13025	0.13025	0.17641	0.17325
1266.06	0.11592	0.09967	0.12985	0.1527	0.15804	0.17413	0.13	0.13	0.17637	0.17283
1266.54	0.11632	0.10018	0.13	0.15268	0.15737	0.17386	0.12974	0.12974	0.17623	0.17229
1267.02	0.11672	0.10071	0.13018	0.15258	0.15664	0.17361	0.12951	0.12951	0.17602	0.17167
1267.51	0.11712	0.10123	0.1304	0.15244	0.15589	0.17343	0.12933	0.12933	0.17578	0.17104
1267.99	0.11751	0.10171	0.13065	0.15232	0.15518	0.17335	0.12921	0.12921	0.17558	0.17049
1268.47	0.1179	0.10212	0.13093	0.15225	0.15452	0.17336	0.12912	0.12912	0.17541	0.17003
1268.95	0.11827	0.10243	0.13121	0.15223	0.15387	0.1734	0.12901	0.12901	0.17525	0.16962
1269.43	0.11858	0.10265	0.13148	0.1522	0.15317	0.1734	0.12884	0.12884	0.17501	0.16917
1269.92	0.1188	0.10277	0.13169	0.15214	0.15238	0.17328	0.12858	0.12858	0.17463	0.1686
1270.4	0.1189	0.10281	0.13183	0.152	0.15149	0.173	0.12823	0.12823	0.1741	0.16786
1270.88	0.11884	0.10277	0.13188	0.15182	0.15053	0.17256	0.12783	0.12783	0.17347	0.16699
1271.36	0.11864	0.10269	0.13185	0.15162	0.14959	0.17202	0.12742	0.12742	0.17282	0.16605
1271.85	0.11831	0.10257	0.13177	0.15146	0.14871	0.17141	0.12706	0.12706	0.17223	0.16513
1272.33	0.11792	0.10245	0.13167	0.15137	0.14792	0.1708	0.12674	0.12674	0.17175	0.16428
1272.81	0.11751	0.10236	0.13157	0.15132	0.1472	0.1702	0.12644	0.12644	0.17133	0.16349
1273.29	0.11711	0.10231	0.13147	0.15127	0.14648	0.16964	0.12612	0.12612	0.17093	0.16273
1273.77	0.11673	0.10229	0.13133	0.15116	0.1457	0.16912	0.12574	0.12574	0.17048	0.16196
1274.26	0.11637	0.10229	0.13113	0.15094	0.14485	0.16864	0.1253	0.1253	0.16994	0.16117
1274.74	0.11601	0.10227	0.13086	0.1506	0.14394	0.1682	0.12479	0.12479	0.16934	0.16037
1275.22	0.11562	0.10222	0.13049	0.15018	0.14299	0.16778	0.12426	0.12426	0.16871	0.15962
1275.7	0.11519	0.10214	0.13007	0.14971	0.14206	0.16735	0.12372	0.12372	0.1681	0.15893
1276.18	0.11472	0.10202	0.12962	0.14924	0.14113	0.16686	0.12317	0.12317	0.1675	0.1583
1276.67	0.11422	0.10192	0.12916	0.14878	0.14021	0.16625	0.12256	0.12256	0.16688	0.1577
1277.15	0.11371	0.10183	0.1287	0.14832	0.13924	0.1655	0.12189	0.12189	0.16617	0.15705
1277.63	0.11319	0.10176	0.12823	0.14786	0.13823	0.16461	0.12111	0.12111	0.16534	0.1563
1278.11	0.11267	0.1017	0.1277	0.14739	0.13718	0.16364	0.12025	0.12025	0.1644	0.15546
1278.59	0.11212	0.10158	0.1271	0.14691	0.13614	0.16265	0.11936	0.11936	0.1634	0.15454
1279.08	0.11153	0.10138	0.12643	0.14647	0.13517	0.16173	0.11848	0.11848	0.16242	0.15362
1279.56	0.11088	0.10105	0.12572	0.14609	0.1343	0.1609	0.11767	0.11767	0.16153	0.15274
1280.04	0.11015	0.10062	0.12501	0.14576	0.13352	0.16015	0.11695	0.11695	0.16073	0.15191
1280.52	0.10934	0.10011	0.12435	0.14546	0.13277	0.15944	0.11629	0.11629	0.16	0.15112
1281.01	0.10847	0.09956	0.12378	0.14513	0.13199	0.15874	0.11566	0.11566	0.15927	0.15032
1281.49	0.10757	0.09904	0.12329	0.14471	0.13112	0.15799	0.11503	0.11503	0.15851	0.14946
1281.97	0.10667	0.09854	0.12287	0.14417	0.13015	0.15721	0.11438	0.11438	0.15768	0.14853
1282.45	0.10581	0.09808	0.12245	0.14348	0.12912	0.15641	0.11372	0.11372	0.15682	0.14755
1282.93	0.10501	0.09762	0.12199	0.14267	0.12807	0.15562	0.11306	0.11306	0.15597	0.14657
1283.42	0.10427	0.09715	0.12144	0.1418	0.12708	0.15487	0.11242	0.11242	0.15516	0.14562
1283.9	0.10359	0.09665	0.12079	0.14089	0.12617	0.15415	0.1118	0.1118	0.15439	0.14471
1284.38	0.10295	0.09614	0.12006	0.13999	0.12531	0.15343	0.11118	0.11118	0.15362	0.14381
1284.86	0.10232	0.09563	0.11927	0.13909	0.12447	0.15268	0.11052	0.11052	0.15282	0.14288
1285.34	0.10168	0.09515	0.11847	0.13822	0.1236	0.1519	0.10981	0.10981	0.15195	0.1419
1285.83	0.10099	0.09472	0.11767	0.13737	0.12267	0.15107	0.10904	0.10904	0.15102	0.14086
1286.31	0.10023	0.0943	0.11687	0.13658	0.12168	0.15021	0.1082	0.1082	0.15006	0.13979
1286.79	0.09937	0.09389	0.11608	0.13585	0.12066	0.14932	0.10734	0.10734	0.14911	0.13875
1287.27	0.09844	0.09344	0.11529	0.13517	0.11965	0.14842	0.10648	0.10648	0.14821	0.13776
1287.76	0.09743	0.09295	0.1145	0.13454	0.11864	0.14746	0.10563	0.10563	0.14735	0.13683
1288.24	0.09639	0.09242	0.11371	0.13391	0.11764	0.14644	0.10478	0.10478	0.14648	0.13592
1288.72	0.09534	0.09188	0.11294	0.13321	0.11664	0.14534	0.10391	0.10391	0.14558	0.13498
1289.2	0.09432	0.09135	0.1122	0.13241	0.11561	0.14418	0.10302	0.10302	0.1446	0.13399
1289.68	0.09333	0.09085	0.11147	0.13149	0.11456	0.14303	0.10208	0.10208	0.14356	0.13293
1290.16	0.09236	0.09038	0.11075	0.13048	0.11351	0.14192	0.10111	0.10111	0.14251	0.13183
1290.65	0.09141	0.08992	0.11003	0.12943	0.11249	0.14091	0.10011	0.10011	0.1415	0.13073
1291.13	0.09046	0.08946	0.10928	0.1284	0.11152	0.14001	0.09911	0.09911	0.14055	0.12966
1291.61	0.08949	0.089	0.10854	0.12743	0.11057	0.1392	0.09813	0.09813	0.13967	0.12866
1292.09	0.08853	0.08853	0.1078	0.12654	0.10964	0.13842	0.09718	0.09718	0.13881	0.12771
1292.58	0.08758	0.08808	0.10708	0.12574	0.10869	0.13764	0.09627	0.09627	0.13794	0.1268
1293.06	0.08666	0.08765	0.10639	0.12498	0.10772	0.13683	0.09541	0.09541	0.13702	0.12592
1293.54	0.08579	0.08722	0.10569	0.12426	0.10671	0.13599	0.0946	0.0946	0.13604	0.12505
1294.02	0.08496	0.08678	0.10495	0.12353	0.10569	0.13511	0.09384	0.09384	0.13503	0.1242
1294.51	0.08417	0.08629	0.10415	0.12279	0.1047	0.13423	0.09311	0.09311	0.13403	0.12337
1294.99	0.08341	0.08573	0.10327	0.12203	0.10373	0.13333	0.09239	0.09239	0.13307	0.12254
1295.47	0.08266	0.08513	0.10235	0.12123	0.10278	0.13241	0.09167	0.09167	0.13214	0.12169
1295.95	0.08193	0.0845	0.10142	0.12041	0.10184	0.13143	0.09091	0.09091	0.13124	0.12079
1296.43	0.08124	0.08391	0.10056	0.11956	0.10089	0.1304	0.0901	0.0901	0.13033	0.11982
1296.91	0.08058	0.0834	0.09981	0.11871	0.09991	0.12931	0.08922	0.08922	0.12939	0.11876
1297.4	0.07994	0.08299	0.09917	0.11789	0.09891	0.12818	0.08828	0.08828	0.12843	0.11766
1297.88	0.07931	0.08265	0.0986	0.11711	0.09792	0.12704	0.08729	0.08729	0.12747	0.11656
1298.36	0.07867	0.08234	0.09806	0.11643	0.09698	0.12591	0.08628	0.08628	0.12653	0.11549
1298.84	0.078	0.08202	0.09749	0.11585	0.09609	0.12481	0.08527	0.08527	0.12563	0.11447
1299.33	0.07733	0.08164	0.09689	0.11537	0.09526	0.12373	0.08427	0.08427	0.12475	0.1135
1299.81	0.07669	0.08121	0.09628	0.11499	0.09448	0.12267	0.08333	0.08333	0.12386	0.11255
1300.29	0.0761	0.08075	0.09569	0.11467	0.09373	0.12165	0.08245	0.08245	0.12292	0.11159
1300.77	0.0756	0.08026	0.09517	0.11439	0.09297	0.12067	0.08164	0.08164	0.12191	0.1106
1301.25	0.07519	0.07977	0.09474	0.11411	0.09221	0.11975	0.0809	0.0809	0.12084	0.10959
1301.74	0.07483	0.07927	0.09436	0.11382	0.09143	0.11889	0.0802	0.0802	0.11974	0.10858
1302.22	0.07448	0.07875	0.09399	0.11348	0.09065	0.11808	0.07951	0.07951	0.11863	0.10758
1302.7	0.07409	0.07821	0.09359	0.11309	0.08985	0.11729	0.07877	0.07877	0.11756	0.10662
1303.18	0.07364	0.07768	0.09314	0.11264	0.08902	0.11649	0.07798	0.07798	0.11651	0.1057
1303.66	0.07316	0.0772	0.09266	0.11215	0.08817	0.11567	0.07712	0.07712	0.1155	0.10481
1304.15	0.07267	0.07682	0.09221	0.11161	0.08728	0.11483	0.07622	0.07622	0.11449	0.10394
1304.63	0.07221	0.07654	0.09181	0.11106	0.08635	0.114	0.07531	0.07531	0.1135	0.10307
1305.11	0.0718	0.07638	0.09149	0.11052	0.0854	0.1132	0.07443	0.07443	0.11253	0.10219
1305.59	0.07144	0.07626	0.09123	0.11003	0.08445	0.11244	0.07358	0.07358	0.11159	0.10131
1306.08	0.0711	0.07612	0.09097	0.10961	0.08352	0.11171	0.07274	0.07274	0.11069	0.10041
1306.56	0.07076	0.07592	0.09066	0.10925	0.08261	0.11097	0.0719	0.0719	0.10982	0.09951
1307.04	0.0704	0.07564	0.09027	0.10896	0.08172	0.11017	0.07101	0.07101	0.10898	0.09861
1307.52	0.07003	0.07533	0.08981	0.10868	0.08085	0.10926	0.07007	0.07007	0.10815	0.09769
1308	0.06967	0.07503	0.08931	0.10838	0.08	0.10827	0.06909	0.06909	0.10731	0.09676
1308.49	0.06935	0.07481	0.08881	0.10803	0.07916	0.10722	0.06809	0.06809	0.10646	0.09585
1308.97	0.06906	0.07467	0.08834	0.10759	0.07834	0.10618	0.06712	0.06712	0.10561	0.09496
1309.45	0.06879	0.07458	0.0879	0.10707	0.07755	0.10522	0.0662	0.0662	0.10478	0.0941
1309.93	0.06851	0.07445	0.08744	0.10649	0.07677	0.10437	0.06532	0.06532	0.10396	0.09326
1310.41	0.06818	0.07421	0.08693	0.10587	0.076	0.10362	0.06446	0.06446	0.10313	0.09244
1310.9	0.06781	0.07381	0.08635	0.10522	0.07522	0.10292	0.0636	0.0636	0.10227	0.0916
1311.38	0.06737	0.07326	0.0857	0.10455	0.07442	0.10224	0.06272	0.06272	0.10133	0.09073
1311.86	0.06688	0.0726	0.08503	0.10387	0.07362	0.10152	0.0618	0.0618	0.10031	0.08983
1312.34	0.06637	0.07191	0.08439	0.10317	0.07284	0.10073	0.06086	0.06086	0.0992	0.0889
1312.83	0.06582	0.07125	0.08381	0.10244	0.0721	0.09988	0.05992	0.05992	0.09806	0.08795
1313.31	0.06522	0.07066	0.08327	0.10165	0.07142	0.09898	0.05896	0.05896	0.09691	0.087
1313.79	0.06457	0.07012	0.08275	0.10082	0.0708	0.09806	0.058	0.058	0.0958	0.08605
1314.27	0.06385	0.06963	0.08218	0.09992	0.07024	0.09715	0.057	0.057	0.09475	0.08509
1314.75	0.06308	0.06915	0.08154	0.09896	0.06971	0.09628	0.05597	0.05597	0.09374	0.08412
1315.24	0.06229	0.06868	0.08085	0.09795	0.06918	0.09546	0.05489	0.05489	0.09275	0.08313
1315.72	0.06154	0.06823	0.08012	0.09689	0.06865	0.09471	0.0538	0.0538	0.09178	0.08214
1316.2	0.06084	0.06779	0.0794	0.09578	0.06809	0.09403	0.05274	0.05274	0.0908	0.08117
1316.68	0.06019	0.06735	0.0787	0.09464	0.06751	0.0934	0.05171	0.05171	0.08982	0.08022
1317.16	0.05957	0.06684	0.07801	0.09345	0.06687	0.09279	0.05074	0.05074	0.08884	0.0793
1317.65	0.0589	0.06621	0.07728	0.0922	0.06616	0.09213	0.0498	0.0498	0.08785	0.07841
1318.13	0.05816	0.06543	0.07648	0.09085	0.06536	0.09134	0.04883	0.04883	0.08684	0.0775
1318.61	0.05733	0.06452	0.07559	0.08941	0.06447	0.09037	0.04783	0.04783	0.08581	0.07657
1319.09	0.05647	0.06354	0.07464	0.0879	0.06351	0.08922	0.04677	0.04677	0.08475	0.07559
1319.58	0.05563	0.06261	0.07369	0.08635	0.06254	0.08795	0.04567	0.04567	0.08368	0.0746
1320.06	0.05488	0.06181	0.0728	0.08484	0.0616	0.08663	0.04458	0.04458	0.08263	0.07362
1320.54	0.05427	0.06117	0.072	0.08341	0.06074	0.08536	0.04353	0.04353	0.08162	0.0727
1321.02	0.05377	0.06067	0.07129	0.08211	0.05996	0.0842	0.04251	0.04251	0.08066	0.07185
1321.5	0.05335	0.06024	0.07063	0.08093	0.05926	0.08314	0.0415	0.0415	0.07973	0.07105
1321.99	0.05296	0.05983	0.06999	0.07984	0.05858	0.08217	0.04047	0.04047	0.07882	0.07029
1322.47	0.05257	0.0594	0.06937	0.0788	0.05792	0.08125	0.0394	0.0394	0.07789	0.06954
1322.95	0.05218	0.05899	0.0688	0.07779	0.05725	0.08034	0.03829	0.03829	0.07693	0.06877
1323.43	0.0518	0.05865	0.06834	0.0768	0.05658	0.07944	0.03717	0.03717	0.07596	0.06799
1323.91	0.05145	0.05842	0.06804	0.07583	0.05595	0.07857	0.0361	0.0361	0.075	0.06722
1324.4	0.0511	0.0583	0.0679	0.07489	0.05535	0.07772	0.03511	0.03511	0.07407	0.06649
1324.88	0.05072	0.05825	0.06786	0.07398	0.05478	0.07691	0.0342	0.0342	0.0732	0.06581
1325.36	0.05029	0.05817	0.06781	0.07308	0.0542	0.0761	0.03335	0.03335	0.07236	0.06516
1325.84	0.04978	0.05799	0.06765	0.07216	0.05359	0.07526	0.0325	0.0325	0.0715	0.06452
1326.33	0.04922	0.05766	0.06733	0.07122	0.0529	0.07439	0.03161	0.03161	0.0706	0.06386
1326.81	0.04865	0.05722	0.06685	0.07024	0.05215	0.07348	0.03065	0.03065	0.06964	0.06315
1327.29	0.04814	0.05673	0.06625	0.06926	0.05137	0.07258	0.02966	0.02966	0.0686	0.06242
1327.77	0.04772	0.05625	0.0656	0.06831	0.0506	0.07174	0.02867	0.02867	0.06754	0.06167
1328.25	0.04738	0.05583	0.06496	0.0674	0.0499	0.07099	0.02772	0.02772	0.06647	0.06092
1328.73	0.04706	0.05545	0.06433	0.06653	0.04928	0.07032	0.02682	0.02682	0.06542	0.0602
1329.22	0.04667	0.05506	0.06367	0.06568	0.04873	0.06968	0.02597	0.02597	0.06439	0.05951
1329.7	0.04615	0.05461	0.06296	0.06482	0.04822	0.06899	0.02513	0.02513	0.06336	0.05883
1330.18	0.04548	0.05408	0.06217	0.06392	0.0477	0.06821	0.02427	0.02427	0.06228	0.05815
1330.66	0.04471	0.05349	0.06134	0.06298	0.04716	0.06731	0.02339	0.02339	0.06117	0.05747
1331.15	0.04392	0.05291	0.06052	0.06204	0.04661	0.06633	0.0225	0.0225	0.06004	0.0568
1331.63	0.0432	0.05238	0.05979	0.06112	0.04605	0.06535	0.02164	0.02164	0.05894	0.05617
1332.11	0.04259	0.05192	0.05916	0.06024	0.04552	0.06442	0.02081	0.02081	0.0579	0.05557
1332.59	0.04207	0.0515	0.05861	0.05938	0.04501	0.06359	0.02001	0.02001	0.05696	0.055
1333.08	0.04162	0.05103	0.05806	0.05849	0.0445	0.06283	0.01919	0.01919	0.05608	0.05441
1333.56	0.04116	0.05046	0.05743	0.05754	0.04397	0.06209	0.01831	0.01831	0.05522	0.05378
1334.04	0.04068	0.04975	0.05669	0.0565	0.04342	0.06129	0.01732	0.01732	0.05433	0.05309
1334.52	0.0402	0.04895	0.05585	0.05541	0.04287	0.0604	0.01624	0.01624	0.0534	0.05233
1335	0.03976	0.04815	0.05495	0.05432	0.04234	0.05946	0.01513	0.01513	0.05243	0.05154
1335.48	0.03941	0.04742	0.05408	0.05332	0.0419	0.05851	0.01404	0.01404	0.05146	0.05078
1335.97	0.03915	0.04681	0.05327	0.05246	0.04155	0.05766	0.01303	0.01303	0.05054	0.05009
1336.45	0.03892	0.04627	0.05251	0.05174	0.04128	0.05697	0.01212	0.01212	0.04971	0.04947
1336.93	0.03861	0.0457	0.05171	0.0511	0.04103	0.05648	0.01127	0.01127	0.04894	0.0489
1337.41	0.03811	0.04499	0.05078	0.05045	0.0407	0.05615	0.01038	0.01038	0.0482	0.04831
1337.9	0.03735	0.04407	0.04969	0.04969	0.04023	0.05591	0.0094	0.0094	0.04742	0.04765
1338.38	0.03632	0.04298	0.04847	0.04878	0.03959	0.05562	0.00828	0.00828	0.04653	0.04688
1338.86	0.03509	0.04185	0.04729	0.04771	0.03884	0.05513	0.00706	0.00706	0.0455	0.04601
1339.34	0.03378	0.04088	0.04636	0.04657	0.03807	0.05431	0.00581	0.00581	0.04433	0.04511
1339.82	0.03247	0.04019	0.0458	0.04542	0.03739	0.05313	0.00461	0.00461	0.04305	0.04428
1340.31	0.03121	0.03972	0.04557	0.04431	0.03682	0.05163	0.00349	0.00349	0.04171	0.04354
1340.79	0.02996	0.03934	0.0455	0.04324	0.03632	0.04993	0.00243	0.00243	0.04033	0.0429
1341.27	0.0287	0.03886	0.0454	0.04217	0.03581	0.04816	0.00137	0.00137	0.03893	0.04229
1341.75	0.02743	0.03818	0.04514	0.04107	0.03526	0.04643	0.000278155	0.000278155	0.03753	0.04169
1342.23	0.0262	0.03731	0.0447	0.03995	0.03465	0.04481	-0.000826256	-0.000826256	0.03615	0.04107
1342.72	0.02509	0.0363	0.04413	0.03885	0.03402	0.04337	-0.0019	-0.0019	0.03484	0.04045
1343.2	0.02414	0.03527	0.04352	0.0378	0.03342	0.04215	-0.00288	-0.00288	0.03363	0.03988
1343.68	0.02337	0.03428	0.04293	0.03683	0.0329	0.04113	-0.00375	-0.00375	0.03255	0.03937
1344.16	0.0227	0.03333	0.04236	0.0359	0.03244	0.04029	-0.00452	-0.00452	0.03158	0.03894
1344.65	0.02203	0.0324	0.04175	0.03494	0.03201	0.03954	-0.00525	-0.00525	0.03066	0.03856
1345.13	0.02126	0.03142	0.04105	0.03389	0.03155	0.03881	-0.00603	-0.00603	0.02971	0.03821
1345.61	0.02037	0.03038	0.04021	0.03269	0.03102	0.03804	-0.00692	-0.00692	0.0287	0.03785
1346.09	0.01942	0.02934	0.03928	0.03138	0.03041	0.03723	-0.0079	-0.0079	0.02761	0.03745
1346.57	0.01852	0.0284	0.03832	0.03002	0.02976	0.03643	-0.00892	-0.00892	0.02651	0.03702
1347.06	0.0178	0.02763	0.03744	0.0287	0.02915	0.0357	-0.00989	-0.00989	0.02548	0.03657
1347.54	0.01732	0.02708	0.03669	0.02748	0.0286	0.03505	-0.01077	-0.01077	0.02455	0.03611
1348.02	0.01703	0.02666	0.03606	0.02632	0.02813	0.03445	-0.01155	-0.01155	0.02372	0.03561
1348.5	0.01679	0.02625	0.03547	0.02515	0.02767	0.03383	-0.01231	-0.01231	0.02293	0.03506
1348.98	0.01646	0.02569	0.03482	0.02388	0.02716	0.03308	-0.01315	-0.01315	0.02208	0.03442
1349.47	0.01595	0.02493	0.03408	0.02247	0.02655	0.03217	-0.01413	-0.01413	0.02109	0.03369
1349.95	0.01527	0.02402	0.03326	0.02097	0.02586	0.03114	-0.01522	-0.01522	0.01997	0.03292
1350.43	0.01453	0.0231	0.03246	0.01951	0.02515	0.03012	-0.01634	-0.01634	0.01879	0.03218
1350.91	0.01385	0.02232	0.03178	0.01825	0.02451	0.02922	-0.01737	-0.01737	0.01768	0.03156
1351.39	0.0133	0.02178	0.03125	0.01724	0.024	0.02855	-0.01822	-0.01822	0.01672	0.03109
1351.88	0.01289	0.02142	0.03083	0.01646	0.02361	0.02809	-0.01889	-0.01889	0.01593	0.03074
1352.36	0.01254	0.02114	0.03041	0.01577	0.02327	0.02776	-0.01945	-0.01945	0.01525	0.03046
1352.84	0.01217	0.02077	0.02989	0.01502	0.02289	0.02745	-0.02	-0.02	0.01457	0.03017
1353.32	0.01177	0.02025	0.02922	0.0141	0.02241	0.02706	-0.02062	-0.02062	0.01379	0.0298
1353.81	0.0114	0.0196	0.02846	0.013	0.02182	0.02656	-0.02133	-0.02133	0.01289	0.02936
1354.29	0.01117	0.01894	0.02773	0.01185	0.0212	0.02602	-0.02205	-0.02205	0.01192	0.02887
1354.77	0.01123	0.01844	0.02716	0.01081	0.02062	0.02552	-0.02269	-0.02269	0.01099	0.02841
1355.25	0.01159	0.01819	0.02683	0.01	0.02016	0.02515	-0.02316	-0.02316	0.0102	0.02803
1355.73	0.01221	0.01815	0.02669	0.00945	0.01981	0.02491	-0.02347	-0.02347	0.00959	0.02774
1356.22	0.01293	0.01822	0.02662	0.00904	0.01952	0.02474	-0.02369	-0.02369	0.00914	0.02749
1356.7	0.01362	0.01826	0.02649	0.00865	0.0192	0.02456	-0.02389	-0.02389	0.00875	0.02722
1357.18	0.01423	0.0182	0.02625	0.00819	0.01879	0.02431	-0.02416	-0.02416	0.00836	0.02691
1357.66	0.01481	0.0181	0.02595	0.00765	0.01832	0.02402	-0.02448	-0.02448	0.00795	0.02657
1358.14	0.01543	0.01808	0.0257	0.00715	0.01786	0.02377	-0.02477	-0.02477	0.00755	0.02623
1358.63	0.01618	0.01828	0.02559	0.00681	0.01751	0.02368	-0.02495	-0.02495	0.00727	0.02597
1359.11	0.01708	0.01876	0.02566	0.00674	0.01735	0.02382	-0.02495	-0.02495	0.00715	0.02583
1359.59	0.01804	0.01949	0.02586	0.00693	0.01737	0.02421	-0.02478	-0.02478	0.00723	0.02579
1360.07	0.01892	0.02033	0.02606	0.00729	0.01751	0.02479	-0.02449	-0.02449	0.00746	0.02581
1360.56	0.0196	0.02114	0.02613	0.00768	0.01767	0.02546	-0.02421	-0.02421	0.00776	0.02581
1361.04	0.02004	0.02183	0.02602	0.00798	0.01776	0.02613	-0.02399	-0.02399	0.00802	0.02574
1361.52	0.02033	0.02241	0.02587	0.00817	0.01776	0.02674	-0.02384	-0.02384	0.00823	0.0256
1362	0.02065	0.02304	0.02591	0.00834	0.01772	0.02726	-0.02367	-0.02367	0.00838	0.02547
1362.48	0.02121	0.02386	0.0264	0.00862	0.01778	0.02769	-0.02336	-0.02336	0.00855	0.02543
[truncated: 5,471 more rows]

## Sheet: Fig.2b
Fig. 2b Resolution of OH consumption peaks after in situ DRIFTS of NH3 adsorption over AlOOH at different temperatures.
Al-500						Al-600						Al-700						Al-800						Al-900
X Observed	Y Observed	Y Generated	Peak 1 Gauss Amp	Peak 2 Gauss Amp	Peak 3 Gauss Amp	X Observed	Y Observed	Y Generated	Peak 1 Gauss Amp	Peak 2 Gauss Amp	Peak 3 Gauss Amp	X Observed	Y Observed	Y Generated	Peak 1 Gauss Amp	Peak 2 Gauss Amp	Peak 3 Gauss Amp	X Observed	Y Observed	Y Generated	Peak 1 Gauss Amp	Peak 2 Gauss Amp	Peak 3 Gauss Amp	X Observed	Y Observed	Y Generated	Peak 1 Gauss Amp	Peak 2 Gauss Amp	Peak 3 Gauss Amp
3600.13	-0.0016	0.000534759	0.000534758	1.126e-09	2.12078e-100	3601.11	-0.000709907	0.000544701	0.000544698	2.49703e-09	1.28999e-99	3600.13	-0.00112	0.000558773	0.000558761	1.19908e-08	4.4246e-100	3600.13	-0.00155	0.000625496	0.000625479	1.69435e-08	6.04363e-100	3600.13	-0.0027	0.00252	0.00252	3.41292e-14	5.72584e-100
3603.74	0.00162	0.000845417	0.000845414	2.76315e-09	1.02244e-96	3604.46	0.000713806	0.000816141	0.000816135	5.51975e-09	3.32893e-96	3603.74	0.00113	0.00085333	0.000853304	2.67111e-08	2.13311e-96	3603.74	0.00156	0.000945403	0.000945366	3.70129e-08	2.91366e-96	3603.74	0.000152771	0.0033	0.0033	1.42781e-13	2.76045e-96
3607.34	0.00352	0.00131	0.00131	6.63013e-09	4.1898e-93	3607.81	0.00283	0.0012	0.0012	1.19761e-08	7.46293e-93	3607.34	0.00346	0.00128	0.00128	5.82809e-08	8.74119e-93	3607.34	0.00317	0.0014	0.0014	7.92344e-08	1.19397e-92	3607.34	0.00306	0.00428	0.00428	5.75595e-13	1.13119e-92
3610.94	0.00572	0.00198	0.00198	1.55558e-08	1.45937e-89	3611.17	0.00399	0.00173	0.00173	2.55044e-08	1.45345e-89	3610.94	0.00521	0.00187	0.00187	1.24553e-07	3.04469e-89	3610.94	0.00563	0.00203	0.00203	1.66221e-07	4.15879e-89	3610.94	0.00671	0.00547	0.00547	2.23598e-12	3.94011e-89
3614.55	0.00752	0.00292	0.00292	3.56876e-08	4.3207e-86	3614.52	0.00601	0.00245	0.00245	5.33106e-08	2.4591e-86	3614.55	0.00728	0.00268	0.00268	2.60718e-07	9.01429e-86	3614.55	0.00778	0.00289	0.00289	3.4172e-07	1.23128e-85	3614.55	0.00963	0.00693	0.00693	8.36992e-12	1.16653e-85
3618.15	0.00969	0.00422	0.00422	8.00563e-08	1.08732e-82	3617.87	0.00767	0.00341	0.00341	1.09374e-07	3.61441e-83	3618.15	0.00866	0.00377	0.00377	5.3454e-07	2.26849e-82	3618.15	0.00992	0.00403	0.00403	6.8844e-07	3.09857e-82	3618.15	0.01188	0.00866	0.00866	3.01911e-11	2.93563e-82
3621.76	0.01134	0.00596	0.00596	1.75601e-07	2.32584e-79	3621.23	0.00908	0.00466	0.00466	2.2025e-07	4.61515e-80	3621.76	0.01058	0.00519	0.00519	1.07345e-06	4.85241e-79	3621.76	0.01256	0.00551	0.0055	1.35917e-06	6.62799e-79	3621.76	0.01395	0.01069	0.01069	1.04939e-10	6.27947e-79
3625.36	0.0121	0.00824	0.00824	3.76628e-07	4.2288e-76	3624.58	0.00969	0.00624	0.00624	4.35331e-07	5.11941e-77	3625.36	0.01183	0.007	0.007	2.11142e-06	8.82255e-76	3625.36	0.01378	0.00737	0.00737	2.62962e-06	1.20509e-75	3625.36	0.01524	0.01305	0.01305	3.51482e-10	1.14172e-75
3628.96	0.01488	0.01113	0.01113	7.89862e-07	6.53536e-73	3627.93	0.01177	0.00821	0.00821	8.44549e-07	4.93332e-74	3628.96	0.0138	0.00925	0.00925	4.06779e-06	1.36348e-72	3628.96	0.01523	0.00967	0.00967	4.98566e-06	1.86239e-72	3628.96	0.01798	0.01575	0.01575	1.13441e-09	1.76446e-72
3632.57	0.01711	0.01471	0.01471	1.61973e-06	8.58498e-70	3631.29	0.0153	0.0106	0.01059	1.60817e-06	4.12995e-71	3632.57	0.01499	0.01197	0.01196	7.67599e-06	1.79109e-69	3632.57	0.01631	0.01243	0.01243	9.26328e-06	2.44648e-69	3632.57	0.02023	0.01877	0.01877	3.52809e-09	2.31783e-69
3636.17	0.02083	0.019	0.019	3.2478e-06	9.58571e-67	3634.64	0.01652	0.01342	0.01342	3.00565e-06	3.00356e-68	3636.17	0.01795	0.01517	0.01516	1.41874e-05	1.99987e-66	3636.17	0.01854	0.01567	0.01565	1.68663e-05	2.73166e-66	3636.17	0.02264	0.02211	0.02211	1.05734e-08	2.58802e-66
3639.78	0.02519	0.024	0.024	6.36779e-06	9.09758e-64	3638	0.01794	0.01669	0.01669	5.51375e-06	1.89764e-65	3639.78	0.02075	0.01884	0.01881	2.56839e-05	1.89803e-63	3639.78	0.02046	0.01935	0.01932	3.00943e-05	2.59255e-63	3639.78	0.0256	0.02573	0.02573	3.05345e-08	2.45623e-63
3643.38	0.02969	0.02965	0.02964	1.22079e-05	7.33911e-61	3641.35	0.01978	0.02038	0.02037	9.9279e-06	1.04154e-62	3643.38	0.02349	0.02291	0.02287	4.5542e-05	1.53116e-60	3643.38	0.02447	0.02343	0.02338	5.26212e-05	2.09144e-60	3643.38	0.02846	0.0296	0.0296	8.49712e-08	1.98147e-60
3646.99	0.03409	0.03582	0.03579	2.28848e-05	5.03242e-58	3644.7	0.02198	0.02441	0.0244	1.75456e-05	4.96622e-60	3646.99	0.02586	0.0273	0.02723	7.9096e-05	1.04992e-57	3646.99	0.02876	0.02781	0.02772	9.01672e-05	1.4341e-57	3646.99	0.03065	0.03364	0.03364	2.27853e-07	1.35869e-57
3650.59	0.042	0.04231	0.04227	4.19477e-05	2.9331e-55	3648.06	0.02273	0.02872	0.02869	3.04356e-05	2.05713e-57	3650.59	0.03149	0.03188	0.03175	0.000134551	6.11934e-55	3650.59	0.03149	0.03235	0.0322	0.000151408	8.35851e-55	3650.59	0.03766	0.03779	0.03779	5.88766e-07	7.91899e-55
3654.19	0.04651	0.04888	0.04881	7.51832e-05	1.45309e-52	3651.41	0.03387	0.03316	0.0331	5.18198e-05	7.40256e-55	3654.19	0.03503	0.03649	0.03627	0.000224189	3.03159e-52	3654.19	0.03493	0.03691	0.03666	0.00024915	4.1409e-52	3654.19	0.04041	0.04194	0.04194	1.466e-06	3.92316e-52
3657.8	0.05269	0.05524	0.0551	0.000131761	6.11892e-50	3654.76	0.03655	0.03759	0.0375	8.65986e-05	2.31414e-52	3657.8	0.03957	0.04094	0.04057	0.000365874	1.27659e-49	3657.8	0.03917	0.04131	0.04091	0.000401775	1.74372e-49	3657.8	0.04518	0.04601	0.046	3.51744e-06	1.65203e-49
3661.4	0.05901	0.06106	0.06083	0.000225792	2.19015e-47	3658.12	0.04128	0.04183	0.04169	0.000142046	6.28466e-50	3661.4	0.04372	0.04505	0.04446	0.000584844	4.56931e-47	3661.4	0.04364	0.04536	0.04473	0.000634918	6.2413e-47	3661.4	0.04872	0.04987	0.04986	8.13249e-06	5.91311e-47
3665.01	0.06561	0.06605	0.06567	0.00037834	6.66327e-45	3661.47	0.04484	0.04572	0.0455	0.000228689	1.48272e-47	3665.01	0.04802	0.04864	0.04772	0.000915672	1.39016e-44	3665.01	0.04788	0.04891	0.04792	0.000983249	1.89884e-44	3665.01	0.05205	0.05342	0.0534	1.81186e-05	1.799e-44
3668.61	0.07245	0.06994	0.06932	0.000619883	1.72313e-42	3664.82	0.04839	0.04909	0.04873	0.000361381	3.03896e-45	3668.61	0.05191	0.05158	0.05017	0.0014	3.59497e-42	3668.61	0.0514	0.05181	0.05032	0.00149	4.91043e-42	3668.61	0.05587	0.05655	0.05652	3.88981e-05	4.65223e-42
3672.21	0.07812	0.07254	0.07155	0.000993095	3.7876e-40	3668.18	0.05212	0.05179	0.05123	0.000560514	5.41097e-43	3672.21	0.05699	0.05377	0.05166	0.00211	7.90208e-40	3672.21	0.05507	0.054	0.05178	0.00222	1.07936e-39	3672.21	0.05957	0.05919	0.05911	8.04702e-05	1.0226e-39
3675.82	0.07828	0.07376	0.0722	0.00156	7.07664e-38	3671.53	0.05763	0.05372	0.05286	0.000853313	8.36972e-41	3675.82	0.06042	0.05521	0.05211	0.0031	1.4764e-37	3675.82	0.05618	0.05545	0.05221	0.00323	2.01664e-37	3675.82	0.06158	0.06125	0.06109	0.000160415	1.9106e-37
3679.42	0.07651	0.07364	0.07125	0.00238	1.12384e-35	3674.89	0.0619	0.05482	0.05354	0.00128	1.12469e-38	3679.42	0.06019	0.05595	0.05147	0.00447	2.34468e-35	3679.42	0.0584	0.05621	0.05159	0.00462	3.20264e-35	3679.42	0.0624	0.06269	0.06238	0.000308148	3.03423e-35
3683.03	0.07454	0.07232	0.06875	0.00357	1.51705e-33	3678.24	0.05959	0.0551	0.05323	0.00187	1.31293e-36	3683.03	0.05918	0.05612	0.04981	0.00631	3.16503e-33	3683.03	0.058	0.05643	0.04996	0.00646	4.32317e-33	3683.03	0.06189	0.06353	0.06296	0.000570396	4.09585e-33
3686.63	0.07195	0.0701	0.06487	0.00523	1.74065e-31	3681.59	0.05636	0.05463	0.05194	0.00269	1.33148e-34	3686.63	0.0578	0.05593	0.0472	0.00873	3.63152e-31	3686.63	0.05712	0.05628	0.04741	0.00887	4.96036e-31	3686.63	0.0613	0.0638	0.06279	0.00102	4.69953e-31
3690.23	0.06583	0.06733	0.05985	0.00749	1.69761e-29	3684.95	0.05307	0.05354	0.04974	0.0038	1.17304e-32	3690.23	0.05643	0.05563	0.04382	0.01181	3.54173e-29	3690.23	0.05451	0.05601	0.04409	0.01192	4.83772e-29	3690.23	0.06354	0.06362	0.06188	0.00175	4.58334e-29
3693.84	0.06129	0.06447	0.05399	0.01048	1.40728e-27	3688.3	0.04972	0.05203	0.04676	0.00528	8.97801e-31	3693.84	0.0552	0.05551	0.03984	0.01567	2.93602e-27	3693.84	0.05692	0.05588	0.04018	0.0157	4.01036e-27	3693.84	0.06663	0.06315	0.06026	0.0029	3.79949e-27
3697.44	0.0579	0.06197	0.04762	0.01435	9.91611e-26	3691.65	0.04838	0.05032	0.04314	0.00718	5.96942e-29	3697.44	0.05446	0.05583	0.03548	0.02035	2.0688e-25	3697.44	0.05814	0.05615	0.03589	0.02026	2.82581e-25	3697.44	0.06792	0.06261	0.05799	0.00462	2.67722e-25
3701.05	0.0552	0.06028	0.04107	0.01921	5.93905e-24	3695.01	0.04564	0.04866	0.03907	0.00959	3.44802e-27	3701.05	0.05361	0.05685	0.03095	0.0259	1.23906e-23	3701.05	0.05712	0.05704	0.03141	0.02563	1.69246e-23	3701.05	0.06634	0.06225	0.05514	0.00711	1.60347e-23
3704.65	0.05428	0.05979	0.03464	0.02515	3.02349e-22	3698.36	0.04342	0.04731	0.03473	0.01258	1.73018e-25	3704.65	0.05275	0.05872	0.02644	0.03228	6.30791e-22	3704.65	0.05722	0.05871	0.02694	0.03177	8.61609e-22	3704.65	0.06459	0.06235	0.05182	0.01054	8.16303e-22
3708.26	0.05588	0.06076	0.02856	0.03219	1.30833e-20	3701.71	0.04298	0.04649	0.0303	0.01619	7.54226e-24	3708.26	0.05383	0.06152	0.02213	0.0394	2.72956e-20	3708.26	0.05752	0.06123	0.02264	0.03859	3.72836e-20	3708.26	0.06357	0.06316	0.04812	0.01504	3.53231e-20
3711.86	0.06156	0.06332	0.02303	0.04029	4.81216e-19	3705.07	0.0415	0.04641	0.02595	0.02046	2.85625e-22	3711.86	0.05808	0.06524	0.01813	0.04711	1.00396e-18	3711.86	0.05955	0.06459	0.01865	0.04594	1.37133e-18	3711.86	0.06536	0.06486	0.04415	0.0207	1.29922e-18
3715.46	0.0665	0.06747	0.01816	0.04931	1.50446e-17	3708.42	0.04176	0.04718	0.02181	0.02537	9.39675e-21	3715.46	0.06209	0.06972	0.01456	0.05516	3.13875e-17	3715.46	0.06344	0.06865	0.01505	0.05359	4.28728e-17	3715.46	0.06694	0.06749	0.04004	0.02745	4.06184e-17
3719.07	0.07191	0.07301	0.014	0.05901	3.99793e-16	3711.78	0.04562	0.04887	0.01799	0.03088	2.68562e-19	3719.07	0.06683	0.07472	0.01145	0.06328	8.3409e-16	3719.07	0.06878	0.07317	0.0119	0.06127	1.1393e-15	3719.07	0.06836	0.07095	0.03588	0.03508	1.07939e-15
3722.67	0.07892	0.0796	0.01055	0.06905	9.03042e-15	3715.13	0.04905	0.05146	0.01457	0.03689	6.66802e-18	3722.67	0.0725	0.07991	0.00882	0.07109	1.88402e-14	3722.67	0.07392	0.07787	0.00923	0.06864	2.57341e-14	3722.67	0.07003	0.07496	0.03177	0.04319	2.4381e-14
3726.28	0.08557	0.08678	0.00778	0.079	1.73379e-13	3718.48	0.05425	0.05484	0.01158	0.04326	1.43825e-16	3726.28	0.07781	0.08488	0.00665	0.07823	3.61721e-13	3726.28	0.08077	0.08236	0.00701	0.07536	4.94081e-13	3726.28	0.07304	0.07904	0.0278	0.05124	4.68101e-13
3729.88	0.09012	0.09399	0.00561	0.08838	2.82944e-12	3721.84	0.06177	0.05882	0.00903	0.04979	2.69501e-15	3729.88	0.08243	0.08923	0.00491	0.08432	5.90307e-12	3729.88	0.08398	0.08629	0.00522	0.08107	8.06311e-12	3729.88	0.07611	0.08262	0.02404	0.05859	7.63912e-12
3733.48	0.09686	0.10064	0.00395	0.09668	3.92483e-11	3725.19	0.069	0.06316	0.00692	0.05624	4.38703e-14	3733.48	0.08889	0.09257	0.00356	0.08901	8.18839e-11	3733.48	0.08785	0.08928	0.00381	0.08547	1.11847e-10	3733.48	0.08261	0.08508	0.02054	0.06455	1.05965e-10
3737.09	0.10361	0.10614	0.00272	0.10342	4.62762e-10	3728.54	0.07322	0.06756	0.0052	0.06236	6.20393e-13	3737.09	0.09562	0.09456	0.00252	0.09204	9.65462e-10	3737.09	0.09496	0.09103	0.00272	0.08831	1.31874e-09	3737.09	0.09057	0.08586	0.01734	0.06852	1.2494e-09
3740.69	0.10644	0.11	0.00183	0.10817	4.63778e-09	3731.9	0.07721	0.0717	0.00383	0.06786	7.62165e-12	3740.69	0.09578	0.09497	0.00175	0.09322	9.67582e-09	3740.69	0.09638	0.09132	0.00191	0.08941	1.32164e-08	3740.69	0.09295	0.08457	0.01447	0.0701	1.25214e-08
3744.3	0.10577	0.11183	0.00121	0.11062	3.95075e-08	3735.25	0.08325	0.07527	0.00278	0.07249	8.13424e-11	3744.3	0.09343	0.09367	0.00119	0.09247	8.24246e-08	3744.3	0.09074	0.09003	0.00131	0.08872	1.12585e-07	3744.3	0.08607	0.08103	0.01193	0.0691	1.06665e-07
3747.9	0.10678	0.1114	0.000778875	0.11063	2.86065e-07	3738.6	0.08307	0.07798	0.00197	0.076	7.54173e-10	3747.9	0.08998	0.09065	0.000793063	0.08985	5.96818e-07	3747.9	0.08771	0.08714	0.000880198	0.08626	8.15204e-07	3747.9	0.07658	0.07536	0.00972	0.06564	7.72338e-07
3751.5	0.10536	0.10866	0.000490654	0.10817	1.76062e-06	3741.96	0.07912	0.07959	0.00138	0.07821	6.0745e-09	3751.5	0.08649	0.08603	0.000517417	0.08551	3.67318e-06	3751.5	0.08261	0.08278	0.000580286	0.08219	5.01727e-06	3751.5	0.06436	0.06791	0.00783	0.06008	4.75345e-06
3755.11	0.10276	0.10374	0.000302229	0.10342	9.21049e-06	3745.31	0.07249	0.07994	0.000942163	0.079	4.25046e-08	3755.11	0.08302	0.08006	0.000330647	0.07971	1.92159e-05	3755.11	0.07674	0.07715	0.0003749	0.07675	2.62473e-05	3755.11	0.05581	0.05924	0.00623	0.05299	2.48671e-05
3758.71	0.0982	0.09691	0.000182033	0.09669	4.09559e-05	3748.67	0.06992	0.07896	0.000633125	0.07832	2.58373e-07	3758.71	0.07873	0.07307	0.000206957	0.07278	8.54463e-05	3758.71	0.07044	0.07058	0.000237356	0.07023	0.000116713	3758.71	0.0477	0.05005	0.00489	0.04504	0.000110576
3762.32	0.09584	0.08865	0.000107206	0.08839	0.000154798	3752.02	0.06926	0.07663	0.000417594	0.07622	1.36441e-06	3762.32	0.07433	0.06553	0.000126879	0.06508	0.000322956	3762.32	0.06493	0.06357	0.000147264	0.06298	0.000441131	3762.32	0.04086	0.04111	0.0038	0.03689	0.000417935
3765.92	0.09264	0.07957	6.1736e-05	0.07901	0.000497314	3755.37	0.06909	0.07307	0.000270346	0.07279	6.25934e-06	3765.92	0.07127	0.05812	7.61883e-05	0.05701	0.00104	3765.92	0.06126	0.05685	8.95373e-05	0.05534	0.00142	3765.92	0.03589	0.03338	0.00292	0.02911	0.00134
3769.52	0.08494	0.07045	3.47627e-05	0.06906	0.00136	3758.73	0.06582	0.06844	0.000171786	0.06824	2.49458e-05	3769.52	0.06713	0.05179	4.48104e-05	0.04891	0.00283	3769.52	0.05791	0.05158	5.33487e-05	0.04766	0.00387	3769.52	0.03265	0.02802	0.00221	0.02214	0.00367
3773.13	0.07308	0.06219	1.914e-05	0.05902	0.00315	3762.08	0.06333	0.06299	0.000107141	0.06279	8.6368e-05	3773.13	0.06139	0.0477	2.58144e-05	0.0411	0.00658	3773.13	0.05436	0.04923	3.11498e-05	0.04022	0.00898	3773.13	0.03054	0.0264	0.00166	0.01623	0.00851
3776.73	0.06245	0.05555	1.03044e-05	0.04932	0.00622	3765.43	0.06071	0.05704	6.55885e-05	0.05671	0.000259773	3776.73	0.05686	0.04682	1.45658e-05	0.03383	0.01297	3776.73	0.05322	0.051	1.78237e-05	0.03326	0.01772	3776.73	0.03105	0.02948	0.00123	0.01146	0.01679
3780.34	0.05341	0.05073	5.42449e-06	0.0403	0.01043	3768.79	0.05683	0.05099	3.94093e-05	0.05027	0.000678767	3780.34	0.05366	0.04904	8.0501e-06	0.02727	0.02176	3780.34	0.0542	0.05669	9.99428e-06	0.02696	0.02972	3780.34	0.03613	0.03685	0.000900536	0.0078	0.02816
3783.94	0.04789	0.04707	2.79221e-06	0.0322	0.01487	3772.14	0.04929	0.04531	2.32419e-05	0.04374	0.00154	3783.94	0.0523	0.05255	4.35771e-06	0.02153	0.03102	3783.94	0.05812	0.06378	5.49183e-06	0.02141	0.04236	3783.94	0.04255	0.0459	0.000651464	0.00511	0.04014
3787.55	0.04321	0.04317	1.40537e-06	0.02516	0.01801	3775.49	0.04227	0.04041	1.34538e-05	0.03736	0.00304	3787.55	0.05217	0.05424	2.31051e-06	0.01666	0.03758	3787.55	0.06331	0.06799	2.95729e-06	0.01666	0.05133	3787.55	0.05099	0.05233	0.00046571	0.00323	0.04863
3791.15	0.03729	0.03777	6.91649e-07	0.01922	0.01855	3778.85	0.03748	0.03653	7.64403e-06	0.03131	0.0052	3791.15	0.04927	0.05132	1.19991e-06	0.01262	0.0387	3791.15	0.06624	0.06557	1.56057e-06	0.01271	0.05286	3791.15	0.05361	0.05238	0.000328986	0.00197	0.05008
3794.75	0.02837	0.03059	3.3284e-07	0.01435	0.01624	3782.2	0.03375	0.03351	4.26284e-06	0.02576	0.00775	3794.75	0.04114	0.04324	6.10351e-07	0.00936	0.03388	3794.75	0.06071	0.05577	8.07019e-07	0.0095	0.04627	3794.75	0.04709	0.04522	0.000229654	0.00115	0.04384
3798.36	0.01821	0.02257	1.56617e-07	0.01048	0.01208	3785.56	0.03069	0.03082	2.33334e-06	0.0208	0.01001	3798.36	0.02816	0.03201	3.04091e-07	0.0068	0.02521	3798.36	0.04593	0.04139	4.08974e-07	0.00696	0.03443	3798.36	0.0334	0.03343	0.000158419	0.000652355	0.03262
3801.96	0.00999	0.01513	7.206e-08	0.00749	0.00764	3788.91	0.02782	0.02774	1.25359e-06	0.01649	0.01125	3801.96	0.01685	0.02079	1.48395e-07	0.00484	0.01594	3801.96	0.02633	0.02677	2.03104e-07	0.00499	0.02178	3801.96	0.01947	0.02109	0.000107989	0.000355395	0.02063
3805.57	0.00717	0.00934	3.24193e-08	0.00523	0.00411	3792.26	0.02341	0.0238	6.61056e-07	0.01283	0.01098	3805.57	0.01199	0.01195	7.09293e-08	0.00338	0.00857	3805.57	0.01655	0.01522	9.8845e-08	0.00351	0.01171	3805.57	0.01254	0.01135	7.27419e-05	0.00018657	0.01109
3809.17	0.00503	0.00545	1.42616e-08	0.00357	0.00188	3795.62	0.01818	0.0191	3.42153e-07	0.0098	0.0093	3809.17	0.00791	0.00622	3.32066e-08	0.00231	0.00392	3809.17	0.00875	0.00777	4.71413e-08	0.00242	0.00535	3809.17	0.00696	0.00521	4.84202e-05	9.4379e-05	0.00507
3812.77	0.00408	0.00311	6.13458e-09	0.00238	0.000729038	3798.97	0.01289	0.01419	1.73822e-07	0.00734	0.00685	3812.77	0.00638	0.00306	1.5227e-08	0.00154	0.00152	3812.77	0.00598	0.00371	2.20323e-08	0.00164	0.00208	3812.77	0.00464	0.00205	3.18497e-05	4.60058e-05	0.00197
3816.38	0.00275	0.0018	2.58021e-09	0.00156	0.000240681	3802.32	0.00858	0.00978	8.66741e-08	0.0054	0.00438	3816.38	0.00471	0.00151	6.83905e-09	0.00101	0.000502133	3816.38	0.00342	0.00177	1.00909e-08	0.00108	0.000685872	3816.38	0.00318	0.00069212	2.07023e-05	2.16099e-05	0.000649807
3819.98	0.00176	0.00106	1.06116e-09	0.000993555	6.75381e-05	3805.68	0.00726	0.00634	4.24205e-08	0.0039	0.00244	3819.98	0.00369	0.000789405	3.00863e-09	0.000648497	0.000140905	3819.98	0.00174	0.000894717	4.52909e-09	0.000702248	0.000192465	3819.98	0.00255	0.000205423	1.32975e-05	9.7813e-06	0.000182344
3823.59	0.00172	0.000636294	4.26733e-10	0.000620184	1.61091e-05	3809.03	0.00481	0.00394	2.03781e-08	0.00276	0.00118	3823.59	0.00309	0.000441214	1.29639e-09	0.000407604	3.36085e-05	3823.59	0.000994198	0.00049233	1.99207e-09	0.000446422	4.59065e-05	3823.59	0.00228	5.61991e-05	8.44028e-06	4.26623e-06	4.34926e-05
3827.19	0.00151	0.000381798	1.67798e-10	0.000378532	3.26597e-06	3812.38	0.00336	0.00242	9.60842e-09	0.00192	0.000493157	3827.19	0.00303	0.000257749	5.4713e-10	0.000250935	6.8138e-06	3827.19	0.000569947	0.000287415	8.58635e-10	0.000278107	9.30709e-06	3827.19	0.00142	1.59047e-05	5.29395e-06	1.79306e-06	8.81769e-06
3830.79	0.00154	0.000226475	6.45167e-11	0.000225912	5.62818e-07	3815.74	0.00252	0.00149	4.44675e-09	0.00131	0.000179686	3830.79	0.00303	0.000152487	2.26172e-10	0.000151313	1.17421e-06	3830.79	0.000635494	0.000171386	3.62681e-10	0.000169781	1.60387e-06	3830.79	0.0009516	5.52697e-06	3.28125e-06	7.26186e-07	1.51953e-06
3834.4	0.00118	0.000131917	2.42555e-11	0.000131834	8.24403e-08	3819.09	0.00312	0.000936725	2.01992e-09	0.000879847	5.6876e-05	3834.4	0.00207	8.95398e-05	9.15753e-11	8.93677e-05	1.71995e-07	3834.4	0.000175884	0.000101809	1.50125e-10	0.000101573	2.34932e-07	3834.4	0.000907699	2.51569e-06	2.00971e-06	2.83403e-07	2.22578e-07
3838	0.00107	7.52368e-05	8.91665e-12	7.52265e-05	1.02643e-08	3822.45	0.00318	0.000594389	9.0059e-10	0.000578748	1.56398e-05	3838	0.00156	5.17199e-05	3.6317e-11	5.16985e-05	2.14143e-08	3838	0.000250635	5.95793e-05	6.08964e-11	5.955e-05	2.92502e-08	3838	0.00156	1.35066e-06	1.21637e-06	1.06578e-07	2.77122e-08
3841.61	0.000740476	4.19738e-05	3.20514e-12	4.19728e-05	1.08625e-09	3825.8	0.00283	0.000377394	3.94114e-10	0.000373657	3.73609e-06	3841.61	0.00208	2.92955e-05	1.41069e-11	2.92932e-05	2.26626e-09	3841.61	-0.000210614	3.42164e-05	2.42071e-11	3.42133e-05	3.09552e-09	3841.61	0.000781336	7.69054e-07	7.275e-07	3.86215e-08	2.93275e-09
3845.21	0.0014	2.28991e-05	1.12654e-12	2.2899e-05	9.77128e-11	3829.15	0.00253	0.000237563	1.69285e-10	0.000236787	7.75336e-07	3845.21	0.00211	1.62574e-05	5.36719e-12	1.62572e-05	2.03859e-10	3845.21	0.000380807	1.92631e-05	9.42985e-12	1.92628e-05	2.78454e-10	3845.21	0.000613006	4.43719e-07	4.29968e-07	1.34864e-08	2.63812e-10
3848.82	0.00104	1.22158e-05	3.87167e-13	1.22158e-05	7.47116e-12	3832.51	0.00213	0.00014742	7.13698e-11	0.00014728	1.39781e-07	3848.82	0.00195	8.8373e-06	2.00011e-12	8.83728e-06	1.55871e-11	3848.82	0.00103	1.06281e-05	3.5998e-12	1.06281e-05	2.12907e-11	3848.82	0.000469481	2.55675e-07	2.51117e-07	4.53803e-09	2.01712e-11
3852.42	0.00107	6.37203e-06	1.30108e-13	6.37203e-06	4.85557e-13	3835.86	0.00196	8.9937e-05	2.95334e-11	8.99151e-05	2.18924e-08	3852.42	0.00252	4.70525e-06	7.30047e-13	4.70524e-06	1.01302e-12	3852.42	0.00061601	5.74649e-06	1.34668e-12	5.74649e-06	1.3837e-12	3852.42	-2.81119e-05	1.46401e-07	1.44928e-07	1.47143e-09	1.31094e-12
3856.02	0.00162	3.25004e-06	4.27526e-14	3.25004e-06	2.68231e-14	3839.21	0.00203	5.38822e-05	1.19953e-11	5.38792e-05	2.97868e-09	3856.02	0.00157	2.45379e-06	2.61e-13	2.45379e-06	5.59611e-14	3856.02	0.00083845	3.04482e-06	4.93698e-13	3.04482e-06	7.64382e-14	3856.02	0.000706225	8.31139e-08	8.26541e-08	4.59746e-10	7.24189e-14
3859.63	0.00146	1.62089e-06	1.37365e-14	1.62089e-06	1.25949e-15	3842.57	0.00322	3.16896e-05	4.78204e-12	3.16892e-05	3.52079e-10	3859.63	0.00223	1.25338e-06	9.13947e-14	1.25338e-06	2.62767e-15	3859.63	0.00122	1.581e-06	1.77366e-13	1.581e-06	3.58918e-15	3859.63	0.000461179	4.67198e-08	4.65814e-08	1.3842e-10	3.40045e-15
3863.23	0.000766258	7.90442e-07	4.3156e-15	7.90442e-07	5.02683e-17	3845.92	0.00228	1.82938e-05	1.87118e-12	1.82938e-05	3.61528e-11	3863.23	0.00167	6.27079e-07	3.13468e-14	6.27079e-07	1.04875e-16	3863.23	0.00189	8.0448e-07	6.2444e-14	8.0448e-07	1.4325e-16	3863.23	0.000585138	2.59818e-08	2.59416e-08	4.01589e-11	1.35718e-16
3866.84	0.00147	3.76913e-07	1.32575e-15	3.76913e-07	1.70534e-18	3849.27	0.00148	1.03657e-05	7.18654e-13	1.03657e-05	3.225e-12	3866.84	0.00161	3.07293e-07	1.05307e-14	3.07293e-07	3.55786e-18	3866.84	0.00114	4.01152e-07	2.15438e-14	4.01152e-07	4.85974e-18	3866.84	7.27479e-05	1.42876e-08	1.42764e-08	1.12271e-11	4.6042e-18
3870.44	0.00114	1.75738e-07	3.98231e-16	1.75738e-07	4.9175e-20	3852.63	0.00151	5.76489e-06	2.7091e-13	5.76489e-06	2.49922e-13	3870.44	0.00154	1.47494e-07	3.46508e-15	1.47494e-07	1.02594e-19	3870.44	0.00136	1.96026e-07	7.28393e-15	1.96026e-07	1.40135e-19	3870.44	6.9107e-06	7.76682e-09	7.7638e-09	3.02454e-12	1.32766e-19
3874.04	0.00114	8.01205e-08	1.16967e-16	8.01205e-08	1.20529e-21	3855.98	0.00247	3.14693e-06	1.00238e-13	3.14693e-06	1.68253e-14	3874.04	0.00124	6.93405e-08	1.11676e-15	6.93405e-08	2.51461e-21	3874.04	0.000771542	9.3871e-08	2.41335e-15	9.3871e-08	3.43475e-21	3874.04	0.000191791	4.173e-09	4.17222e-09	7.85152e-13	3.25414e-21
3877.65	0.00139	3.5717e-08	3.35925e-17	3.5717e-08	2.51107e-23	3859.34	0.00161	1.6861e-06	3.64031e-14	1.6861e-06	9.84032e-16	3877.65	0.00168	3.19295e-08	3.52533e-16	3.19295e-08	5.23885e-23	3877.65	0.00117	4.40514e-08	7.83587e-16	4.40514e-08	7.15583e-23	3877.65	-0.000234798	2.21582e-09	2.21562e-09	1.96404e-13	6.77956e-23
3881.25	0.0008375	1.5569e-08	9.43356e-18	1.5569e-08	4.44672e-25	3862.69	0.00121	8.86711e-07	1.29762e-14	8.86711e-07	4.99967e-17	3881.25	0.00083721	1.44008e-08	1.09001e-16	1.44008e-08	9.2772e-25	3881.25	0.000583151	2.02582e-08	2.49325e-16	2.02582e-08	1.26719e-24	3881.25	-0.000773894	1.16273e-09	1.16268e-09	4.73425e-14	1.20056e-24
3884.86	0.000711905	6.63589e-09	2.59038e-18	6.63589e-09	6.69325e-27	3866.04	0.00193	4.57701e-07	4.54003e-15	4.57701e-07	2.20678e-18	3884.86	0.000745734	6.36174e-09	3.30105e-17	6.36174e-09	1.39642e-26	3884.86	-0.000444951	9.12961e-09	7.77418e-17	9.12961e-09	1.90739e-26	3884.86	-0.000470063	6.02935e-10	6.02924e-10	1.09965e-14	1.80709e-26
3888.46	0.000675114	2.76561e-09	6.95511e-19	2.76561e-09	8.56349e-29	3869.4	0.00197	2.3189e-07	1.55909e-15	2.3189e-07	8.46178e-20	3888.46	0.00101	2.75268e-09	9.79187e-18	2.75268e-09	1.7866e-28	3888.46	5.19965e-05	4.03195e-09	2.37551e-17	4.03195e-09	2.44035e-28	3888.46	-0.000785188	3.08961e-10	3.08958e-10	2.46129e-15	2.31203e-28
3892.06	0.000614203	1.12703e-09	1.82599e-19	1.12703e-09	9.3128e-31	3872.75	0.00206	1.15315e-07	5.25513e-16	1.15315e-07	2.81871e-21	3892.06	0.000332049	1.16661e-09	2.84493e-18	1.16661e-09	1.94293e-30	3892.06	3.46136e-05	1.74498e-09	7.11326e-18	1.74498e-09	2.65389e-30	3892.06	-0.000474977	1.5645e-10	1.56449e-10	5.30851e-16	2.51434e-30
3895.67	0.000422351	4.49093e-10	4.68755e-20	4.49093e-10	8.60848e-33	3876.1	0.00112	5.62845e-08	1.73859e-16	5.62845e-08	8.15692e-23	3895.67	0.00040616	4.84272e-10	8.09595e-19	4.84272e-10	1.79599e-32	3895.67	0.000220524	7.40077e-10	2.08734e-18	7.40077e-10	2.45317e-32	3895.67	-0.00118	7.82859e-11	7.82858e-11	1.10328e-16	2.32418e-32
3899.27	-0.000436723	1.7498e-10	1.17665e-20	1.7498e-10	6.76376e-35	3879.46	0.00243	2.69646e-08	5.64564e-17	2.69646e-08	2.05063e-24	3899.27	-0.000414841	1.96899e-10	2.25661e-19	1.96899e-10	1.41113e-34	3899.27	-0.000236717	3.07592e-10	6.00246e-19	3.07592e-10	1.92748e-34	3899.27	-0.00166	3.87105e-11	3.87105e-11	2.20955e-17	1.82613e-34
						3882.81	0.00239	1.26795e-08	1.79941e-17	1.26795e-08	4.47852e-26
						3886.16	0.00183	5.85205e-09	5.62923e-18	5.85205e-09	8.49703e-28
						3889.52	0.0012	2.65105e-09	1.7285e-18	2.65105e-09	1.40051e-29
						3892.87	0.000289405	1.17877e-09	5.20943e-19	1.17877e-09	2.00535e-31
						3896.23	0.000366772	5.14446e-10	1.54103e-19	5.14446e-10	2.49448e-33
						3899.58	-0.000370671	2.2037e-10	4.47441e-20	2.2037e-10	2.69561e-35

## Sheet: Fig.2c
Fig. 2c Resolution of OH consumption peaks after in situ DRIFTS of NH3 adsorption over Ag/(Al-500 °C, 600 °C, 700 °C, 800 °C, 900 °C) at different temperatures.
Ag/(Al-500)							Ag/(Al-600)							Ag/(Al-700)							Ag/(Al-800)							Ag/(Al-900)
3600.51	-0.000248975	3600.51	-4.38821e-05	-4.35892e-05	-2.9284e-07	0	3600.99	-0.000580274	3600.99	-3.82457e-05	-3.81491e-05	-9.6614e-08	0	3600.51	1.71101e-19	3600.51	-0.000543018	-0.000543017	-2.48663e-10	-9.91068e-219	3600.51	-0.000622361	3600.51	-0.000334031	-0.000334029	-1.72515e-09	-2.98637e-161	3600.51	-1.02337e-06	3600.51	-0.00188	-0.00188	-1.46581e-12	-2.90403e-80
3600.99	-0.000537952	3600.99	-4.828e-05	-4.796e-05	-3.19958e-07	0	3601.47	-0.00119	3601.47	-4.2231e-05	-4.21245e-05	-1.06499e-07	0	3600.99	-0.000383199	3600.99	-0.000579107	-0.000579107	-2.85465e-10	-1.24978e-217	3600.99	-0.00127	3600.99	-0.000357557	-0.000357555	-1.96039e-09	-1.9224e-160	3600.99	-0.000616094	3600.99	-0.00197	-0.00197	-1.74843e-12	-7.2321e-80
3601.47	-0.000863929	3601.47	-5.30857e-05	-5.27363e-05	-3.49482e-07	0	3601.95	-0.0018	3601.95	-4.66015e-05	-4.64841e-05	-1.17355e-07	0	3601.47	-0.000856399	3601.47	-0.000617338	-0.000617337	-3.27559e-10	-1.56589e-216	3601.47	-0.00192	3601.47	-0.000382571	-0.000382569	-2.22672e-09	-1.23164e-159	3601.47	-0.00127	3601.47	-0.00206	-0.00206	-2.08424e-12	-1.79688e-79
3601.95	-0.0012	3601.95	-5.83337e-05	-5.7952e-05	-3.81614e-07	0	3602.43	-0.00236	3602.44	-5.13909e-05	-5.12616e-05	-1.29275e-07	0	3601.95	-0.00136	3601.95	-0.000657817	-0.000657816	-3.75681e-10	-1.94932e-215	3601.95	-0.00252	3601.95	-0.000409154	-0.000409151	-2.52807e-09	-7.85349e-159	3601.95	-0.00192	3601.95	-0.00216	-0.00216	-2.48301e-12	-4.45413e-79
3602.43	-0.0015	3602.44	-6.40606e-05	-6.3644e-05	-4.16573e-07	-1.22092e-307	3602.92	-0.00284	3602.92	-5.6636e-05	-5.64936e-05	-1.42358e-07	-3.48625e-306	3602.43	-0.00185	3602.44	-0.000700657	-0.000700657	-4.30669e-10	-2.41102e-214	3602.43	-0.00304	3602.44	-0.000437391	-0.000437388	-2.86892e-09	-4.98405e-158	3602.43	-0.00251	3602.44	-0.00226	-0.00226	-2.95623e-12	-1.10153e-78
3602.92	-0.00176	3602.92	-7.03061e-05	-6.98516e-05	-4.54596e-07	-4.51658e-306	3603.4	-0.00323	3603.4	-6.23759e-05	-6.22192e-05	-1.56712e-07	-1.28004e-304	3602.92	-0.00226	3602.92	-0.000745976	-0.000745976	-4.93471e-10	-2.96288e-213	3602.92	-0.00345	3602.92	-0.00046737	-0.000467366	-3.25425e-09	-3.14805e-157	3602.92	-0.003	3602.92	-0.00237	-0.00237	-3.51744e-12	-2.71784e-78
3603.4	-0.00195	3603.4	-7.71127e-05	-7.66168e-05	-4.95939e-07	-1.65537e-304	3603.88	-0.00355	3603.88	-6.86532e-05	-6.84807e-05	-1.72456e-07	-4.6564e-303	3603.4	-0.00261	3603.4	-0.000793895	-0.000793894	-5.65163e-10	-3.61762e-212	3603.4	-0.00375	3603.4	-0.000499183	-0.000499179	-3.68967e-09	-1.97897e-156	3603.4	-0.0034	3603.4	-0.00248	-0.00248	-4.18259e-12	-6.6902e-78
3603.88	-0.0021	3603.88	-8.45258e-05	-8.39849e-05	-5.40877e-07	-6.01094e-303	3604.36	-0.00385	3604.36	-7.55133e-05	-7.53236e-05	-1.89717e-07	-1.67818e-301	3603.88	-0.00304	3603.88	-0.000844538	-0.000844538	-6.46963e-10	-4.38863e-211	3603.88	-0.00393	3603.88	-0.000532926	-0.000532922	-4.18146e-09	-1.23817e-155	3603.88	-0.00372	3603.88	-0.00259	-0.00259	-4.97042e-12	-1.64303e-77
3604.36	-0.00223	3604.36	-9.2594e-05	-9.20043e-05	-5.89707e-07	-2.16248e-301	3604.85	-0.00418	3604.85	-8.30052e-05	-8.27966e-05	-2.08636e-07	-5.99224e-300	3604.36	-0.00347	3604.36	-0.000898037	-0.000898037	-7.40252e-10	-5.28969e-210	3604.36	-0.00405	3604.36	-0.000568698	-0.000568693	-4.73666e-09	-7.71005e-155	3604.36	-0.00411	3604.36	-0.0027	-0.0027	-5.90296e-12	-4.02571e-77
3604.85	-0.00252	3604.85	-0.000101369	-0.000100727	-6.4275e-07	-7.70768e-300	3605.33	-0.00461	3605.33	-9.11813e-05	-9.0952e-05	-2.29365e-07	-2.11983e-298	3604.85	-0.00397	3604.85	-0.000954526	-0.000954525	-8.46591e-10	-6.33472e-209	3604.85	-0.00412	3604.85	-0.000606604	-0.000606598	-5.36314e-09	-4.77832e-154	3604.85	-0.00451	3604.85	-0.00283	-0.00283	-7.00609e-12	-9.8408e-77
3605.33	-0.00286	3605.33	-0.000110908	-0.000110207	-7.00351e-07	-2.72181e-298	3605.81	-0.00513	3605.81	-0.000100098	-9.9846e-05	-2.52068e-07	-7.42978e-297	3605.33	-0.00458	3605.33	-0.00101	-0.00101	-9.67746e-10	-7.53738e-208	3605.33	-0.0042	3605.33	-0.00064675	-0.000646744	-6.06975e-09	-2.94736e-153	3605.33	-0.00492	3605.33	-0.00295	-0.00295	-8.3102e-12	-2.39998e-76
3605.81	-0.00324	3605.81	-0.000121268	-0.000120505	-7.62882e-07	-9.52254e-297	3606.29	-0.00577	3606.29	-0.000109816	-0.000109539	-2.76925e-07	-2.57996e-295	3605.81	-0.00536	3605.81	-0.00108	-0.00108	-1.10571e-09	-8.91065e-207	3605.81	-0.00419	3605.81	-0.000689249	-0.000689242	-6.86636e-09	-1.80939e-152	3605.81	-0.00539	3605.81	-0.00308	-0.00308	-9.85092e-12	-5.83952e-76
3606.29	-0.00367	3606.29	-0.000132514	-0.000131683	-8.30743e-07	-3.30073e-295	3606.77	-0.0065	3606.77	-0.000120399	-0.000120095	-3.04132e-07	-8.87588e-294	3606.29	-0.00629	3606.29	-0.00114	-0.00114	-1.26275e-09	-1.04663e-205	3606.29	-0.00419	3606.29	-0.000734215	-0.000734208	-7.764e-09	-1.10553e-151	3606.29	-0.00591	3606.29	-0.00322	-0.00322	-1.167e-11	-1.41754e-75
3606.77	-0.00414	3606.77	-0.000144713	-0.000143809	-9.04365e-07	-1.13352e-293	3607.26	-0.00732	3607.26	-0.000131916	-0.000131582	-3.33899e-07	-3.02533e-292	3606.77	-0.0074	3606.77	-0.00121	-0.00121	-1.44141e-09	-1.22145e-204	3606.77	-0.00421	3606.77	-0.00078177	-0.000781761	-8.77502e-09	-6.72275e-151	3606.77	-0.00649	3606.77	-0.00336	-0.00336	-1.38164e-11	-3.43309e-75
3607.26	-0.00462	3607.26	-0.000157937	-0.000156953	-9.84211e-07	-3.85667e-292	3607.74	-0.00819	3607.74	-0.000144442	-0.000144076	-3.66456e-07	-1.02163e-290	3607.26	-0.00865	3607.26	-0.00129	-0.00129	-1.64457e-09	-1.41629e-203	3607.26	-0.00428	3607.26	-0.000832037	-0.000832027	-9.91322e-09	-4.06878e-150	3607.26	-0.00711	3607.26	-0.00351	-0.00351	-1.63474e-11	-8.29518e-75
3607.74	-0.00515	3607.74	-0.000172262	-0.000171191	-1.07078e-06	-1.30004e-290	3608.22	-0.00908	3608.22	-0.000158055	-0.000157653	-4.02053e-07	-3.41806e-289	3607.74	-0.01003	3607.74	-0.00136	-0.00136	-1.87547e-09	-1.63164e-202	3607.74	-0.00435	3607.74	-0.000885145	-0.000885134	-1.1194e-08	-2.45088e-149	3607.74	-0.00777	3607.74	-0.00366	-0.00366	-1.93299e-11	-1.99966e-74
3608.22	-0.00569	3608.22	-0.00018777	-0.000186606	-1.16461e-06	-4.34172e-289	3608.7	-0.00995	3608.7	-0.000172839	-0.000172398	-4.4096e-07	-1.13299e-287	3608.22	-0.01147	3608.22	-0.00145	-0.00145	-2.13777e-09	-1.86763e-201	3608.22	-0.00446	3608.22	-0.000941227	-0.000941215	-1.26345e-08	-1.46933e-148	3608.22	-0.00845	3608.22	-0.00381	-0.00381	-2.28424e-11	-4.80925e-74
3608.7	-0.00622	3608.7	-0.000204548	-0.000203281	-1.26628e-06	-1.43658e-287	3609.18	-0.01078	3609.19	-0.000188884	-0.000188401	-4.83469e-07	-3.72079e-286	3608.7	-0.01289	3608.7	-0.00153	-0.00153	-2.4356e-09	-2.12401e-200	3608.7	-0.00455	3608.7	-0.001	-0.001	-1.4254e-08	-8.7671e-148	3608.7	-0.00914	3608.7	-0.00397	-0.00397	-2.69764e-11	-1.15395e-73
3609.18	-0.00673	3609.19	-0.000222685	-0.000221309	-1.3764e-06	-4.70933e-286	3609.67	-0.01154	3609.67	-0.000206285	-0.000205755	-5.29898e-07	-1.21062e-284	3609.18	-0.01439	3609.19	-0.00162	-0.00162	-2.77361e-09	-2.40003e-199	3609.18	-0.00459	3609.19	-0.00106	-0.00106	-1.60738e-08	-5.20634e-147	3609.18	-0.00982	3609.19	-0.00414	-0.00414	-3.18386e-11	-2.76243e-73
3609.67	-0.00718	3609.67	-0.000242281	-0.000240786	-1.49565e-06	-1.52951e-284	3610.15	-0.0122	3610.15	-0.000225143	-0.000224562	-5.80591e-07	-3.90246e-283	3609.67	-0.01578	3609.67	-0.00172	-0.00172	-3.15703e-09	-2.69446e-198	3609.67	-0.00453	3609.67	-0.00113	-0.00113	-1.81178e-08	-3.07715e-146	3609.67	-0.01046	3609.67	-0.00431	-0.00431	-3.75538e-11	-6.59756e-73
3610.15	-0.00754	3610.15	-0.000263438	-0.000261813	-1.62473e-06	-4.92159e-283	3610.63	-0.01277	3610.63	-0.000245565	-0.000244929	-6.35919e-07	-1.24633e-281	3610.15	-0.01697	3610.15	-0.00182	-0.00182	-3.59175e-09	-3.00555e-197	3610.15	-0.00436	3610.15	-0.0012	-0.0012	-2.04124e-08	-1.81011e-145	3610.15	-0.01103	3610.15	-0.00449	-0.00449	-4.42673e-11	-1.57205e-72
3610.63	-0.00782	3610.63	-0.000286264	-0.0002845	-1.76441e-06	-1.569e-281	3611.11	-0.01327	3611.11	-0.000267668	-0.000266971	-6.96286e-07	-3.94358e-280	3610.63	-0.01815	3610.63	-0.00192	-0.00192	-4.0844e-09	-3.33097e-196	3610.63	-0.00408	3610.63	-0.00127	-0.00127	-2.29873e-08	-1.05975e-144	3610.63	-0.01154	3610.63	-0.00468	-0.00468	-5.21485e-11	-3.73715e-72
3611.11	-0.00803	3611.11	-0.000310875	-0.000308959	-1.91552e-06	-4.95564e-280	3611.59	-0.01372	3611.6	-0.00029157	-0.000290808	-7.62128e-07	-1.23626e-278	3611.11	-0.01915	3611.11	-0.00203	-0.00203	-4.6424e-09	-3.66787e-195	3611.11	-0.00373	3611.11	-0.00135	-0.00135	-2.58752e-08	-6.17501e-144	3611.11	-0.01199	3611.11	-0.00487	-0.00487	-6.13946e-11	-8.86348e-72
3611.59	-0.0082	3611.6	-0.000337392	-0.000335313	-2.07894e-06	-1.55074e-278	3612.08	-0.01415	3612.08	-0.000317402	-0.000316569	-8.33915e-07	-3.83964e-277	3611.59	-0.02001	3611.6	-0.00215	-0.00215	-5.27414e-09	-4.01286e-194	3611.59	-0.0034	3611.6	-0.00143	-0.00143	-2.91128e-08	-3.58107e-143	3611.59	-0.01242	3611.6	-0.00507	-0.00507	-7.2235e-11	-2.09729e-71
3612.08	-0.00836	3612.08	-0.000365944	-0.000363688	-2.25561e-06	-4.80775e-277	3612.56	-0.01456	3612.56	-0.0003453	-0.000344387	-9.12157e-07	-1.1815e-275	3612.08	-0.02071	3612.08	-0.00227	-0.00227	-5.98901e-09	-4.36203e-193	3612.08	-0.00314	3612.08	-0.00151	-0.00151	-3.27408e-08	-2.06695e-142	3612.08	-0.01285	3612.08	-0.00527	-0.00527	-8.49365e-11	-4.95113e-71
3612.56	-0.00856	3612.56	-0.000396666	-0.000394219	-2.44655e-06	-1.47675e-275	3613.04	-0.01491	3613.04	-0.000375406	-0.000374408	-9.97406e-07	-3.60196e-274	3612.56	-0.02116	3612.56	-0.00239	-0.00239	-6.79754e-09	-4.71107e-192	3612.56	-0.00307	3612.56	-0.0016	-0.0016	-3.68042e-08	-1.18737e-141	3612.56	-0.01332	3612.56	-0.00548	-0.00548	-9.98092e-11	-1.16611e-70
3613.04	-0.00878	3613.04	-0.0004297	-0.000427047	-2.65285e-06	-4.494e-274	3613.52	-0.01516	3613.52	-0.000407873	-0.000406782	-1.09026e-06	-1.08794e-272	3613.04	-0.02129	3613.04	-0.00253	-0.00253	-7.71157e-09	-5.0553e-191	3613.04	-0.00323	3613.04	-0.0017	-0.0017	-4.13532e-08	-6.78859e-141	3613.04	-0.0138	3613.04	-0.0057	-0.0057	-1.17213e-10	-2.7401e-70
3613.52	-0.00901	3613.52	-0.000465196	-0.00046232	-2.87566e-06	-1.35494e-272	3614.01	-0.01524	3614.01	-0.000442861	-0.00044167	-1.19135e-06	-3.25563e-271	3613.52	-0.02108	3613.52	-0.00266	-0.00266	-8.74436e-09	-5.38976e-190	3613.52	-0.00361	3613.52	-0.0018	-0.0018	-4.64435e-08	-3.86291e-140	3613.52	-0.01427	3613.52	-0.00592	-0.00592	-1.37566e-10	-6.42366e-70
3614.01	-0.00919	3614.01	-0.000503312	-0.000500195	-3.11624e-06	-4.04736e-271	3614.49	-0.01513	3614.49	-0.00048054	-0.000479238	-1.30138e-06	-9.65221e-270	3614.01	-0.02053	3614.01	-0.00281	-0.00281	-9.91075e-09	-5.70937e-189	3614.01	-0.0041	3614.01	-0.0019	-0.0019	-5.21368e-08	-2.18771e-139	3614.01	-0.01467	3614.01	-0.00615	-0.00615	-1.61352e-10	-1.50241e-69
3614.49	-0.00931	3614.49	-0.000544212	-0.000540836	-3.37593e-06	-1.1978e-269	3614.97	-0.01502	3614.97	-0.000521087	-0.000519666	-1.42109e-06	-2.83517e-268	3614.49	-0.01981	3614.49	-0.00296	-0.00296	-1.12274e-08	-6.009e-188	3614.49	-0.00458	3614.49	-0.00201	-0.00201	-5.85016e-08	-1.23312e-138	3614.49	-0.01498	3614.49	-0.00639	-0.00639	-1.89134e-10	-3.5058e-69
3614.97	-0.00938	3614.97	-0.000588072	-0.000584415	-3.65613e-06	-3.51203e-268	3615.45	-0.01481	3615.45	-0.00056469	-0.000563139	-1.55129e-06	-8.25078e-267	3614.97	-0.01901	3614.97	-0.00312	-0.00312	-1.27129e-08	-6.28366e-187	3614.97	-0.00497	3614.97	-0.00212	-0.00212	-6.56138e-08	-6.91765e-138	3614.97	-0.01521	3614.97	-0.00664	-0.00664	-2.2156e-10	-8.16161e-69
3615.45	-0.00941	3615.45	-0.000635071	-0.000631113	-3.9584e-06	-1.02022e-266	3615.93	-0.0146	3615.93	-0.000611546	-0.000609854	-1.69286e-06	-2.37888e-265	3615.45	-0.0184	3615.45	-0.00329	-0.00329	-1.43882e-08	-6.52858e-186	3615.45	-0.00524	3615.45	-0.00224	-0.00224	-7.35574e-08	-3.86236e-137	3615.45	-0.0154	3615.45	-0.00689	-0.00689	-2.59385e-10	-1.89563e-68
3615.93	-0.00946	3615.93	-0.000685401	-0.000681117	-4.28434e-06	-2.93625e-265	3616.42	-0.01459	3616.42	-0.000661862	-0.000660016	-1.84672e-06	-6.79535e-264	3615.93	-0.01799	3615.93	-0.00346	-0.00346	-1.62765e-08	-6.7394e-185	3615.93	-0.00538	3615.93	-0.00237	-0.00237	-8.24253e-08	-2.14628e-136	3615.93	-0.01559	3615.93	-0.00715	-0.00715	-3.03477e-10	-4.39262e-68
3616.42	-0.00957	3616.42	-0.000739261	-0.000734625	-4.63571e-06	-8.37247e-264	3616.9	-0.01468	3616.9	-0.000715855	-0.000713841	-2.01389e-06	-1.92315e-262	3616.42	-0.01789	3616.42	-0.00364	-0.00364	-1.84039e-08	-6.91224e-184	3616.42	-0.00551	3616.42	-0.0025	-0.0025	-9.23207e-08	-1.18703e-135	3616.42	-0.01583	3616.42	-0.00742	-0.00742	-3.54844e-10	-1.01551e-67
3616.9	-0.00974	3616.9	-0.000796858	-0.000791844	-5.01438e-06	-2.36525e-262	3617.38	-0.01487	3617.38	-0.000773751	-0.000771556	-2.19546e-06	-5.39233e-261	3616.9	-0.01808	3616.9	-0.00383	-0.00383	-2.07995e-08	-7.04389e-183	3616.9	-0.0058	3616.9	-0.00264	-0.00264	-1.03357e-07	-6.53394e-135	3616.9	-0.0161	3616.9	-0.00769	-0.00769	-4.14646e-10	-2.34225e-67
3617.38	-0.01002	3617.38	-0.00085841	-0.000852988	-5.42232e-06	-6.62005e-261	3617.86	-0.01507	3617.86	-0.00083579	-0.000833397	-2.39259e-06	-1.49797e-259	3617.38	-0.01847	3617.38	-0.00403	-0.00403	-2.34957e-08	-7.13185e-182	3617.38	-0.00612	3617.38	-0.00278	-0.00278	-1.15661e-07	-3.57955e-134	3617.38	-0.01642	3617.38	-0.00797	-0.00797	-4.84225e-10	-5.38982e-67
3617.86	-0.01035	3617.86	-0.000924143	-0.000918281	-5.86166e-06	-1.83573e-259	3618.34	-0.01528	3618.35	-0.000902218	-0.000899612	-2.60654e-06	-4.12277e-258	3617.86	-0.01886	3617.86	-0.00423	-0.00423	-2.65289e-08	-7.17444e-181	3617.86	-0.00651	3617.86	-0.00293	-0.00293	-1.29371e-07	-1.95174e-133	3617.86	-0.01672	3617.86	-0.00826	-0.00826	-5.65128e-10	-1.23739e-66
3618.34	-0.01073	3618.35	-0.000994291	-0.000987957	-6.33468e-06	-5.04332e-258	3618.83	-0.01537	3618.83	-0.000973297	-0.000970458	-2.83867e-06	-1.12419e-256	3618.34	-0.01908	3618.35	-0.00445	-0.00445	-2.99394e-08	-7.17082e-180	3618.34	-0.00703	3618.35	-0.00309	-0.00309	-1.44641e-07	-1.05914e-132	3618.34	-0.01697	3618.35	-0.00856	-0.00856	-6.59136e-10	-2.83418e-66
3618.83	-0.01111	3618.83	-0.00107	-0.00106	-6.84378e-06	-1.37274e-256	3619.31	-0.0153	3619.31	-0.00105	-0.00105	-3.09044e-06	-3.03704e-255	3618.83	-0.01896	3618.83	-0.00467	-0.00467	-3.37724e-08	-7.12109e-179	3618.83	-0.00772	3618.83	-0.00325	-0.00325	-1.6164e-07	-5.72042e-132	3618.83	-0.01714	3618.83	-0.00887	-0.00887	-7.68304e-10	-6.47649e-66
3619.31	-0.01149	3619.31	-0.00115	-0.00114	-7.39154e-06	-3.70186e-255	3619.79	-0.0151	3619.79	-0.00113	-0.00113	-3.36341e-06	-8.12875e-254	3619.31	-0.01848	3619.31	-0.0049	-0.0049	-3.8078e-08	-7.02618e-178	3619.31	-0.00856	3619.31	-0.00342	-0.00342	-1.80555e-07	-3.07497e-131	3619.31	-0.01725	3619.31	-0.00919	-0.00919	-8.94995e-10	-1.47653e-65
3619.79	-0.01186	3619.79	-0.00123	-0.00123	-7.98072e-06	-9.89042e-254	3620.27	-0.01483	3620.27	-0.00122	-0.00121	-3.65926e-06	-2.15556e-252	3619.79	-0.01775	3619.79	-0.00514	-0.00514	-4.29122e-08	-6.88792e-177	3619.79	-0.00951	3619.79	-0.0036	-0.0036	-2.01593e-07	-1.64511e-130	3619.79	-0.01731	3619.79	-0.00951	-0.00951	-1.04193e-09	-3.35843e-65
3620.27	-0.01222	3620.27	-0.00132	-0.00132	-8.61424e-06	-2.61801e-252	3620.76	-0.01454	3620.76	-0.00131	-0.00131	-3.97979e-06	-5.66314e-251	3620.27	-0.01689	3620.27	-0.00539	-0.00539	-4.83371e-08	-6.70893e-176	3620.27	-0.01048	3620.27	-0.00379	-0.00379	-2.2498e-07	-8.75964e-130	3620.27	-0.01738	3620.27	-0.00984	-0.00984	-1.21223e-09	-7.62113e-65
3620.76	-0.01256	3620.76	-0.00142	-0.00141	-9.29522e-06	-6.86579e-251	3621.24	-0.01427	3621.24	-0.00141	-0.0014	-4.32695e-06	-1.47407e-249	3620.76	-0.01603	3620.76	-0.00565	-0.00565	-5.4422e-08	-6.49253e-175	3620.76	-0.0114	3620.76	-0.00398	-0.00398	-2.50966e-07	-4.64214e-129	3620.76	-0.01746	3620.76	-0.01018	-0.01018	-1.40948e-09	-1.72542e-64
3621.24	-0.01286	3621.24	-0.00152	-0.00151	-1.0027e-05	-1.78391e-249	3621.72	-0.01401	3621.72	-0.00151	-0.00151	-4.70281e-06	-3.80136e-248	3621.24	-0.01523	3621.24	-0.00592	-0.00592	-6.12439e-08	-6.24267e-174	3621.24	-0.01223	3621.24	-0.00418	-0.00418	-2.79828e-07	-2.44845e-128	3621.24	-0.01756	3621.24	-0.01053	-0.01053	-1.63781e-09	-3.89725e-64
3621.72	-0.0131	3621.72	-0.00163	-0.00162	-1.0813e-05	-4.59214e-248	3622.2	-0.01377	3622.2	-0.00163	-0.00162	-5.1096e-06	-9.7123e-247	3621.72	-0.01446	3621.72	-0.00621	-0.00621	-6.88882e-08	-5.96379e-173	3621.72	-0.01294	3621.72	-0.00439	-0.00439	-3.11869e-07	-1.28529e-127	3621.72	-0.01763	3621.72	-0.01089	-0.01089	-1.90194e-09	-8.78241e-64
3622.2	-0.01328	3622.2	-0.00175	-0.00173	-1.16572e-05	-1.17117e-246	3622.68	-0.01355	3622.68	-0.00174	-0.00174	-5.54972e-06	-2.45849e-245	3622.2	-0.01375	3622.2	-0.0065	-0.0065	-7.74498e-08	-5.66071e-172	3622.2	-0.01348	3622.2	-0.00461	-0.00461	-3.47421e-07	-6.71513e-127	3622.2	-0.01768	3622.2	-0.01126	-0.01126	-2.2073e-09	-1.97451e-63
3622.68	-0.0134	3622.68	-0.00187	-0.00186	-1.25634e-05	-2.95929e-245	3623.17	-0.01338	3623.17	-0.00187	-0.00186	-6.02571e-06	-6.16561e-244	3622.68	-0.01309	3622.68	-0.0068	-0.0068	-8.70343e-08	-5.33845e-171	3622.68	-0.01389	3622.68	-0.00484	-0.00484	-3.86851e-07	-3.49177e-126	3622.68	-0.0177	3622.68	-0.01163	-0.01163	-2.56008e-09	-4.4289e-63
3623.17	-0.01349	3623.17	-0.002	-0.00198	-1.3536e-05	-7.40826e-244	3623.65	-0.01326	3623.65	-0.00201	-0.002	-6.54034e-06	-1.53195e-242	3623.17	-0.0125	3623.17	-0.00711	-0.00711	-9.77584e-08	-5.00213e-170	3623.17	-0.01417	3623.17	-0.00508	-0.00508	-4.30561e-07	-1.80708e-125	3623.17	-0.0177	3623.17	-0.01202	-0.01202	-2.9674e-09	-9.91112e-63
3623.65	-0.01357	3623.65	-0.00213	-0.00212	-1.45794e-05	-1.83742e-242	3624.13	-0.01321	3624.13	-0.00215	-0.00214	-7.09653e-06	-3.77118e-241	3623.65	-0.01202	3623.65	-0.00744	-0.00744	-1.09752e-07	-4.65683e-169	3623.65	-0.01436	3623.65	-0.00532	-0.00532	-4.78994e-07	-9.30783e-125	3623.65	-0.0177	3623.65	-0.01241	-0.01241	-3.43738e-09	-2.21279e-62
3624.13	-0.01366	3624.13	-0.00228	-0.00226	-1.56984e-05	-4.51503e-241	3624.61	-0.01323	3624.61	-0.0023	-0.00229	-7.69744e-06	-9.19753e-240	3624.13	-0.01167	3624.13	-0.00778	-0.00778	-1.23158e-07	-4.30747e-168	3624.13	-0.01445	3624.13	-0.00558	-0.00558	-5.32634e-07	-4.77155e-124	3624.13	-0.01771	3624.13	-0.01281	-0.01281	-3.97932e-09	-4.92888e-62
3624.61	-0.01376	3624.61	-0.00243	-0.00242	-1.68982e-05	-1.0992e-239	3625.09	-0.0133	3625.1	-0.00246	-0.00245	-8.34642e-06	-2.22243e-238	3624.61	-0.01144	3624.61	-0.00812	-0.00812	-1.38137e-07	-3.95868e-167	3624.61	-0.01448	3624.61	-0.00584	-0.00584	-5.92014e-07	-2.4345e-123	3624.61	-0.01773	3624.61	-0.01322	-0.01322	-4.60383e-09	-1.09533e-61
3625.09	-0.01389	3625.1	-0.00259	-0.00258	-1.81841e-05	-2.65126e-238	3625.58	-0.01341	3625.58	-0.00263	-0.00262	-9.04708e-06	-5.32041e-237	3625.09	-0.01134	3625.1	-0.00849	-0.00849	-1.54863e-07	-3.61471e-166	3625.09	-0.01443	3625.1	-0.00612	-0.00612	-6.57716e-07	-1.23624e-122	3625.09	-0.01776	3625.1	-0.01364	-0.01364	-5.32303e-09	-2.42848e-61
3625.58	-0.01403	3625.58	-0.00277	-0.00275	-1.9562e-05	-6.33567e-237	3626.06	-0.01356	3626.06	-0.00281	-0.0028	-9.80326e-06	-1.2619e-235	3625.58	-0.01137	3625.58	-0.00886	-0.00886	-1.73533e-07	-3.27939e-165	3625.58	-0.01431	3625.58	-0.0064	-0.0064	-7.3038e-07	-6.24787e-122	3625.58	-0.0178	3625.58	-0.01407	-0.01407	-6.15075e-09	-5.37174e-61
3626.06	-0.01418	3626.06	-0.00295	-0.00293	-2.10378e-05	-1.50001e-235	3626.54	-0.01381	3626.54	-0.003	-0.00299	-1.06191e-05	-2.96529e-234	3626.06	-0.01155	3626.06	-0.00924	-0.00924	-1.94361e-07	-2.95602e-164	3626.06	-0.01407	3626.06	-0.0067	-0.0067	-8.10705e-07	-3.14269e-121	3626.06	-0.01785	3626.06	-0.01451	-0.01451	-7.10275e-09	-1.18545e-60
3626.54	-0.0144	3626.54	-0.00314	-0.00311	-2.26181e-05	-3.5185e-234	3627.02	-0.01424	3627.02	-0.0032	-0.00319	-1.14989e-05	-6.90353e-233	3626.54	-0.01197	3626.54	-0.00964	-0.00964	-2.17586e-07	-2.6474e-163	3626.54	-0.01372	3626.54	-0.007	-0.007	-8.99457e-07	-1.5733e-120	3626.54	-0.01794	3626.54	-0.01496	-0.01496	-8.19699e-09	-2.61003e-60
3627.02	-0.01474	3627.02	-0.00334	-0.00331	-2.43098e-05	-8.17679e-233	3627.51	-0.01494	3627.51	-0.00341	-0.0034	-1.24475e-05	-1.59235e-231	3627.02	-0.01276	3627.02	-0.01005	-0.01005	-2.43471e-07	-2.35573e-162	3627.02	-0.01327	3627.02	-0.00732	-0.00732	-9.97475e-07	-7.83903e-120	3627.02	-0.01813	3627.02	-0.01542	-0.01542	-9.45391e-09	-5.73319e-60
3627.51	-0.01528	3627.51	-0.00355	-0.00352	-2.61199e-05	-1.88265e-231	3627.99	-0.01589	3627.99	-0.00364	-0.00362	-1.34698e-05	-3.63886e-230	3627.51	-0.01399	3627.51	-0.01048	-0.01048	-2.72305e-07	-2.08271e-161	3627.51	-0.01283	3627.51	-0.00765	-0.00765	-1.10568e-06	-3.88733e-119	3627.51	-0.01845	3627.51	-0.01588	-0.01588	-1.08968e-08	-1.25643e-59
3627.99	-0.01604	3627.99	-0.00377	-0.00374	-2.80564e-05	-4.29457e-230	3628.47	-0.01694	3628.47	-0.00387	-0.00386	-1.45711e-05	-8.23864e-229	3627.99	-0.01556	3627.99	-0.01092	-0.01092	-3.0441e-07	-1.82948e-160	3627.99	-0.01257	3627.99	-0.00799	-0.00799	-1.22506e-06	-1.91859e-118	3627.99	-0.01893	3627.99	-0.01636	-0.01636	-1.2552e-08	-2.74707e-59
3628.47	-0.01691	3628.47	-0.004	-0.00397	-3.01272e-05	-9.7058e-229	3628.95	-0.01779	3628.95	-0.00412	-0.00411	-1.57572e-05	-1.84803e-227	3628.47	-0.01712	3628.47	-0.01137	-0.01137	-3.40139e-07	-1.59669e-159	3628.47	-0.0127	3628.47	-0.00834	-0.00834	-1.35672e-06	-9.42434e-118	3628.47	-0.01947	3628.47	-0.01685	-0.01685	-1.44497e-08	-5.99228e-59
3628.95	-0.01767	3628.95	-0.00425	-0.00422	-3.2341e-05	-2.17323e-227	3629.43	-0.01827	3629.43	-0.00438	-0.00437	-1.70341e-05	-4.10698e-226	3628.95	-0.01817	3628.95	-0.01183	-0.01183	-3.79881e-07	-1.38456e-158	3628.95	-0.01326	3628.95	-0.0087	-0.0087	-1.50185e-06	-4.60744e-117	3628.95	-0.01992	3628.95	-0.01734	-0.01734	-1.66239e-08	-1.30408e-58
3629.43	-0.01812	3629.43	-0.00451	-0.00447	-3.47069e-05	-4.82104e-226	3629.92	-0.01843	3629.92	-0.00466	-0.00464	-1.84083e-05	-9.04271e-225	3629.43	-0.01858	3629.43	-0.01231	-0.01231	-4.24065e-07	-1.19288e-157	3629.43	-0.01403	3629.43	-0.00907	-0.00907	-1.66176e-06	-2.24186e-116	3629.43	-0.02021	3629.43	-0.01784	-0.01784	-1.91134e-08	-2.83145e-58
3629.92	-0.01825	3629.92	-0.00478	-0.00474	-3.72346e-05	-1.05959e-224	3630.4	-0.01845	3630.4	-0.00495	-0.00493	-1.98867e-05	-1.97259e-223	3629.92	-0.01853	3629.92	-0.01281	-0.01281	-4.73164e-07	-1.02113e-156	3629.92	-0.01476	3629.92	-0.00946	-0.00945	-1.83786e-06	-1.08567e-115	3629.92	-0.02038	3629.92	-0.01835	-0.01835	-2.1962e-08	-6.13341e-58
3630.4	-0.0182	3630.4	-0.00506	-0.00502	-3.99341e-05	-2.30727e-223	3630.88	-0.01848	3630.88	-0.00525	-0.00523	-2.14766e-05	-4.26321e-222	3630.4	-0.01832	3630.4	-0.01331	-0.01331	-5.27697e-07	-8.68476e-156	3630.4	-0.0153	3630.4	-0.00985	-0.00985	-2.0317e-06	-5.23271e-115	3630.4	-0.02051	3630.4	-0.01888	-0.01888	-2.52194e-08	-1.32552e-57
3630.88	-0.01809	3630.88	-0.00536	-0.00532	-4.28164e-05	-4.9776e-222	3631.36	-0.01865	3631.36	-0.00557	-0.00555	-2.31859e-05	-9.1285e-221	3630.88	-0.01819	3630.88	-0.01384	-0.01384	-5.88235e-07	-7.33891e-155	3630.88	-0.01568	3630.88	-0.01026	-0.01026	-2.24498e-06	-2.51012e-114	3630.88	-0.02068	3630.88	-0.01941	-0.01941	-2.89419e-08	-2.858e-57
3631.36	-0.01803	3631.36	-0.00567	-0.00562	-4.58927e-05	-1.06391e-220	3631.84	-0.019	3631.84	-0.00591	-0.00588	-2.50227e-05	-1.93653e-219	3631.36	-0.01826	3631.36	-0.01437	-0.01437	-6.55408e-07	-6.16171e-154	3631.36	-0.01595	3631.36	-0.01068	-0.01068	-2.47952e-06	-1.1984e-113	3631.36	-0.02094	3631.36	-0.01994	-0.01994	-3.31931e-08	-6.14791e-57
3631.84	-0.01808	3631.85	-0.006	-0.00595	-4.91751e-05	-2.25294e-219	3632.33	-0.01956	3632.33	-0.00626	-0.00623	-2.6996e-05	-4.07015e-218	3631.84	-0.01856	3631.85	-0.01492	-0.01492	-7.29906e-07	-5.14004e-153	3631.84	-0.01619	3631.85	-0.01112	-0.01111	-2.73733e-06	-5.69444e-113	3631.84	-0.0213	3631.84	-0.02049	-0.02049	-3.80451e-08	-1.31942e-56
3632.33	-0.01827	3632.33	-0.00634	-0.00628	-5.26762e-05	-4.7267e-218	3632.81	-0.02028	3632.81	-0.00663	-0.0066	-2.91151e-05	-8.47537e-217	3632.33	-0.01906	3632.33	-0.01549	-0.01549	-8.12485e-07	-4.26018e-152	3632.33	-0.01643	3632.33	-0.01156	-0.01156	-3.02058e-06	-2.69302e-112	3632.33	-0.02176	3632.33	-0.02105	-0.02105	-4.35792e-08	-2.82507e-56
3632.81	-0.01857	3632.81	-0.00669	-0.00663	-5.64094e-05	-9.82489e-217	3633.29	-0.0211	3633.29	-0.00701	-0.00698	-3.13901e-05	-1.74851e-215	3632.81	-0.01971	3632.81	-0.01607	-0.01607	-9.03979e-07	-3.50821e-151	3632.81	-0.01671	3632.81	-0.01202	-0.01202	-3.33163e-06	-1.26756e-111	3632.81	-0.02228	3632.81	-0.02161	-0.02161	-4.98871e-08	-6.03485e-56
3633.29	-0.01897	3633.29	-0.00706	-0.007	-6.03888e-05	-2.0233e-215	3633.77	-0.02195	3633.77	-0.00741	-0.00738	-3.38314e-05	-3.57389e-214	3633.29	-0.02042	3633.29	-0.01666	-0.01666	-1.0053e-06	-2.87037e-150	3633.29	-0.01704	3633.29	-0.01249	-0.01249	-3.67306e-06	-5.93792e-111	3633.29	-0.02284	3633.29	-0.02219	-0.02219	-5.70726e-08	-1.28616e-55
3633.77	-0.01942	3633.77	-0.00745	-0.00738	-6.46292e-05	-4.12814e-214	3634.26	-0.02275	3634.26	-0.00783	-0.0078	-3.64503e-05	-7.2373e-213	3633.77	-0.02113	3633.77	-0.01727	-0.01727	-1.11744e-06	-2.33339e-149	3633.77	-0.0174	3633.77	-0.01298	-0.01297	-4.04765e-06	-2.76848e-110	3633.77	-0.02336	3633.77	-0.02277	-0.02277	-6.52523e-08	-2.73472e-55
3634.26	-0.01988	3634.26	-0.00785	-0.00778	-6.91464e-05	-8.34469e-213	3634.74	-0.02351	3634.74	-0.00827	-0.00823	-3.92587e-05	-1.45202e-211	3634.26	-0.02182	3634.26	-0.0179	-0.0179	-1.24151e-06	-1.88466e-148	3634.26	-0.01775	3634.26	-0.01347	-0.01347	-4.45842e-06	-1.28466e-109	3634.26	-0.02387	3634.26	-0.02336	-0.02336	-7.45579e-08	-5.80124e-55
3634.74	-0.02034	3634.74	-0.00827	-0.0082	-7.39567e-05	-1.6712e-211	3635.22	-0.02424	3635.22	-0.00873	-0.00869	-4.22694e-05	-2.88623e-210	3634.74	-0.02252	3634.74	-0.01854	-0.01854	-1.3787e-06	-1.51242e-147	3634.74	-0.01808	3634.74	-0.01398	-0.01398	-4.90866e-06	-5.93303e-109	3634.74	-0.02434	3634.74	-0.02396	-0.02396	-8.51375e-08	-1.22778e-54
3635.22	-0.02081	3635.22	-0.00871	-0.00863	-7.90776e-05	-3.31595e-210	3635.7	-0.02498	3635.7	-0.00921	-0.00916	-4.54956e-05	-5.68398e-209	3635.22	-0.02327	3635.22	-0.01919	-0.01919	-1.53031e-06	-1.20589e-146	3635.22	-0.01838	3635.22	-0.01451	-0.0145	-5.40193e-06	-2.72711e-108	3635.22	-0.02481	3635.22	-0.02457	-0.02457	-9.71577e-08	-2.59244e-54
3635.7	-0.02129	3635.7	-0.00916	-0.00908	-8.45273e-05	-6.51854e-209	3636.18	-0.02576	3636.18	-0.0097	-0.00966	-4.89517e-05	-1.10901e-207	3635.7	-0.0241	3635.7	-0.01986	-0.01986	-1.6978e-06	-9.55304e-146	3635.7	-0.01868	3635.7	-0.01504	-0.01504	-5.94208e-06	-1.24758e-107	3635.7	-0.02529	3635.7	-0.02518	-0.02518	-1.10806e-07	-5.46122e-54
3636.18	-0.02182	3636.18	-0.00964	-0.00954	-9.03252e-05	-1.26956e-207	3636.67	-0.02658	3636.67	-0.01022	-0.01017	-5.26525e-05	-2.14378e-206	3636.18	-0.02503	3636.18	-0.02054	-0.02054	-1.88273e-06	-7.51917e-145	3636.18	-0.01899	3636.18	-0.01559	-0.01559	-6.53329e-06	-5.68036e-107	3636.18	-0.02579	3636.18	-0.0258	-0.0258	-1.26293e-07	-1.14778e-53
3636.67	-0.02238	3636.67	-0.01013	-0.01003	-9.64913e-05	-2.44975e-206	3637.15	-0.02743	3637.15	-0.01076	-0.0107	-5.66142e-05	-4.10569e-205	3636.67	-0.02603	3636.67	-0.02124	-0.02124	-2.0868e-06	-5.88022e-144	3636.67	-0.01932	3636.67	-0.01615	-0.01615	-7.18008e-06	-2.57408e-106	3636.67	-0.02627	3636.67	-0.02643	-0.02643	-1.43854e-07	-2.4067e-53
3637.15	-0.02295	3637.15	-0.01063	-0.01053	-0.000103047	-4.68327e-205	3637.63	-0.02827	3637.63	-0.01132	-0.01126	-6.08534e-05	-7.79032e-204	3637.15	-0.02705	3637.15	-0.02196	-0.02195	-2.3119e-06	-4.56892e-143	3637.15	-0.01968	3637.15	-0.01673	-0.01672	-7.88734e-06	-1.16094e-105	3637.15	-0.02674	3637.15	-0.02707	-0.02707	-1.63756e-07	-5.03469e-53
3637.63	-0.02351	3637.63	-0.01116	-0.01105	-0.000110014	-8.87033e-204	3638.11	-0.02908	3638.11	-0.0119	-0.01183	-6.53882e-05	-1.46449e-202	3637.63	-0.02807	3637.63	-0.02268	-0.02268	-2.56007e-06	-3.5272e-142	3637.63	-0.02006	3637.63	-0.01732	-0.01731	-8.66035e-06	-5.21116e-105	3637.63	-0.02715	3637.63	-0.02771	-0.02771	-1.86294e-07	-1.05079e-52
3638.11	-0.02404	3638.11	-0.01171	-0.01159	-0.000117417	-1.66453e-202	3638.59	-0.02987	3638.59	-0.0125	-0.01243	-7.02372e-05	-2.72759e-201	3638.11	-0.02906	3638.11	-0.02343	-0.02342	-2.83353e-06	-2.70546e-141	3638.11	-0.02044	3638.11	-0.01792	-0.01791	-9.50482e-06	-2.32809e-104	3638.11	-0.02751	3638.11	-0.02836	-0.02836	-2.11803e-07	-2.188e-52
3638.59	-0.02455	3638.59	-0.01227	-0.01215	-0.00012528	-3.09462e-201	3639.08	-0.03064	3639.08	-0.01313	-0.01305	-7.54205e-05	-5.03308e-200	3638.59	-0.03004	3638.59	-0.02418	-0.02418	-3.13472e-06	-2.06181e-140	3638.59	-0.0208	3638.59	-0.01853	-0.01852	-1.04269e-05	-1.03516e-103	3638.59	-0.02784	3638.59	-0.02902	-0.02902	-2.40655e-07	-4.54539e-52
3639.08	-0.02505	3639.08	-0.01286	-0.01272	-0.000133629	-5.70011e-200	3639.56	-0.03144	3639.56	-0.01377	-0.01369	-8.09591e-05	-9.20133e-199	3639.08	-0.03104	3639.08	-0.02495	-0.02495	-3.46627e-06	-1.56118e-139	3639.08	-0.02116	3639.08	-0.01915	-0.01914	-1.14333e-05	-4.5809e-103	3639.08	-0.02817	3639.08	-0.02968	-0.02968	-2.73266e-07	-9.42073e-52
3639.56	-0.02559	3639.56	-0.01346	-0.01332	-0.000142491	-1.04021e-198	3640.04	-0.03229	3640.04	-0.01444	-0.01435	-8.68753e-05	-1.66659e-197	3639.56	-0.03209	3639.56	-0.02574	-0.02573	-3.83107e-06	-1.1745e-138	3639.56	-0.02151	3639.56	-0.01979	-0.01978	-1.25312e-05	-2.01761e-102	3639.56	-0.02853	3639.56	-0.03035	-0.03035	-3.10103e-07	-1.948e-51
3640.04	-0.02617	3640.04	-0.01409	-0.01393	-0.000151894	-1.88071e-197	3640.52	-0.0332	3640.52	-0.01513	-0.01504	-9.31924e-05	-2.99068e-196	3640.04	-0.03319	3640.04	-0.02653	-0.02653	-4.23225e-06	-8.77904e-138	3640.04	-0.02187	3640.04	-0.02044	-0.02043	-1.37283e-05	-8.84426e-102	3640.04	-0.02895	3640.04	-0.03102	-0.03102	-3.51687e-07	-4.01868e-51
3640.52	-0.0268	3640.52	-0.01473	-0.01457	-0.000161868	-3.36888e-196	3641.01	-0.03413	3641.01	-0.01585	-0.01575	-9.99353e-05	-5.31709e-195	3640.52	-0.03433	3640.52	-0.02734	-0.02734	-4.67323e-06	-6.51985e-137	3640.52	-0.02224	3640.52	-0.0211	-0.02109	-1.50329e-05	-3.85857e-101	3640.52	-0.02942	3640.52	-0.0317	-0.0317	-3.98599e-07	-8.2712e-51
3641.01	-0.02749	3641.01	-0.01539	-0.01522	-0.000172445	-5.97874e-195	3641.49	-0.03503	3641.49	-0.01659	-0.01648	-0.00010713	-9.36567e-194	3641.01	-0.0354	3641.01	-0.02817	-0.02816	-5.15772e-06	-4.81088e-136	3641.01	-0.02263	3641.01	-0.02178	-0.02176	-1.64541e-05	-1.67545e-100	3641.01	-0.02993	3641.01	-0.03239	-0.03239	-4.51487e-07	-1.69842e-50
3641.49	-0.0282	3641.49	-0.01608	-0.01589	-0.000183657	-1.05123e-193	3641.97	-0.03588	3641.97	-0.01735	-0.01723	-0.000114804	-1.63443e-192	3641.49	-0.03636	3641.49	-0.029	-0.029	-5.68972e-06	-3.52702e-135	3641.49	-0.02307	3641.49	-0.02246	-0.02244	-1.80016e-05	-7.24061e-100	3641.49	-0.03045	3641.49	-0.03308	-0.03308	-5.11073e-07	-3.47945e-50
3641.97	-0.0289	3641.97	-0.01678	-0.01659	-0.000195539	-1.83124e-192	3642.45	-0.03664	3642.45	-0.01813	-0.01801	-0.000122987	-2.82589e-191	3641.97	-0.03717	3641.97	-0.02985	-0.02985	-6.27363e-06	-2.56913e-134	3641.97	-0.02355	3641.97	-0.02316	-0.02314	-1.96856e-05	-3.11429e-99	3641.97	-0.03097	3641.97	-0.03377	-0.03377	-5.78164e-07	-7.11159e-50
3642.45	-0.02958	3642.45	-0.0175	-0.0173	-0.000208126	-3.1605e-191	3642.93	-0.03732	3642.93	-0.01894	-0.01881	-0.000131708	-4.84068e-190	3642.45	-0.03781	3642.45	-0.03071	-0.03071	-6.91417e-06	-1.85935e-133	3642.45	-0.02406	3642.45	-0.02387	-0.02384	-2.15175e-05	-1.33316e-98	3642.45	-0.03147	3642.45	-0.03447	-0.03447	-6.53654e-07	-1.45015e-49
3642.93	-0.03021	3642.93	-0.01825	-0.01803	-0.000221455	-5.40417e-190	3643.42	-0.03794	3643.42	-0.01977	-0.01963	-0.000141001	-8.21522e-189	3642.93	-0.03835	3642.93	-0.03159	-0.03158	-7.61651e-06	-1.337e-132	3642.93	-0.02458	3642.93	-0.02458	-0.02456	-2.35092e-05	-5.67999e-98	3642.93	-0.03196	3642.93	-0.03517	-0.03517	-7.3854e-07	-2.9502e-49
3643.42	-0.03079	3643.42	-0.01901	-0.01878	-0.000235567	-9.15512e-189	3643.9	-0.03856	3643.9	-0.02062	-0.02047	-0.000150899	-1.38132e-187	3643.42	-0.03888	3643.42	-0.03247	-0.03246	-8.3862e-06	-9.55206e-132	3643.42	-0.02507	3643.42	-0.02531	-0.02529	-2.56737e-05	-2.40852e-97	3643.42	-0.03241	3643.42	-0.03588	-0.03588	-8.3393e-07	-5.98798e-49
3643.9	-0.03131	3643.9	-0.0198	-0.01955	-0.000250502	-1.5366e-187	3644.38	-0.03919	3644.38	-0.0215	-0.02134	-0.000161437	-2.30108e-186	3643.9	-0.03947	3643.9	-0.03336	-0.03336	-9.2293e-06	-6.78046e-131	3643.9	-0.0255	3643.9	-0.02605	-0.02602	-2.80248e-05	-1.01647e-96	3643.9	-0.03286	3643.9	-0.03659	-0.03659	-9.41055e-07	-1.21255e-48
3644.38	-0.03178	3644.38	-0.0206	-0.02033	-0.000266302	-2.55517e-186	3644.86	-0.03988	3644.86	-0.0224	-0.02223	-0.000172653	-3.79779e-185	3644.38	-0.04015	3644.38	-0.03427	-0.03426	-1.01523e-05	-4.78208e-130	3644.38	-0.02582	3644.38	-0.0268	-0.02677	-3.05774e-05	-4.26951e-96	3644.38	-0.03328	3644.38	-0.0373	-0.0373	-1.06128e-06	-2.44967e-48
3644.86	-0.03219	3644.86	-0.02142	-0.02114	-0.000283013	-4.2096e-185	3645.34	-0.04063	3645.34	-0.02333	-0.02314	-0.000184586	-6.21001e-184	3644.86	-0.04097	3644.86	-0.03518	-0.03517	-1.11624e-05	-3.35097e-129	3644.86	-0.02598	3644.86	-0.02756	-0.02753	-3.33474e-05	-1.78485e-95	3644.86	-0.03368	3644.86	-0.03801	-0.03801	-1.19612e-06	-4.93751e-48
3645.34	-0.03258	3645.34	-0.02226	-0.02196	-0.00030068	-6.87106e-184	3645.83	-0.04147	3645.83	-0.02427	-0.02407	-0.000197278	-1.00604e-182	3645.34	-0.04193	3645.34	-0.03611	-0.0361	-1.22671e-05	-2.33303e-128	3645.34	-0.02599	3645.34	-0.02833	-0.02829	-3.63519e-05	-7.42616e-95	3645.34	-0.03404	3645.34	-0.03873	-0.03873	-1.34724e-06	-9.92883e-48
3645.83	-0.03299	3645.83	-0.02312	-0.02281	-0.000319354	-1.11114e-182	3646.31	-0.0424	3646.31	-0.02524	-0.02503	-0.000210771	-1.61473e-181	3645.83	-0.04302	3645.83	-0.03704	-0.03703	-1.34748e-05	-1.61386e-127	3645.83	-0.02589	3645.83	-0.0291	-0.02907	-3.96092e-05	-3.07515e-94	3645.83	-0.03439	3645.83	-0.03945	-0.03945	-1.51652e-06	-1.99195e-47
3646.31	-0.0335	3646.31	-0.024	-0.02367	-0.000339084	-1.78023e-181	3646.79	-0.04345	3646.79	-0.02623	-0.026	-0.000225112	-2.56773e-180	3646.31	-0.04422	3646.31	-0.03798	-0.03797	-1.47943e-05	-1.10919e-126	3646.31	-0.02572	3646.31	-0.02989	-0.02985	-4.31389e-05	-1.26739e-93	3646.31	-0.03475	3646.31	-0.04017	-0.04017	-1.70601e-06	-3.98704e-47
3646.79	-0.0342	3646.79	-0.0249	-0.02454	-0.000359923	-2.82583e-180	3647.27	-0.04458	3647.27	-0.02724	-0.027	-0.000240348	-4.04537e-179	3646.79	-0.04552	3646.79	-0.03893	-0.03892	-1.62354e-05	-7.57433e-126	3646.79	-0.02563	3646.79	-0.03068	-0.03063	-4.69619e-05	-5.19867e-93	3646.79	-0.03519	3646.79	-0.04089	-0.04089	-1.91797e-06	-7.96181e-47
3647.27	-0.03519	3647.27	-0.02582	-0.02544	-0.000381927	-4.44403e-179	3647.76	-0.04575	3647.76	-0.02827	-0.02802	-0.000256529	-6.31436e-178	3647.27	-0.04685	3647.27	-0.03989	-0.03987	-1.78083e-05	-5.13898e-125	3647.27	-0.0258	3647.27	-0.03148	-0.03143	-5.11006e-05	-2.12234e-92	3647.27	-0.03574	3647.27	-0.04161	-0.04161	-2.15493e-06	-1.58622e-46
3647.76	-0.03646	3647.76	-0.02675	-0.02635	-0.000405152	-6.9242e-178	3648.24	-0.04693	3648.24	-0.02932	-0.02905	-0.000273707	-9.7648e-177	3647.76	-0.0482	3647.76	-0.04085	-0.04083	-1.95244e-05	-3.46423e-124	3647.76	-0.02637	3647.76	-0.03229	-0.03223	-5.55789e-05	-8.62336e-92	3647.76	-0.03646	3647.76	-0.04233	-0.04233	-2.41965e-06	-3.15288e-46
3648.24	-0.03797	3648.24	-0.0277	-0.02727	-0.000429659	-1.06887e-176	3648.72	-0.04811	3648.72	-0.0304	-0.0301	-0.000291937	-1.49609e-175	3648.24	-0.0496	3648.24	-0.04182	-0.0418	-2.13957e-05	-2.32023e-123	3648.24	-0.02733	3648.24	-0.0331	-0.03304	-6.04224e-05	-3.48721e-91	3648.24	-0.03734	3648.24	-0.04305	-0.04305	-2.7152e-06	-6.25231e-46
3648.72	-0.03954	3648.72	-0.02867	-0.02821	-0.00045551	-1.63472e-175	3649.2	-0.04927	3649.2	-0.03149	-0.03118	-0.000311277	-2.271e-174	3648.72	-0.05112	3648.72	-0.04279	-0.04277	-2.34353e-05	-1.54402e-122	3648.72	-0.02858	3648.72	-0.03392	-0.03385	-6.56584e-05	-1.40352e-90	3648.72	-0.03838	3648.72	-0.04377	-0.04376	-3.04495e-06	-1.23698e-45
3649.2	-0.04105	3649.2	-0.02965	-0.02917	-0.000482769	-2.47698e-174	3649.68	-0.05033	3649.68	-0.0326	-0.03227	-0.000331786	-3.41536e-173	3649.2	-0.0527	3649.2	-0.04377	-0.04375	-2.5657e-05	-1.02086e-121	3649.2	-0.02998	3649.2	-0.03474	-0.03467	-7.13158e-05	-5.62214e-90	3649.2	-0.03949	3649.2	-0.04448	-0.04448	-3.41263e-06	-2.44162e-45
3649.68	-0.04237	3649.68	-0.03065	-0.03013	-0.000511504	-3.71846e-173	3650.16	-0.05122	3650.17	-0.03373	-0.03337	-0.000353529	-5.08883e-172	3649.68	-0.0541	3649.68	-0.04475	-0.04473	-2.80761e-05	-6.70626e-121	3649.68	-0.03148	3649.68	-0.03557	-0.03549	-7.74257e-05	-2.24142e-89	3649.68	-0.04061	3649.68	-0.0452	-0.0452	-3.82231e-06	-4.80821e-45
3650.16	-0.04351	3650.17	-0.03166	-0.03111	-0.000541784	-5.53053e-172	3650.65	-0.05193	3650.65	-0.03487	-0.03449	-0.000376569	-7.5121e-171	3650.16	-0.05503	3650.17	-0.04574	-0.04571	-3.07087e-05	-4.37712e-120	3650.16	-0.03304	3650.17	-0.0364	-0.03632	-8.40211e-05	-8.89373e-89	3650.16	-0.04161	3650.17	-0.04591	-0.04591	-4.27851e-06	-9.44667e-45
3650.65	-0.04446	3650.65	-0.03268	-0.03211	-0.000573681	-8.14952e-171	3651.13	-0.0525	3651.13	-0.03603	-0.03563	-0.000400976	-1.09867e-169	3650.65	-0.05548	3650.65	-0.04673	-0.04669	-3.35723e-05	-2.83853e-119	3650.65	-0.03457	3650.65	-0.03724	-0.03715	-9.11371e-05	-3.51225e-88	3650.65	-0.04248	3650.65	-0.04663	-0.04662	-4.78618e-06	-1.85167e-44
3651.13	-0.04527	3651.13	-0.03372	-0.03311	-0.000607272	-1.18976e-169	3651.61	-0.05298	3651.61	-0.03721	-0.03678	-0.000426822	-1.59197e-168	3651.13	-0.05563	3651.13	-0.04772	-0.04768	-3.66854e-05	-1.82891e-118	3651.13	-0.03597	3651.13	-0.03807	-0.03798	-9.88111e-05	-1.38047e-87	3651.13	-0.04321	3651.13	-0.04733	-0.04733	-5.35075e-06	-3.6211e-44
3651.61	-0.04594	3651.61	-0.03477	-0.03412	-0.000642634	-1.72088e-168	3652.09	-0.05338	3652.09	-0.03839	-0.03794	-0.000454181	-2.28541e-167	3651.61	-0.05562	3651.61	-0.04871	-0.04867	-4.00682e-05	-1.17082e-117	3651.61	-0.03716	3651.61	-0.03891	-0.03881	-0.000107083	-5.40016e-87	3651.61	-0.04384	3651.61	-0.04804	-0.04803	-5.97819e-06	-7.06493e-44
3652.09	-0.04649	3652.09	-0.03583	-0.03515	-0.000679848	-2.46605e-167	3652.58	-0.05373	3652.58	-0.0396	-0.03911	-0.000483131	-3.25055e-166	3652.09	-0.05559	3652.09	-0.0497	-0.04965	-4.37422e-05	-7.44698e-117	3652.09	-0.03811	3652.09	-0.03976	-0.03964	-0.000115995	-2.10246e-86	3652.09	-0.04436	3652.09	-0.04874	-0.04873	-6.67504e-06	-1.3752e-43
3652.58	-0.04694	3652.58	-0.0369	-0.03618	-0.000718999	-3.50118e-166	3653.06	-0.05405	3653.06	-0.04081	-0.0403	-0.000513754	-4.58047e-165	3652.58	-0.05561	3652.58	-0.05068	-0.05064	-4.77304e-05	-4.70617e-116	3652.58	-0.03884	3652.58	-0.0406	-0.04047	-0.000125592	-8.1468e-86	3652.58	-0.04481	3652.58	-0.04943	-0.04943	-7.44848e-06	-2.67062e-43
3653.06	-0.04733	3653.06	-0.03798	-0.03722	-0.000760172	-4.92482e-165	3653.54	-0.05441	3653.54	-0.04204	-0.04149	-0.000546135	-6.39479e-164	3653.06	-0.0557	3653.06	-0.05167	-0.05162	-5.20575e-05	-2.95496e-115	3653.06	-0.03938	3653.06	-0.04144	-0.0413	-0.000135921	-3.14186e-85	3653.06	-0.04521	3653.06	-0.05012	-0.05011	-8.30636e-06	-5.1743e-43
3653.54	-0.0477	3653.54	-0.03906	-0.03826	-0.000803458	-6.86322e-164	3654.02	-0.05487	3654.02	-0.04327	-0.04269	-0.000580361	-8.84513e-163	3653.54	-0.05591	3653.54	-0.05266	-0.0526	-5.67499e-05	-1.84345e-114	3653.54	-0.0398	3653.54	-0.04228	-0.04213	-0.000147033	-1.20594e-84	3653.54	-0.0456	3653.54	-0.05081	-0.0508	-9.25727e-06	-1.00018e-42
3654.02	-0.04812	3654.02	-0.04016	-0.03931	-0.000848951	-9.47606e-163	3654.5	-0.0555	3654.5	-0.04451	-0.0439	-0.000616526	-1.21212e-161	3654.02	-0.0563	3654.02	-0.05364	-0.05358	-6.1836e-05	-1.14263e-113	3654.02	-0.0402	3654.02	-0.04312	-0.04296	-0.000158983	-4.60688e-84	3654.02	-0.04605	3654.02	-0.05149	-0.05148	-1.03106e-05	-1.92886e-42
3654.5	-0.04866	3654.5	-0.04126	-0.04036	-0.000896747	-1.29625e-161	3654.99	-0.05635	3654.99	-0.04576	-0.04511	-0.000654723	-1.64568e-160	3654.5	-0.05691	3654.5	-0.05461	-0.05455	-6.7346e-05	-7.03683e-113	3654.5	-0.04066	3654.5	-0.04396	-0.04378	-0.000171825	-1.75156e-83	3654.5	-0.04664	3654.5	-0.05216	-0.05215	-1.14767e-05	-3.71116e-42
3654.99	-0.04939	3654.99	-0.04236	-0.04142	-0.000946945	-1.75677e-160	3655.47	-0.05739	3655.47	-0.04702	-0.04632	-0.000695054	-2.21366e-159	3654.99	-0.05772	3654.99	-0.05559	-0.05551	-7.33122e-05	-4.3057e-112	3654.99	-0.04128	3654.99	-0.04479	-0.04461	-0.000185621	-6.62805e-83	3654.99	-0.0474	3654.99	-0.05282	-0.05281	-1.27666e-05	-7.12377e-42
3655.47	-0.05028	3655.47	-0.04347	-0.04247	-0.000999648	-2.35885e-159	3655.95	-0.05849	3655.95	-0.04828	-0.04754	-0.000737621	-2.9501e-158	3655.47	-0.05868	3655.47	-0.05655	-0.05647	-7.9769e-05	-2.61762e-111	3655.47	-0.04214	3655.47	-0.04562	-0.04542	-0.000200434	-2.49623e-82	3655.47	-0.04836	3655.47	-0.05348	-0.05347	-1.41927e-05	-1.36427e-41
3655.95	-0.05125	3655.95	-0.04458	-0.04353	-0.00105	-3.13796e-158	3656.43	-0.05952	3656.43	-0.04954	-0.04875	-0.000782532	-3.89515e-157	3655.95	-0.05965	3655.95	-0.05751	-0.05742	-8.67533e-05	-1.58112e-110	3655.95	-0.04319	3655.95	-0.04645	-0.04623	-0.000216332	-9.35672e-82	3655.95	-0.04941	3655.95	-0.05413	-0.05411	-1.57683e-05	-2.60665e-41
3656.43	-0.05217	3656.43	-0.04569	-0.04458	-0.00111	-4.13578e-157	3656.91	-0.06035	3656.92	-0.0508	-0.04997	-0.000829899	-5.09536e-156	3656.43	-0.06049	3656.43	-0.05846	-0.05837	-9.43044e-05	-9.48898e-110	3656.43	-0.04433	3656.43	-0.04727	-0.04704	-0.000233385	-3.49062e-81	3656.43	-0.05044	3656.43	-0.05477	-0.05475	-1.75079e-05	-4.96883e-41
3656.91	-0.05296	3656.92	-0.04681	-0.04563	-0.00117	-5.40045e-156	3657.4	-0.061	3657.4	-0.05206	-0.05118	-0.000879837	-6.60369e-155	3656.91	-0.06116	3656.92	-0.0594	-0.0593	-0.000102464	-5.65809e-109	3656.91	-0.04541	3656.92	-0.04808	-0.04783	-0.000251669	-1.29605e-80	3656.91	-0.05134	3656.92	-0.0554	-0.05538	-1.94273e-05	-9.44967e-41
3657.4	-0.0536	3657.4	-0.04792	-0.04668	-0.00124	-6.98657e-155	3657.88	-0.06151	3657.88	-0.05332	-0.05239	-0.000932467	-8.47932e-154	3657.4	-0.06171	3657.4	-0.06034	-0.06023	-0.000111277	-3.35209e-108	3657.4	-0.04637	3657.4	-0.04889	-0.04862	-0.000271262	-4.78938e-80	3657.4	-0.0521	3657.4	-0.05603	-0.056	-2.15437e-05	-1.79296e-40
3657.88	-0.05413	3657.88	-0.04903	-0.04772	-0.0013	-8.95488e-154	3658.36	-0.06199	3658.36	-0.05458	-0.05359	-0.000987912	-1.07869e-152	3657.88	-0.06219	3657.88	-0.06126	-0.06114	-0.000120791	-1.97314e-107	3657.88	-0.0472	3657.88	-0.04969	-0.0494	-0.000292249	-1.76148e-79	3657.88	-0.05275	3657.88	-0.05664	-0.05661	-2.38757e-05	-3.39401e-40
3658.36	-0.05463	3658.36	-0.05013	-0.04876	-0.00137	-1.13715e-152	3658.84	-0.0625	3658.84	-0.05583	-0.05479	-0.00105	-1.35955e-151	3658.36	-0.06267	3658.36	-0.06217	-0.06204	-0.000131056	-1.15397e-106	3658.36	-0.04797	3658.36	-0.05049	-0.05017	-0.000314717	-6.44786e-79	3658.36	-0.05336	3658.36	-0.05724	-0.05721	-2.64437e-05	-6.40984e-40
3658.84	-0.05515	3658.84	-0.05123	-0.04978	-0.00145	-1.43067e-151	3659.33	-0.06307	3659.33	-0.05708	-0.05597	-0.00111	-1.69768e-150	3658.84	-0.06321	3658.84	-0.06307	-0.06293	-0.000142125	-6.70548e-106	3658.84	-0.04871	3658.84	-0.05127	-0.05093	-0.000338759	-2.34906e-78	3658.84	-0.05398	3658.84	-0.05783	-0.0578	-2.92697e-05	-1.20774e-39
3659.33	-0.05572	3659.33	-0.05232	-0.0508	-0.00152	-1.78328e-150	3659.81	-0.06372	3659.81	-0.05832	-0.05714	-0.00117	-2.10028e-149	3659.33	-0.06377	3659.33	-0.06396	-0.0638	-0.000154057	-3.87132e-105	3659.33	-0.04947	3659.33	-0.05204	-0.05168	-0.000364474	-8.51748e-78	3659.33	-0.05465	3659.33	-0.05841	-0.05838	-3.23774e-05	-2.27032e-39
3659.81	-0.05633	3659.81	-0.05341	-0.0518	-0.00161	-2.20224e-149	3660.29	-0.0644	3660.29	-0.05954	-0.0583	-0.00124	-2.57432e-148	3659.81	-0.06433	3659.81	-0.06483	-0.06466	-0.000166911	-2.22067e-104	3659.81	-0.05027	3659.81	-0.05281	-0.05242	-0.000391963	-3.07375e-77	3659.81	-0.05536	3659.81	-0.05898	-0.05895	-3.57929e-05	-4.25787e-39
3660.29	-0.05696	3660.29	-0.05448	-0.05279	-0.00169	-2.69446e-148	3660.77	-0.0651	3660.77	-0.06076	-0.05945	-0.00131	-3.12614e-147	3660.29	-0.06486	3660.29	-0.06569	-0.0655	-0.000180752	-1.26563e-103	3660.29	-0.0511	3660.29	-0.05356	-0.05314	-0.000421335	-1.10399e-76	3660.29	-0.05612	3660.29	-0.05954	-0.0595	-3.9544e-05	-7.96688e-39
3660.77	-0.05757	3660.77	-0.05554	-0.05377	-0.00178	-3.26618e-147	3661.25	-0.0658	3661.25	-0.06196	-0.06058	-0.00139	-3.76112e-146	3660.77	-0.06534	3660.77	-0.06653	-0.06633	-0.000195647	-7.16677e-103	3660.77	-0.05194	3660.77	-0.0543	-0.05385	-0.000452704	-3.94642e-76	3660.77	-0.05688	3660.77	-0.06008	-0.06004	-4.3661e-05	-1.48722e-38
3661.25	-0.05815	3661.25	-0.0566	-0.05473	-0.00187	-3.92256e-146	3661.74	-0.06651	3661.74	-0.06315	-0.06168	-0.00147	-4.4832e-145	3661.25	-0.06576	3661.25	-0.06735	-0.06714	-0.00021167	-4.03215e-102	3661.25	-0.05278	3661.25	-0.05503	-0.05454	-0.000486188	-1.40404e-75	3661.25	-0.05766	3661.25	-0.06061	-0.06057	-4.81765e-05	-2.76982e-38
3661.74	-0.05872	3661.74	-0.05764	-0.05567	-0.00197	-4.66727e-145	3662.22	-0.06725	3662.22	-0.06432	-0.06277	-0.00155	-5.29444e-144	3661.74	-0.06619	3661.74	-0.06816	-0.06793	-0.000228896	-2.25395e-101	3661.74	-0.05361	3661.74	-0.05574	-0.05522	-0.000521913	-4.97161e-75	3661.74	-0.05842	3661.74	-0.06113	-0.06108	-5.3126e-05	-5.14659e-38
3662.22	-0.0593	3662.22	-0.05866	-0.05659	-0.00207	-5.50195e-144	3662.7	-0.06805	3662.7	-0.06548	-0.06384	-0.00164	-6.19462e-143	3662.22	-0.06664	3662.22	-0.06895	-0.0687	-0.000247407	-1.25184e-100	3662.22	-0.05446	3662.22	-0.05645	-0.05589	-0.00056001	-1.75208e-74	3662.22	-0.05921	3662.22	-0.06164	-0.06158	-5.85475e-05	-9.54064e-38
3662.7	-0.05992	3662.7	-0.05967	-0.0575	-0.00217	-6.42589e-143	3663.18	-0.06888	3663.18	-0.06661	-0.06488	-0.00173	-7.18077e-142	3662.7	-0.06717	3662.7	-0.06972	-0.06945	-0.000267288	-6.90797e-100	3662.7	-0.0553	3662.7	-0.05713	-0.05653	-0.000600616	-6.1454e-74	3662.7	-0.06	3662.7	-0.06213	-0.06206	-6.4482e-05	-1.76452e-37
3663.18	-0.0606	3663.18	-0.06066	-0.05838	-0.00228	-7.43553e-142	3663.66	-0.06975	3663.67	-0.06772	-0.0659	-0.00182	-8.24688e-141	3663.18	-0.06777	3663.18	-0.07047	-0.07018	-0.000288629	-3.78745e-99	3663.18	-0.05613	3663.18	-0.0578	-0.05716	-0.000643876	-2.14529e-73	3663.18	-0.06078	3663.18	-0.0626	-0.06253	-7.09738e-05	-3.25586e-37
3663.66	-0.06132	3663.67	-0.06163	-0.05924	-0.0024	-8.52418e-141	3664.15	-0.07061	3664.15	-0.06881	-0.06689	-0.00192	-9.38362e-140	3663.66	-0.06839	3663.67	-0.0712	-0.07089	-0.000311527	-2.06319e-98	3663.66	-0.05692	3663.67	-0.05846	-0.05777	-0.00068994	-7.45353e-73	3663.66	-0.06155	3663.67	-0.06306	-0.06298	-7.80706e-05	-5.9937e-37
3664.15	-0.06207	3664.15	-0.06258	-0.06007	-0.00252	-9.68179e-140	3664.63	-0.07143	3664.63	-0.06988	-0.06785	-0.00203	-1.05782e-138	3664.15	-0.06901	3664.15	-0.07191	-0.07157	-0.000336081	-1.11668e-97	3664.15	-0.05765	3664.15	-0.0591	-0.05836	-0.000738966	-2.57738e-72	3664.15	-0.06226	3664.15	-0.06351	-0.06342	-8.58234e-05	-1.10082e-36
3664.63	-0.06283	3664.63	-0.06352	-0.06088	-0.00264	-1.08948e-138	3665.11	-0.0722	3665.11	-0.07092	-0.06878	-0.00214	-1.18146e-137	3664.63	-0.06962	3664.63	-0.0726	-0.07223	-0.000362399	-6.00498e-97	3664.63	-0.05828	3664.63	-0.05972	-0.05893	-0.000791117	-8.8702e-72	3664.63	-0.06291	3664.63	-0.06394	-0.06384	-9.42874e-05	-2.01709e-36
3665.11	-0.06358	3665.11	-0.06442	-0.06165	-0.00277	-1.21464e-137	3665.59	-0.07292	3665.59	-0.07193	-0.06968	-0.00226	-1.30733e-136	3665.11	-0.07018	3665.11	-0.07326	-0.07287	-0.000390593	-3.20842e-96	3665.11	-0.05881	3665.11	-0.06033	-0.05948	-0.000846567	-3.03829e-71	3665.11	-0.06347	3665.11	-0.06435	-0.06425	-0.000103522	-3.68745e-36
3665.59	-0.06431	3665.59	-0.06531	-0.0624	-0.00291	-1.34164e-136	3666.07	-0.07363	3666.08	-0.07292	-0.07054	-0.00238	-1.43322e-135	3665.59	-0.07075	3665.59	-0.0739	-0.07348	-0.00042078	-1.70321e-95	3665.59	-0.05925	3665.59	-0.06091	-0.06001	-0.000905493	-1.03577e-70	3665.59	-0.06396	3665.59	-0.06475	-0.06464	-0.000113589	-6.7254e-36
3666.07	-0.06506	3666.08	-0.06617	-0.06312	-0.00305	-1.4682e-135	3666.56	-0.07435	3666.56	-0.07387	-0.07137	-0.00251	-1.5567e-134	3666.07	-0.07138	3666.08	-0.07452	-0.07407	-0.000453085	-8.98337e-95	3666.07	-0.05963	3666.08	-0.06148	-0.06051	-0.000968084	-3.51431e-70	3666.07	-0.06439	3666.08	-0.06513	-0.06501	-0.000124559	-1.22377e-35
3666.56	-0.06583	3666.56	-0.06701	-0.06381	-0.00319	-1.59184e-134	3667.04	-0.07513	3667.04	-0.0748	-0.07216	-0.00264	-1.67516e-133	3666.56	-0.07214	3666.56	-0.07512	-0.07463	-0.00048764	-4.70768e-94	3666.56	-0.05994	3666.56	-0.06203	-0.061	-0.00103	-1.18674e-69	3666.56	-0.06479	3666.56	-0.0655	-0.06536	-0.000136502	-2.22164e-35
3667.04	-0.06663	3667.04	-0.06782	-0.06447	-0.00335	-1.70991e-133	3667.52	-0.07601	3667.52	-0.07569	-0.07291	-0.00278	-1.78596e-132	3667.04	-0.07307	3667.04	-0.07569	-0.07516	-0.00052458	-2.45115e-93	3667.04	-0.0602	3667.04	-0.06256	-0.06146	-0.00111	-3.9885e-69	3667.04	-0.06515	3667.04	-0.06585	-0.0657	-0.000149497	-4.0238e-35
3667.52	-0.0675	3667.52	-0.0686	-0.06509	-0.00351	-1.81975e-132	3668	-0.07703	3668	-0.07655	-0.07363	-0.00292	-1.88647e-131	3667.52	-0.07424	3667.52	-0.07623	-0.07567	-0.000564051	-1.26803e-92	3667.52	-0.06041	3667.52	-0.06307	-0.06189	-0.00118	-1.33415e-68	3667.52	-0.06549	3667.52	-0.06618	-0.06601	-0.000163628	-7.27093e-35
3668	-0.06846	3668	-0.06935	-0.06568	-0.00367	-1.91871e-131	3668.49	-0.07824	3668.49	-0.07737	-0.0743	-0.00307	-1.97418e-130	3668	-0.07567	3668	-0.07675	-0.07614	-0.000606204	-6.51756e-92	3668	-0.0606	3668	-0.06357	-0.06231	-0.00126	-4.44159e-68	3668	-0.06582	3668	-0.06649	-0.06631	-0.000178983	-1.31079e-34
3668.49	-0.06953	3668.49	-0.07008	-0.06623	-0.00385	-2.00434e-130	3668.97	-0.07962	3668.97	-0.07816	-0.07493	-0.00323	-2.04686e-129	3668.49	-0.07733	3668.49	-0.07724	-0.07659	-0.000651199	-3.3284e-91	3668.49	-0.06084	3668.49	-0.06404	-0.06269	-0.00134	-1.47168e-67	3668.49	-0.06618	3668.49	-0.06679	-0.06659	-0.000195656	-2.35759e-34
3668.97	-0.07076	3668.97	-0.07077	-0.06674	-0.00403	-2.07441e-129	3669.45	-0.08108	3669.45	-0.07891	-0.07551	-0.0034	-2.10258e-128	3668.97	-0.07911	3668.97	-0.07771	-0.07701	-0.000699201	-1.68882e-90	3668.97	-0.06124	3668.97	-0.06449	-0.06305	-0.00143	-4.85318e-67	3668.97	-0.06659	3668.97	-0.06707	-0.06685	-0.00021375	-4.23052e-34
3669.45	-0.07211	3669.45	-0.07143	-0.06722	-0.00421	-2.12706e-128	3669.93	-0.08244	3669.93	-0.07962	-0.07605	-0.00357	-2.13982e-127	3669.45	-0.08077	3669.45	-0.07814	-0.07739	-0.000750386	-8.51384e-90	3669.45	-0.06197	3669.45	-0.06492	-0.06339	-0.00153	-1.59287e-66	3669.45	-0.06714	3669.45	-0.06733	-0.0671	-0.000233371	-7.57373e-34
3669.93	-0.07347	3669.93	-0.07206	-0.06766	-0.00441	-2.16086e-127	3670.41	-0.08354	3670.41	-0.0803	-0.07655	-0.00375	-2.15756e-126	3669.93	-0.08205	3669.93	-0.07856	-0.07775	-0.000804936	-4.26446e-89	3669.93	-0.06304	3669.93	-0.06533	-0.0637	-0.00163	-5.20324e-66	3669.93	-0.06778	3669.93	-0.06757	-0.06732	-0.000254635	-1.35274e-33
3670.41	-0.07469	3670.41	-0.07266	-0.06806	-0.00461	-2.17488e-126	3670.9	-0.08433	3670.9	-0.08094	-0.07699	-0.00394	-2.15533e-125	3670.41	-0.08287	3670.41	-0.07894	-0.07808	-0.000863041	-2.12226e-88	3670.41	-0.06431	3670.41	-0.06571	-0.06398	-0.00173	-1.69164e-65	3670.41	-0.06848	3670.41	-0.0678	-0.06752	-0.000277663	-2.41053e-33
3670.9	-0.07565	3670.9	-0.07323	-0.06841	-0.00482	-2.16874e-125	3671.38	-0.08486	3671.38	-0.08153	-0.07739	-0.00414	-2.13316e-124	3670.9	-0.08334	3670.9	-0.0793	-0.07837	-0.000924902	-1.04937e-87	3670.9	-0.06551	3670.9	-0.06608	-0.06424	-0.00184	-5.4737e-65	3670.9	-0.06912	3670.9	-0.06801	-0.06771	-0.000302586	-4.28548e-33
3671.38	-0.07633	3671.38	-0.07376	-0.06873	-0.00503	-2.1426e-124	3671.86	-0.0852	3671.86	-0.08209	-0.07775	-0.00434	-2.09169e-123	3671.38	-0.08358	3671.38	-0.07962	-0.07863	-0.000990727	-5.15531e-87	3671.38	-0.06646	3671.38	-0.06643	-0.06447	-0.00196	-1.76276e-64	3671.38	-0.06968	3671.38	-0.0682	-0.06787	-0.000329539	-7.60112e-33
3671.86	-0.07677	3671.86	-0.07427	-0.06901	-0.00526	-2.09718e-123	3672.34	-0.08542	3672.34	-0.08261	-0.07805	-0.00456	-2.03204e-122	3671.86	-0.08373	3671.86	-0.07992	-0.07886	-0.00106	-2.51638e-86	3671.86	-0.0671	3671.86	-0.06675	-0.06467	-0.00208	-5.64998e-64	3671.86	-0.07011	3671.86	-0.06837	-0.06801	-0.00035867	-1.34507e-32
3672.34	-0.07703	3672.34	-0.07473	-0.06924	-0.00549	-2.03373e-122	3672.82	-0.08559	3672.83	-0.08308	-0.0783	-0.00478	-1.95582e-121	3672.34	-0.08389	3672.34	-0.0802	-0.07906	-0.00114	-1.22038e-85	3672.34	-0.06745	3672.34	-0.06705	-0.06484	-0.00222	-1.80235e-63	3672.34	-0.07044	3672.34	-0.06853	-0.06814	-0.000390134	-2.37468e-32
3672.82	-0.07717	3672.83	-0.07517	-0.06943	-0.00574	-1.95395e-121	3673.31	-0.0858	3673.31	-0.08352	-0.07851	-0.00501	-1.86504e-120	3672.82	-0.0841	3672.83	-0.08044	-0.07923	-0.00121	-5.88042e-85	3672.82	-0.06753	3672.83	-0.06733	-0.06498	-0.00235	-5.72232e-63	3672.82	-0.07067	3672.83	-0.06866	-0.06824	-0.000424092	-4.18267e-32
3673.31	-0.07725	3673.31	-0.07557	-0.06958	-0.00599	-1.85992e-120	3673.79	-0.08615	3673.79	-0.08391	-0.07866	-0.00525	-1.76202e-119	3673.31	-0.08444	3673.31	-0.08066	-0.07936	-0.0013	-2.81526e-84	3673.31	-0.06745	3673.31	-0.0676	-0.0651	-0.0025	-1.80819e-62	3673.31	-0.07088	3673.31	-0.06878	-0.06832	-0.00046072	-7.3501e-32
3673.79	-0.0773	3673.79	-0.07593	-0.06968	-0.00625	-1.75403e-119	3674.27	-0.08669	3674.27	-0.08427	-0.07876	-0.0055	-1.64928e-118	3673.79	-0.085	3673.79	-0.08085	-0.07946	-0.00139	-1.33913e-83	3673.79	-0.0673	3673.79	-0.06784	-0.06518	-0.00265	-5.68665e-62	3673.79	-0.0711	3673.79	-0.06888	-0.06838	-0.000500199	-1.28862e-31
3674.27	-0.07734	3674.27	-0.07626	-0.06974	-0.00652	-1.63886e-118	3674.75	-0.08734	3674.75	-0.08458	-0.07881	-0.00576	-1.52946e-117	3674.27	-0.08573	3674.27	-0.08101	-0.07953	-0.00148	-6.32885e-83	3674.27	-0.06728	3674.27	-0.06805	-0.06524	-0.00281	-1.77995e-61	3674.27	-0.07137	3674.27	-0.06897	-0.06842	-0.000542723	-2.25395e-31
3674.75	-0.07731	3674.75	-0.07656	-0.06976	-0.0068	-1.51709e-117	3675.24	-0.08784	3675.24	-0.08485	-0.07882	-0.00604	-1.40523e-116	3674.75	-0.08645	3674.75	-0.08114	-0.07956	-0.00158	-2.97182e-82	3674.75	-0.06757	3674.75	-0.06825	-0.06527	-0.00298	-5.54498e-61	3674.75	-0.07167	3674.75	-0.06903	-0.06845	-0.000588495	-3.93329e-31
3675.24	-0.07714	3675.24	-0.07682	-0.06974	-0.00709	-1.39136e-116	3675.72	-0.08795	3675.72	-0.08508	-0.07876	-0.00632	-1.27913e-115	3675.24	-0.0868	3675.24	-0.08125	-0.07956	-0.00169	-1.38649e-81	3675.24	-0.06831	3675.24	-0.06843	-0.06527	-0.00316	-1.71922e-60	3675.24	-0.07191	3675.24	-0.06908	-0.06845	-0.000637729	-6.8479e-31
3675.72	-0.07681	3675.72	-0.07705	-0.06967	-0.00739	-1.26425e-115	3676.2	-0.0877	3676.2	-0.08527	-0.07866	-0.00661	-1.15358e-114	3675.72	-0.08655	3675.72	-0.08133	-0.07953	-0.0018	-6.42694e-81	3675.72	-0.06933	3675.72	-0.06859	-0.06524	-0.00335	-5.30522e-60	3675.72	-0.07202	3675.72	-0.06912	-0.06843	-0.000690653	-1.18946e-30
3676.2	-0.07644	3676.2	-0.07725	-0.06956	-0.0077	-1.13811e-114	3676.68	-0.0873	3676.68	-0.08543	-0.07851	-0.00692	-1.03072e-113	3676.2	-0.08595	3676.2	-0.08138	-0.07946	-0.00192	-2.95998e-80	3676.2	-0.07032	3676.2	-0.06873	-0.06518	-0.00355	-1.62935e-59	3676.2	-0.07206	3676.2	-0.06913	-0.06838	-0.000747502	-2.06126e-30
3676.68	-0.07614	3676.68	-0.07742	-0.0694	-0.00802	-1.01508e-113	3677.16	-0.08693	3677.16	-0.08554	-0.07831	-0.00723	-9.12423e-113	3676.68	-0.08538	3676.68	-0.08141	-0.07936	-0.00205	-1.35447e-79	3676.68	-0.07105	3676.68	-0.06886	-0.0651	-0.00376	-4.98042e-59	3676.68	-0.07211	3676.68	-0.06913	-0.06832	-0.000808527	-3.56374e-30
3677.16	-0.07599	3677.16	-0.07755	-0.0692	-0.00835	-8.96973e-113	3677.65	-0.08663	3677.65	-0.08561	-0.07806	-0.00756	-8.00228e-112	3677.16	-0.08502	3677.16	-0.08141	-0.07923	-0.00218	-6.15809e-79	3677.16	-0.07155	3677.16	-0.06896	-0.06498	-0.00398	-1.51515e-58	3677.16	-0.07225	3677.16	-0.06911	-0.06824	-0.000873989	-6.1471e-30
3677.65	-0.07601	3677.65	-0.07765	-0.06896	-0.00869	-7.8527e-112	3678.13	-0.08641	3678.13	-0.08565	-0.07775	-0.0079	-6.95334e-111	3677.65	-0.08489	3677.65	-0.08139	-0.07907	-0.00232	-2.78175e-78	3677.65	-0.07193	3677.65	-0.06904	-0.06484	-0.0042	-4.58762e-58	3677.65	-0.07245	3677.65	-0.06908	-0.06814	-0.000944162	-1.05785e-29
3678.13	-0.07615	3678.13	-0.07772	-0.06868	-0.00904	-6.81116e-111	3678.61	-0.08621	3678.61	-0.08565	-0.0774	-0.00825	-5.98598e-110	3678.13	-0.08488	3678.13	-0.08134	-0.07887	-0.00247	-1.2485e-77	3678.13	-0.07229	3678.13	-0.06911	-0.06467	-0.00444	-1.38248e-57	3678.13	-0.07269	3678.13	-0.06903	-0.06802	-0.00102	-1.81622e-29
3678.61	-0.07639	3678.61	-0.07776	-0.06836	-0.00941	-5.85309e-110	3679.09	-0.08598	3679.09	-0.08562	-0.077	-0.00862	-5.1055e-109	3678.61	-0.08489	3678.61	-0.08126	-0.07864	-0.00262	-5.56738e-77	3678.61	-0.07268	3678.61	-0.06917	-0.06447	-0.0047	-4.14637e-57	3678.61	-0.07289	3678.61	-0.06897	-0.06787	-0.0011	-3.11103e-29
3679.09	-0.07666	3679.09	-0.07778	-0.06799	-0.00978	-4.98323e-109	3679.57	-0.08568	3679.58	-0.08555	-0.07656	-0.00899	-4.31424e-108	3679.09	-0.08482	3679.09	-0.08117	-0.07838	-0.00279	-2.46667e-76	3679.09	-0.0731	3679.09	-0.0692	-0.06424	-0.00496	-1.23771e-56	3679.09	-0.07302	3679.09	-0.0689	-0.06771	-0.00119	-5.31656e-29
3679.57	-0.07688	3679.58	-0.07776	-0.06759	-0.01017	-4.20338e-108	3680.06	-0.08532	3680.06	-0.08545	-0.07606	-0.00939	-3.61187e-107	3679.57	-0.08461	3679.58	-0.08105	-0.07808	-0.00296	-1.08584e-75	3679.57	-0.07352	3679.58	-0.06922	-0.06399	-0.00524	-3.67713e-56	3679.57	-0.07303	3679.58	-0.0688	-0.06753	-0.00128	-9.06456e-29
3680.06	-0.07701	3680.06	-0.07772	-0.06715	-0.01057	-3.51276e-107	3680.54	-0.08492	3680.54	-0.08531	-0.07552	-0.00979	-2.99586e-106	3680.06	-0.08429	3680.06	-0.08091	-0.07776	-0.00315	-4.74918e-75	3680.06	-0.07391	3680.06	-0.06923	-0.06371	-0.00553	-1.08727e-55	3680.06	-0.07294	3680.06	-0.0687	-0.06732	-0.00138	-1.54189e-28
3680.54	-0.07706	3680.54	-0.07765	-0.06666	-0.01099	-2.90845e-106	3681.02	-0.0845	3681.02	-0.08515	-0.07494	-0.01021	-2.46192e-105	3680.54	-0.08387	3680.54	-0.08074	-0.0774	-0.00334	-2.06379e-74	3680.54	-0.07426	3680.54	-0.06922	-0.0634	-0.00583	-3.19969e-55	3680.54	-0.07277	3680.54	-0.06858	-0.0671	-0.00148	-2.61668e-28
3681.02	-0.07706	3681.02	-0.07755	-0.06614	-0.01141	-2.38581e-105	3681.5	-0.08412	3681.5	-0.08496	-0.07431	-0.01065	-2.00441e-104	3681.02	-0.08344	3681.02	-0.08056	-0.07701	-0.00355	-8.91065e-74	3681.02	-0.07454	3681.02	-0.06921	-0.06306	-0.00614	-9.37168e-55	3681.02	-0.07257	3681.02	-0.06845	-0.06686	-0.00159	-4.43036e-28
3681.5	-0.07703	3681.5	-0.07744	-0.06558	-0.01185	-1.93897e-104	3681.99	-0.08379	3681.99	-0.08473	-0.07364	-0.0111	-1.61683e-103	3681.5	-0.08306	3681.5	-0.08036	-0.0766	-0.00376	-3.82251e-73	3681.5	-0.07477	3681.5	-0.06918	-0.0627	-0.00647	-2.73191e-54	3681.5	-0.07238	3681.5	-0.06831	-0.0666	-0.00171	-7.48372e-28
3681.99	-0.07701	3681.99	-0.07729	-0.06499	-0.0123	-1.56124e-103	3682.47	-0.0835	3682.47	-0.08449	-0.07293	-0.01156	-1.29212e-102	3681.99	-0.08272	3681.99	-0.08014	-0.07615	-0.00399	-1.62924e-72	3681.99	-0.07495	3681.99	-0.06913	-0.06231	-0.00682	-7.92603e-54	3681.99	-0.07222	3681.99	-0.06816	-0.06632	-0.00184	-1.26121e-27
3682.47	-0.07699	3682.47	-0.07713	-0.06436	-0.01277	-1.24546e-102	3682.95	-0.08324	3682.95	-0.08421	-0.07218	-0.01204	-1.02306e-101	3682.47	-0.08242	3682.47	-0.0799	-0.07568	-0.00422	-6.89946e-72	3682.47	-0.07507	3682.47	-0.06908	-0.0619	-0.00718	-2.28868e-53	3682.47	-0.07206	3682.47	-0.06799	-0.06602	-0.00198	-2.12054e-27
3682.95	-0.07696	3682.95	-0.07695	-0.0637	-0.01325	-9.84356e-102	3683.43	-0.08296	3683.43	-0.08392	-0.07139	-0.01253	-8.02534e-101	3682.95	-0.08215	3682.95	-0.07965	-0.07517	-0.00447	-2.90296e-71	3682.95	-0.07509	3682.95	-0.06902	-0.06147	-0.00756	-6.57739e-53	3682.95	-0.0719	3682.95	-0.06782	-0.0657	-0.00212	-3.5571e-27
3683.43	-0.0769	3683.43	-0.07675	-0.06301	-0.01374	-7.70791e-101	3683.91	-0.08264	3683.91	-0.0836	-0.07056	-0.01304	-6.23716e-100	3683.43	-0.08185	3683.43	-0.07938	-0.07464	-0.00474	-1.21357e-70	3683.43	-0.075	3683.43	-0.06895	-0.06101	-0.00795	-1.88132e-52	3683.43	-0.07171	3683.43	-0.06764	-0.06537	-0.00227	-5.953e-27
3683.91	-0.07679	3683.91	-0.07653	-0.06228	-0.01424	-5.97975e-100	3684.4	-0.08229	3684.4	-0.08327	-0.0697	-0.01357	-4.80257e-99	3683.91	-0.08151	3683.91	-0.07909	-0.07408	-0.00501	-5.04061e-70	3683.91	-0.07479	3683.91	-0.06888	-0.06052	-0.00836	-5.35563e-52	3683.91	-0.0715	3683.91	-0.06745	-0.06501	-0.00243	-9.93956e-27
3684.4	-0.07664	3684.4	-0.07629	-0.06153	-0.01477	-4.59612e-99	3684.88	-0.08191	3684.88	-0.08291	-0.0688	-0.01411	-3.66371e-98	3684.4	-0.08115	3684.4	-0.07879	-0.0735	-0.0053	-2.08016e-69	3684.4	-0.07449	3684.4	-0.0688	-0.06002	-0.00878	-1.51739e-51	3684.4	-0.07124	3684.4	-0.06725	-0.06464	-0.00261	-1.65573e-26
3684.88	-0.07646	3684.88	-0.07605	-0.06075	-0.0153	-3.49995e-98	3685.36	-0.08153	3685.36	-0.08255	-0.06787	-0.01468	-2.76905e-97	3684.88	-0.08078	3684.88	-0.07849	-0.07288	-0.0056	-8.52919e-69	3684.88	-0.07411	3684.88	-0.06872	-0.05949	-0.00922	-4.27884e-51	3684.88	-0.07098	3684.88	-0.06705	-0.06426	-0.00279	-2.7517e-26
3685.36	-0.07627	3685.36	-0.07578	-0.05993	-0.01585	-2.64055e-97	3685.84	-0.08116	3685.84	-0.08216	-0.06691	-0.01525	-2.0735e-96	3685.36	-0.08045	3685.36	-0.07817	-0.07225	-0.00592	-3.47467e-68	3685.36	-0.07368	3685.36	-0.06863	-0.05894	-0.00969	-1.20087e-50	3685.36	-0.07071	3685.36	-0.06684	-0.06385	-0.00298	-4.5625e-26
3685.84	-0.07608	3685.84	-0.07551	-0.0591	-0.01641	-1.97373e-96	3686.32	-0.08081	3686.33	-0.08177	-0.06592	-0.01585	-1.53829e-95	3685.84	-0.08021	3685.84	-0.07784	-0.07159	-0.00625	-1.40642e-67	3685.84	-0.0732	3685.84	-0.06854	-0.05837	-0.01017	-3.3543e-50	3685.84	-0.07046	3685.84	-0.06662	-0.06343	-0.00319	-7.54738e-26
3686.32	-0.07587	3686.33	-0.07523	-0.05824	-0.01699	-1.46166e-95	3686.81	-0.08043	3686.81	-0.08137	-0.0649	-0.01646	-1.13066e-94	3686.32	-0.08004	3686.33	-0.0775	-0.0709	-0.0066	-5.65606e-67	3686.32	-0.07268	3686.33	-0.06844	-0.05778	-0.01066	-9.32501e-50	3686.32	-0.0702	3686.33	-0.0664	-0.06299	-0.00341	-1.2456e-25
3686.81	-0.07558	3686.81	-0.07494	-0.05735	-0.01759	-1.07242e-94	3687.29	-0.07995	3687.29	-0.08095	-0.06386	-0.01709	-8.23365e-94	3686.81	-0.07989	3686.81	-0.07716	-0.0702	-0.00696	-2.26e-66	3686.81	-0.07206	3686.81	-0.06835	-0.05717	-0.01118	-2.5801e-49	3686.81	-0.06992	3686.81	-0.06618	-0.06254	-0.00364	-2.05094e-25
3687.29	-0.07513	3687.29	-0.07464	-0.05644	-0.0182	-7.79551e-94	3687.77	-0.07924	3687.77	-0.08054	-0.0628	-0.01774	-5.94036e-93	3687.29	-0.0797	3687.29	-0.07681	-0.06947	-0.00734	-8.97217e-66	3687.29	-0.07133	3687.29	-0.06826	-0.05654	-0.01172	-7.10499e-49	3687.29	-0.06956	3687.29	-0.06595	-0.06207	-0.00388	-3.36913e-25
3687.77	-0.07447	3687.77	-0.07434	-0.05552	-0.01882	-5.61419e-93	3688.25	-0.0782	3688.25	-0.08012	-0.06171	-0.01841	-4.24614e-92	3687.77	-0.0793	3687.77	-0.07645	-0.06872	-0.00774	-3.53902e-65	3687.77	-0.0705	3687.77	-0.06818	-0.0559	-0.01228	-1.94729e-48	3687.77	-0.06911	3687.77	-0.06573	-0.06159	-0.00414	-5.5217e-25
3688.25	-0.0736	3688.25	-0.07403	-0.05457	-0.01946	-4.00582e-92	3688.74	-0.07681	3688.74	-0.07969	-0.0606	-0.01909	-3.00704e-91	3688.25	-0.0786	3688.25	-0.0761	-0.06795	-0.00815	-1.38696e-64	3688.25	-0.06968	3688.25	-0.06809	-0.05524	-0.01286	-5.31175e-48	3688.25	-0.06858	3688.25	-0.0655	-0.06109	-0.00441	-9.02856e-25
3688.74	-0.07261	3688.74	-0.07373	-0.05361	-0.02012	-2.83177e-91	3689.22	-0.07514	3689.22	-0.07927	-0.05947	-0.0198	-2.10982e-90	3688.74	-0.07758	3688.74	-0.07574	-0.06716	-0.00858	-5.40059e-64	3688.74	-0.06904	3688.74	-0.06801	-0.05456	-0.01346	-1.44206e-47	3688.74	-0.06803	3688.74	-0.06527	-0.06058	-0.0047	-1.47284e-24
3689.22	-0.07164	3689.22	-0.07342	-0.05263	-0.02079	-1.9833e-90	3689.7	-0.07337	3689.7	-0.07885	-0.05833	-0.02052	-1.46661e-89	3689.22	-0.0763	3689.22	-0.07538	-0.06635	-0.00903	-2.08937e-63	3689.22	-0.06871	3689.22	-0.06794	-0.05386	-0.01408	-3.89646e-47	3689.22	-0.06753	3689.22	-0.06505	-0.06005	-0.005	-2.39707e-24
3689.7	-0.0708	3689.7	-0.07312	-0.05164	-0.02148	-1.37619e-89	3690.18	-0.07162	3690.18	-0.07843	-0.05717	-0.02127	-1.01005e-88	3689.7	-0.0749	3689.7	-0.07502	-0.06552	-0.0095	-8.03125e-63	3689.7	-0.06876	3689.7	-0.06787	-0.05315	-0.01472	-1.04784e-46	3689.7	-0.06714	3689.7	-0.06483	-0.05951	-0.00532	-3.89223e-24
3690.18	-0.0701	3690.18	-0.07281	-0.05063	-0.02218	-9.46088e-89	3690.66	-0.06998	3690.66	-0.07802	-0.05599	-0.02203	-6.89187e-88	3690.18	-0.07349	3690.18	-0.07467	-0.06468	-0.00999	-3.06724e-62	3690.18	-0.06911	3690.18	-0.06782	-0.05243	-0.01539	-2.80454e-46	3690.18	-0.06683	3690.18	-0.06461	-0.05896	-0.00565	-6.3053e-24
3690.66	-0.06949	3690.66	-0.07252	-0.04961	-0.0229	-6.44386e-88	3691.15	-0.06847	3691.15	-0.07762	-0.05481	-0.02281	-4.65898e-87	3690.66	-0.07211	3690.66	-0.07432	-0.06382	-0.0105	-1.16388e-61	3690.66	-0.06963	3690.66	-0.06777	-0.05169	-0.01607	-7.47082e-46	3690.66	-0.06655	3690.66	-0.06439	-0.05839	-0.006	-1.01907e-23
3691.15	-0.0689	3691.15	-0.07222	-0.04859	-0.02364	-4.34834e-87	3691.63	-0.06712	3691.63	-0.07723	-0.05362	-0.02361	-3.12038e-86	3691.15	-0.07077	3691.15	-0.07398	-0.06295	-0.01103	-4.38799e-61	3691.15	-0.07016	3691.15	-0.06773	-0.05095	-0.01679	-1.98068e-45	3691.15	-0.06626	3691.15	-0.06419	-0.05782	-0.00637	-1.64321e-23
3691.63	-0.06829	3691.63	-0.07194	-0.04755	-0.02439	-2.90712e-86	3692.11	-0.06591	3692.11	-0.07685	-0.05241	-0.02444	-2.07055e-85	3691.63	-0.06952	3691.63	-0.07364	-0.06206	-0.01159	-1.64368e-60	3691.63	-0.07064	3691.63	-0.06771	-0.05019	-0.01752	-5.22636e-45	3691.63	-0.06596	3691.63	-0.06399	-0.05723	-0.00676	-2.64345e-23
3692.11	-0.06766	3692.11	-0.07167	-0.04651	-0.02516	-1.92559e-85	3692.59	-0.06485	3692.59	-0.07649	-0.05121	-0.02528	-1.36122e-84	3692.11	-0.06841	3692.11	-0.07332	-0.06116	-0.01216	-6.11739e-60	3692.11	-0.07102	3692.11	-0.0677	-0.04942	-0.01828	-1.37254e-44	3692.11	-0.06567	3692.11	-0.0638	-0.05663	-0.00717	-4.24269e-23
3692.59	-0.06703	3692.59	-0.07141	-0.04546	-0.02594	-1.26365e-84	3693.07	-0.06392	3693.07	-0.07614	-0.04999	-0.02614	-8.86604e-84	3692.59	-0.06745	3692.59	-0.073	-0.06024	-0.01276	-2.26209e-59	3692.59	-0.07131	3692.59	-0.0677	-0.04864	-0.01907	-3.58748e-44	3692.59	-0.06543	3692.59	-0.06361	-0.05602	-0.0076	-6.79362e-23
3693.07	-0.06643	3693.07	-0.07115	-0.04441	-0.02674	-8.21583e-84	3693.56	-0.06307	3693.56	-0.07581	-0.04878	-0.02703	-5.72129e-83	3693.07	-0.06668	3693.07	-0.0727	-0.05932	-0.01338	-8.31094e-59	3693.07	-0.07153	3693.07	-0.06772	-0.04785	-0.01988	-9.33242e-44	3693.07	-0.06525	3693.07	-0.06344	-0.0554	-0.00804	-1.08531e-22
3693.56	-0.06584	3693.56	-0.07092	-0.04336	-0.02756	-5.29223e-83	3694.04	-0.06227	3694.04	-0.07549	-0.04756	-0.02793	-3.65781e-82	3693.56	-0.06608	3693.56	-0.07241	-0.05839	-0.01402	-3.03379e-58	3693.56	-0.07168	3693.56	-0.06776	-0.04705	-0.02071	-2.41623e-43	3693.56	-0.06514	3693.56	-0.06328	-0.05477	-0.00851	-1.72979e-22
3694.04	-0.06526	3694.04	-0.0707	-0.0423	-0.0284	-3.37744e-82	3694.52	-0.06147	3694.52	-0.0752	-0.04635	-0.02885	-2.31691e-81	3694.04	-0.06556	3694.04	-0.07213	-0.05744	-0.01468	-1.10032e-57	3694.04	-0.07178	3694.04	-0.06782	-0.04625	-0.02157	-6.22621e-43	3694.04	-0.06505	3694.04	-0.06313	-0.05413	-0.009	-2.75058e-22
3694.52	-0.06466	3694.52	-0.07049	-0.04124	-0.02925	-2.1355e-81	3695	-0.06064	3695	-0.07493	-0.04513	-0.0298	-1.45399e-80	3694.52	-0.06506	3694.52	-0.07187	-0.05649	-0.01538	-3.96502e-57	3694.52	-0.07184	3694.52	-0.06789	-0.04544	-0.02245	-1.59679e-42	3694.52	-0.06497	3694.52	-0.063	-0.05348	-0.00952	-4.36362e-22
3695	-0.06404	3695	-0.0703	-0.04019	-0.03011	-1.33774e-80	3695.49	-0.05976	3695.49	-0.07469	-0.04392	-0.03077	-9.0401e-80	3695	-0.06453	3695	-0.07162	-0.05553	-0.01609	-1.41961e-56	3695	-0.07184	3695	-0.06798	-0.04462	-0.02336	-4.07579e-42	3695	-0.06485	3695	-0.06288	-0.05282	-0.01005	-6.90653e-22
3695.49	-0.06338	3695.49	-0.07013	-0.03914	-0.031	-8.30248e-80	3695.97	-0.05884	3695.97	-0.07447	-0.04271	-0.03175	-5.56863e-79	3695.49	-0.06389	3695.49	-0.0714	-0.05457	-0.01683	-5.04996e-56	3695.49	-0.07178	3695.49	-0.0681	-0.0438	-0.0243	-1.03542e-41	3695.49	-0.06469	3695.49	-0.06277	-0.05216	-0.01061	-1.09059e-21
3695.97	-0.0627	3695.97	-0.06998	-0.03809	-0.03189	-5.10511e-79	3696.45	-0.05791	3696.45	-0.07427	-0.04151	-0.03276	-3.39848e-78	3695.97	-0.06315	3695.97	-0.07119	-0.0536	-0.0176	-1.78485e-55	3695.97	-0.0717	3695.97	-0.06824	-0.04298	-0.02526	-2.61794e-41	3695.97	-0.06449	3695.97	-0.06269	-0.05149	-0.0112	-1.71813e-21
3696.45	-0.06202	3696.45	-0.06986	-0.03705	-0.03281	-3.11003e-78	3696.93	-0.05702	3696.93	-0.07411	-0.04032	-0.03379	-2.05487e-77	3696.45	-0.06237	3696.45	-0.07101	-0.05262	-0.01839	-6.26778e-55	3696.45	-0.07161	3696.45	-0.0684	-0.04215	-0.02625	-6.58784e-41	3696.45	-0.06429	3696.45	-0.06262	-0.05081	-0.0118	-2.70048e-21
3696.93	-0.06138	3696.93	-0.06975	-0.03601	-0.03374	-1.8771e-77	3697.41	-0.0562	3697.41	-0.07397	-0.03914	-0.03483	-1.23096e-76	3696.93	-0.06158	3696.93	-0.07085	-0.05164	-0.01921	-2.18686e-54	3696.93	-0.07153	3696.93	-0.06858	-0.04132	-0.02726	-1.64993e-40	3696.93	-0.06411	3696.93	-0.06257	-0.05013	-0.01244	-4.23463e-21
3697.41	-0.06079	3697.41	-0.06967	-0.03498	-0.03469	-1.12246e-76	3697.9	-0.05546	3697.9	-0.07387	-0.03796	-0.0359	-7.3058e-76	3697.41	-0.06086	3697.41	-0.07072	-0.05066	-0.02006	-7.58095e-54	3697.41	-0.07143	3697.41	-0.06879	-0.04049	-0.0283	-4.11273e-40	3697.41	-0.06397	3697.41	-0.06254	-0.04944	-0.0131	-6.62492e-21
3697.9	-0.06025	3697.9	-0.06961	-0.03396	-0.03565	-6.64991e-76	3698.38	-0.05483	3698.38	-0.07379	-0.0368	-0.03699	-4.29589e-75	3697.9	-0.06026	3697.9	-0.07061	-0.04967	-0.02093	-2.61109e-53	3697.9	-0.07132	3697.9	-0.06903	-0.03966	-0.02937	-1.02031e-39	3697.9	-0.06387	3697.9	-0.06253	-0.04874	-0.01378	-1.03404e-20
3698.38	-0.05972	3698.38	-0.06957	-0.03295	-0.03663	-3.90322e-75	3698.86	-0.05425	3698.86	-0.07375	-0.03565	-0.0381	-2.50265e-74	3698.38	-0.05978	3698.38	-0.07052	-0.04869	-0.02184	-8.93545e-53	3698.38	-0.07115	3698.38	-0.06929	-0.03882	-0.03046	-2.51928e-39	3698.38	-0.06377	3698.38	-0.06254	-0.04805	-0.0145	-1.61021e-20
3698.86	-0.05919	3698.86	-0.06957	-0.03194	-0.03762	-2.26983e-74	3699.34	-0.05373	3699.34	-0.07374	-0.03452	-0.03923	-1.44447e-73	3698.86	-0.05943	3698.86	-0.07046	-0.0477	-0.02276	-3.03813e-52	3698.86	-0.07089	3698.86	-0.06958	-0.03799	-0.03159	-6.19097e-39	3698.86	-0.06367	3698.86	-0.06258	-0.04734	-0.01524	-2.50161e-20
3699.34	-0.05861	3699.34	-0.06958	-0.03095	-0.03863	-1.30775e-73	3699.82	-0.05323	3699.82	-0.07377	-0.03339	-0.04038	-8.26e-73	3699.34	-0.05918	3699.34	-0.07044	-0.04671	-0.02372	-1.02634e-51	3699.34	-0.07052	3699.34	-0.06989	-0.03716	-0.03273	-1.51419e-38	3699.34	-0.06352	3699.34	-0.06264	-0.04664	-0.01601	-3.87745e-20
3699.82	-0.05798	3699.82	-0.06963	-0.02997	-0.03965	-7.4648e-73	3700.31	-0.05273	3700.31	-0.07383	-0.03229	-0.04155	-4.67965e-72	3699.82	-0.05898	3699.82	-0.07044	-0.04573	-0.02471	-3.44489e-51	3699.82	-0.07006	3699.82	-0.07024	-0.03633	-0.03391	-3.6859e-38	3699.82	-0.06332	3699.82	-0.06273	-0.04592	-0.0168	-5.99604e-20
3700.31	-0.05732	3700.31	-0.0697	-0.02901	-0.04069	-4.22157e-72	3700.79	-0.05221	3700.79	-0.07393	-0.0312	-0.04273	-2.62669e-71	3700.31	-0.05878	3700.31	-0.07047	-0.04475	-0.02573	-1.14882e-50	3700.31	-0.06955	3700.31	-0.07061	-0.03551	-0.0351	-8.92988e-38	3700.31	-0.06307	3700.31	-0.06284	-0.04521	-0.01763	-9.25066e-20
3700.79	-0.05665	3700.79	-0.0698	-0.02806	-0.04175	-2.36533e-71	3701.27	-0.05168	3701.27	-0.07407	-0.03013	-0.04394	-1.46072e-70	3700.79	-0.05854	3700.79	-0.07054	-0.04377	-0.02677	-3.80651e-50	3700.79	-0.0691	3700.79	-0.07102	-0.03469	-0.03633	-2.15321e-37	3700.79	-0.0628	3700.79	-0.06298	-0.0445	-0.01848	-1.42387e-19
3701.27	-0.05602	3701.27	-0.06993	-0.02712	-0.04281	-1.31302e-70	3701.75	-0.05116	3701.75	-0.07424	-0.02907	-0.04517	-8.04794e-70	3701.27	-0.05819	3701.27	-0.07064	-0.04279	-0.02784	-1.25313e-49	3701.27	-0.06879	3701.27	-0.07145	-0.03387	-0.03758	-5.16736e-37	3701.27	-0.06254	3701.27	-0.06314	-0.04378	-0.01937	-2.18656e-19
3701.75	-0.05547	3701.75	-0.07009	-0.0262	-0.04389	-7.22127e-70	3702.24	-0.05067	3702.24	-0.07445	-0.02804	-0.04641	-4.39305e-69	3701.75	-0.0577	3701.75	-0.07077	-0.04182	-0.02895	-4.09885e-49	3701.75	-0.06866	3701.75	-0.07191	-0.03306	-0.03886	-1.23421e-36	3701.75	-0.06233	3701.75	-0.06334	-0.04306	-0.02028	-3.34997e-19
3702.24	-0.05505	3702.24	-0.07028	-0.02529	-0.04499	-3.93475e-69	3702.72	-0.05026	3702.72	-0.07469	-0.02702	-0.04767	-2.3758e-68	3702.24	-0.0571	3702.24	-0.07093	-0.04085	-0.03008	-1.33206e-48	3702.24	-0.06872	3702.24	-0.07241	-0.03225	-0.04016	-2.93395e-36	3702.24	-0.06216	3702.24	-0.06356	-0.04234	-0.02122	-5.12048e-19
3702.72	-0.05474	3702.72	-0.07049	-0.0244	-0.0461	-2.12414e-68	3703.2	-0.04997	3703.2	-0.07498	-0.02602	-0.04896	-1.27296e-67	3702.72	-0.05647	3702.72	-0.07113	-0.03989	-0.03124	-4.30111e-48	3702.72	-0.06892	3702.72	-0.07293	-0.03145	-0.04149	-6.9415e-36	3702.72	-0.06206	3702.72	-0.06381	-0.04162	-0.02219	-7.80857e-19
3703.2	-0.05453	3703.2	-0.07074	-0.02352	-0.04722	-1.13609e-67	3703.68	-0.04983	3703.68	-0.0753	-0.02505	-0.05025	-6.75744e-67	3703.2	-0.05588	3703.2	-0.07137	-0.03894	-0.03243	-1.37986e-47	3703.2	-0.06915	3703.2	-0.07349	-0.03065	-0.04284	-1.63454e-35	3703.2	-0.062	3703.2	-0.0641	-0.0409	-0.0232	-1.18802e-18
3703.68	-0.05442	3703.68	-0.07102	-0.02267	-0.04835	-6.02007e-67	3704.16	-0.04987	3704.16	-0.07566	-0.02409	-0.05157	-3.55395e-66	3703.68	-0.05543	3703.68	-0.07164	-0.03799	-0.03366	-4.39828e-47	3703.68	-0.06937	3703.68	-0.07407	-0.02986	-0.04421	-3.83067e-35	3703.68	-0.06202	3703.68	-0.06441	-0.04018	-0.02423	-1.80329e-18
3704.16	-0.0544	3704.16	-0.07132	-0.02183	-0.0495	-3.16049e-66	3704.65	-0.05009	3704.65	-0.07606	-0.02316	-0.0529	-1.85184e-65	3704.16	-0.0552	3704.16	-0.07195	-0.03705	-0.03491	-1.39292e-46	3704.16	-0.06957	3704.16	-0.07469	-0.02908	-0.04561	-8.93503e-35	3704.16	-0.0621	3704.16	-0.06475	-0.03946	-0.02529	-2.73085e-18
3704.65	-0.05449	3704.65	-0.07166	-0.02101	-0.05065	-1.64387e-65	3705.13	-0.05049	3705.13	-0.0765	-0.02225	-0.05425	-9.55997e-65	3704.65	-0.05518	3704.65	-0.0723	-0.03612	-0.03619	-4.38296e-46	3704.65	-0.06975	3704.65	-0.07534	-0.02831	-0.04703	-2.07423e-34	3704.65	-0.06226	3704.65	-0.06513	-0.03874	-0.02639	-4.12591e-18
3705.13	-0.05465	3705.13	-0.07202	-0.0202	-0.05182	-8.47118e-65	3705.61	-0.05103	3705.61	-0.07697	-0.02136	-0.05561	-4.88958e-64	3705.13	-0.05539	3705.13	-0.07269	-0.03519	-0.0375	-1.37026e-45	3705.13	-0.06991	3705.13	-0.07602	-0.02754	-0.04848	-4.79244e-34	3705.13	-0.0625	3705.13	-0.06554	-0.03803	-0.02751	-6.21918e-18
3705.61	-0.05489	3705.61	-0.07242	-0.01942	-0.053	-4.32496e-64	3706.09	-0.05169	3706.09	-0.07748	-0.02049	-0.05699	-2.4777e-63	3705.61	-0.05578	3705.61	-0.07311	-0.03428	-0.03883	-4.25634e-45	3705.61	-0.07006	3705.61	-0.07673	-0.02679	-0.04994	-1.10204e-33	3705.61	-0.06281	3705.61	-0.06598	-0.03731	-0.02867	-9.3527e-18
3706.09	-0.05517	3706.09	-0.07284	-0.01865	-0.05419	-2.18767e-63	3706.57	-0.05243	3706.57	-0.07803	-0.01965	-0.05839	-1.24391e-62	3706.09	-0.0563	3706.09	-0.07357	-0.03337	-0.0402	-1.31361e-44	3706.09	-0.07019	3706.09	-0.07747	-0.02604	-0.05143	-2.52218e-33	3706.09	-0.06314	3706.09	-0.06645	-0.0366	-0.02985	-1.40324e-17
3706.57	-0.05547	3706.57	-0.0733	-0.01791	-0.05539	-1.09634e-62	3707.06	-0.05323	3707.06	-0.07862	-0.01882	-0.05979	-6.18715e-62	3706.57	-0.05689	3706.57	-0.07408	-0.03248	-0.0416	-4.028e-44	3706.57	-0.0703	3706.57	-0.07824	-0.0253	-0.05294	-5.74508e-33	3706.57	-0.06348	3706.57	-0.06695	-0.03589	-0.03106	-2.10047e-17
3707.06	-0.05578	3707.06	-0.07378	-0.01718	-0.0566	-5.44339e-62	3707.54	-0.0541	3707.54	-0.07924	-0.01802	-0.06122	-3.04898e-61	3707.06	-0.05752	3707.06	-0.07462	-0.0316	-0.04302	-1.22718e-43	3707.06	-0.07039	3707.06	-0.07904	-0.02458	-0.05446	-1.30243e-32	3707.06	-0.06379	3707.06	-0.06749	-0.03519	-0.0323	-3.13684e-17
3707.54	-0.0561	3707.54	-0.07429	-0.01647	-0.05782	-2.67766e-61	3708.02	-0.05505	3708.02	-0.0799	-0.01725	-0.06265	-1.48861e-60	3707.54	-0.0582	3707.54	-0.07519	-0.03072	-0.04447	-3.71471e-43	3707.54	-0.07045	3707.54	-0.07987	-0.02386	-0.05601	-2.9387e-32	3707.54	-0.06408	3707.54	-0.06806	-0.03448	-0.03358	-4.67367e-17
3708.02	-0.05646	3708.02	-0.07482	-0.01578	-0.05904	-1.30498e-60	3708.5	-0.05617	3708.5	-0.08059	-0.01649	-0.0641	-7.20058e-60	3708.02	-0.05897	3708.02	-0.07581	-0.02986	-0.04595	-1.11721e-42	3708.02	-0.07051	3708.02	-0.08072	-0.02315	-0.05757	-6.59925e-32	3708.02	-0.06436	3708.02	-0.06866	-0.03378	-0.03488	-6.94727e-17
3708.5	-0.05692	3708.5	-0.07539	-0.01511	-0.06027	-6.30107e-60	3708.99	-0.05754	3708.98	-0.08132	-0.01576	-0.06555	-3.45078e-59	3708.5	-0.05996	3708.5	-0.07647	-0.02902	-0.04745	-3.33844e-42	3708.5	-0.07062	3708.5	-0.08161	-0.02246	-0.05915	-1.47494e-31	3708.5	-0.06468	3708.5	-0.06929	-0.03309	-0.0362	-1.03029e-16
3708.99	-0.05754	3708.98	-0.07598	-0.01446	-0.06151	-3.0143e-59	3709.47	-0.05927	3709.47	-0.08207	-0.01505	-0.06702	-1.63843e-58	3708.99	-0.06126	3708.98	-0.07716	-0.02818	-0.04898	-9.91169e-42	3708.99	-0.07083	3708.98	-0.08252	-0.02177	-0.06075	-3.2809e-31	3708.99	-0.06509	3708.98	-0.06996	-0.0324	-0.03756	-1.5244e-16
3709.47	-0.0584	3709.47	-0.07659	-0.01383	-0.06276	-1.42864e-58	3709.95	-0.06143	3709.95	-0.08287	-0.01437	-0.0685	-7.70731e-58	3709.47	-0.06301	3709.47	-0.07789	-0.02736	-0.05054	-2.92379e-41	3709.47	-0.07117	3709.47	-0.08346	-0.0211	-0.06236	-7.26359e-31	3709.47	-0.06569	3709.47	-0.07065	-0.03171	-0.03894	-2.25023e-16
3709.95	-0.05953	3709.95	-0.07723	-0.01322	-0.06401	-6.70839e-58	3710.43	-0.06401	3710.43	-0.08369	-0.0137	-0.06998	-3.59202e-57	3709.95	-0.0653	3709.95	-0.07866	-0.02654	-0.05212	-8.56923e-41	3709.95	-0.0717	3709.95	-0.08443	-0.02044	-0.06399	-1.60048e-30	3709.95	-0.06652	3709.95	-0.07138	-0.03103	-0.04034	-3.31394e-16
3710.43	-0.06094	3710.43	-0.0779	-0.01263	-0.06527	-3.12088e-57	3710.91	-0.06693	3710.91	-0.08454	-0.01306	-0.07148	-1.65858e-56	3710.43	-0.06809	3710.43	-0.07947	-0.02575	-0.05372	-2.49536e-40	3710.43	-0.07248	3710.43	-0.08541	-0.01979	-0.06562	-3.50984e-30	3710.43	-0.06764	3710.43	-0.07214	-0.03036	-0.04177	-4.86916e-16
3710.91	-0.06254	3710.91	-0.07859	-0.01206	-0.06653	-1.43846e-56	3711.39	-0.07	3711.4	-0.08543	-0.01244	-0.07298	-7.58746e-56	3710.91	-0.07127	3710.91	-0.08032	-0.02496	-0.05535	-7.21971e-40	3710.91	-0.07352	3710.91	-0.08643	-0.01915	-0.06727	-7.66066e-30	3710.91	-0.069	3710.91	-0.07292	-0.02969	-0.04323	-7.13762e-16
3711.39	-0.06425	3711.4	-0.0793	-0.0115	-0.0678	-6.56871e-56	3711.88	-0.07302	3711.88	-0.08634	-0.01185	-0.07449	-3.43889e-55	3711.39	-0.07465	3711.4	-0.08119	-0.02419	-0.057	-2.0754e-39	3711.39	-0.07478	3711.4	-0.08746	-0.01853	-0.06893	-1.66412e-29	3711.39	-0.07055	3711.4	-0.07374	-0.02903	-0.04471	-1.04386e-15
3711.88	-0.06595	3711.88	-0.08003	-0.01096	-0.06907	-2.97184e-55	3712.36	-0.07584	3712.36	-0.08727	-0.01127	-0.07601	-1.5442e-54	3711.88	-0.07799	3711.88	-0.08211	-0.02344	-0.05867	-5.92763e-39	3711.88	-0.07624	3711.88	-0.08852	-0.01792	-0.0706	-3.59784e-29	3711.88	-0.07215	3711.88	-0.07458	-0.02837	-0.04621	-1.52308e-15
3712.36	-0.06756	3712.36	-0.08079	-0.01045	-0.07034	-1.33209e-54	3712.84	-0.07835	3712.84	-0.08824	-0.01071	-0.07752	-6.86987e-54	3712.36	-0.08111	3712.36	-0.08306	-0.0227	-0.06036	-1.68211e-38	3712.36	-0.07782	3712.36	-0.0896	-0.01732	-0.07228	-7.74175e-29	3712.36	-0.07373	3712.36	-0.07545	-0.02772	-0.04773	-2.21715e-15
3712.84	-0.06904	3712.84	-0.08156	-0.00995	-0.07161	-5.91563e-54	3713.32	-0.08052	3713.32	-0.08923	-0.01018	-0.07905	-3.028e-53	3712.84	-0.08387	3712.84	-0.08404	-0.02197	-0.06207	-4.7427e-38	3712.84	-0.07948	3712.84	-0.09069	-0.01673	-0.07396	-1.65797e-28	3712.84	-0.07518	3712.84	-0.07634	-0.02708	-0.04927	-3.22e-15
3713.32	-0.07038	3713.32	-0.08235	-0.00947	-0.07289	-2.60275e-53	3713.81	-0.08237	3713.81	-0.09024	-0.00967	-0.08057	-1.32229e-52	3713.32	-0.08618	3713.32	-0.08506	-0.02126	-0.0638	-1.32859e-37	3713.32	-0.08115	3713.32	-0.0918	-0.01616	-0.07565	-3.5339e-28	3713.32	-0.07647	3713.32	-0.07727	-0.02644	-0.05082	-4.66561e-15
3713.81	-0.07157	3713.81	-0.08316	-0.009	-0.07416	-1.13455e-52	3714.29	-0.08392	3714.29	-0.09127	-0.00917	-0.0821	-5.72083e-52	3713.81	-0.08804	3713.81	-0.08611	-0.02056	-0.06555	-3.69789e-37	3713.81	-0.0828	3713.81	-0.09293	-0.0156	-0.07734	-7.49671e-28	3713.81	-0.07756	3713.81	-0.07821	-0.02581	-0.0524	-6.74451e-15
3714.29	-0.07264	3714.29	-0.08399	-0.00856	-0.07543	-4.89981e-52	3714.77	-0.08527	3714.77	-0.09233	-0.0087	-0.08363	-2.45218e-51	3714.29	-0.0895	3714.29	-0.08718	-0.01987	-0.06731	-1.02261e-36	3714.29	-0.08444	3714.29	-0.09408	-0.01505	-0.07903	-1.58281e-27	3714.29	-0.0785	3714.29	-0.07918	-0.02519	-0.05399	-9.72711e-15
3714.77	-0.07365	3714.77	-0.08483	-0.00813	-0.0767	-2.09651e-51	3715.25	-0.0865	3715.25	-0.0934	-0.00824	-0.08516	-1.04138e-50	3714.77	-0.09065	3714.77	-0.08829	-0.0192	-0.06909	-2.80974e-36	3714.77	-0.08607	3714.77	-0.09524	-0.01451	-0.08073	-3.32602e-27	3714.77	-0.0793	3714.77	-0.08016	-0.02458	-0.05559	-1.39961e-14
3715.25	-0.07466	3715.25	-0.08569	-0.00772	-0.07797	-8.88742e-51	3715.73	-0.08773	3715.73	-0.09449	-0.00781	-0.08669	-4.38154e-50	3715.25	-0.09158	3715.25	-0.08943	-0.01855	-0.07088	-7.67035e-36	3715.25	-0.08771	3715.25	-0.09641	-0.01399	-0.08242	-6.95602e-27	3715.25	-0.08004	3715.25	-0.08117	-0.02397	-0.0572	-2.00919e-14
3715.73	-0.07573	3715.73	-0.08656	-0.00732	-0.07924	-3.73265e-50	3716.22	-0.08903	3716.22	-0.0956	-0.00739	-0.08821	-1.82645e-49	3715.73	-0.09243	3715.73	-0.09059	-0.01791	-0.07268	-2.08047e-35	3715.73	-0.08942	3715.73	-0.09759	-0.01348	-0.08411	-1.44789e-26	3715.73	-0.08075	3715.73	-0.0822	-0.02337	-0.05883	-2.87757e-14
3716.22	-0.07692	3716.22	-0.08744	-0.00694	-0.0805	-1.55317e-49	3716.7	-0.09046	3716.7	-0.09672	-0.00699	-0.08973	-7.5431e-49	3716.22	-0.09331	3716.22	-0.09178	-0.01728	-0.07449	-5.60664e-35	3716.22	-0.09124	3716.22	-0.09878	-0.01298	-0.08579	-2.99953e-26	3716.22	-0.08152	3716.22	-0.08324	-0.02278	-0.06046	-4.11169e-14
3716.7	-0.07825	3716.7	-0.08833	-0.00658	-0.08176	-6.40303e-49	3717.18	-0.09201	3717.18	-0.09785	-0.0066	-0.09125	-3.08641e-48	3716.7	-0.09427	3716.7	-0.09299	-0.01667	-0.07631	-1.5012e-34	3716.7	-0.09318	3716.7	-0.09997	-0.0125	-0.08748	-6.18456e-26	3716.7	-0.08234	3716.7	-0.0843	-0.0222	-0.0621	-5.86147e-14
3717.18	-0.07972	3717.18	-0.08924	-0.00623	-0.08301	-2.61525e-48	3717.66	-0.09365	3717.66	-0.099	-0.00624	-0.09276	-1.25118e-47	3717.18	-0.0953	3717.18	-0.09422	-0.01608	-0.07814	-3.99367e-34	3717.18	-0.09526	3717.18	-0.10118	-0.01203	-0.08915	-1.26913e-25	3717.18	-0.08324	3717.18	-0.08537	-0.02163	-0.06374	-8.33647e-14
3717.66	-0.08128	3717.66	-0.09015	-0.00589	-0.08426	-1.05828e-47	3718.14	-0.09529	3718.15	-0.10016	-0.00589	-0.09427	-5.02515e-47	3717.66	-0.09637	3717.66	-0.09547	-0.0155	-0.07998	-1.05561e-33	3717.66	-0.09742	3717.66	-0.10238	-0.01157	-0.09081	-2.59203e-25	3717.66	-0.08417	3717.66	-0.08645	-0.02106	-0.06539	-1.1829e-13
3718.14	-0.08285	3718.15	-0.09107	-0.00557	-0.08549	-4.2428e-47	3718.63	-0.09688	3718.63	-0.10132	-0.00556	-0.09576	-1.99958e-46	3718.14	-0.09736	3718.15	-0.09675	-0.01493	-0.08181	-2.77221e-33	3718.14	-0.09959	3718.15	-0.10359	-0.01112	-0.09247	-5.26885e-25	3718.14	-0.08512	3718.15	-0.08754	-0.0205	-0.06704	-1.67458e-13
3718.63	-0.08437	3718.63	-0.09199	-0.00527	-0.08672	-1.68526e-46	3719.11	-0.09839	3719.11	-0.10249	-0.00524	-0.09725	-7.883e-46	3718.63	-0.09826	3718.63	-0.09804	-0.01438	-0.08365	-7.23347e-33	3718.63	-0.10173	3718.63	-0.1048	-0.01069	-0.09411	-1.06594e-24	3718.63	-0.08604	3718.63	-0.08864	-0.01996	-0.06868	-2.36512e-13
3719.11	-0.08585	3719.11	-0.09292	-0.00498	-0.08794	-6.63196e-46	3719.59	-0.09987	3719.59	-0.10367	-0.00493	-0.09873	-3.07897e-45	3719.11	-0.09909	3719.11	-0.09934	-0.01385	-0.0855	-1.87527e-32	3719.11	-0.10383	3719.11	-0.106	-0.01027	-0.09573	-2.14628e-24	3719.11	-0.08696	3719.11	-0.08974	-0.01942	-0.07033	-3.33267e-13
3719.59	-0.08731	3719.59	-0.09385	-0.0047	-0.08915	-2.58571e-45	3720.07	-0.10139	3720.07	-0.10484	-0.00465	-0.1002	-1.19147e-44	3719.59	-0.09991	3719.59	-0.10066	-0.01332	-0.08734	-4.83032e-32	3719.59	-0.10589	3719.59	-0.1072	-0.00986	-0.09735	-4.30111e-24	3719.59	-0.0879	3719.59	-0.09085	-0.01889	-0.07196	-4.68512e-13
3720.07	-0.0888	3720.07	-0.09478	-0.00443	-0.09035	-9.988e-45	3720.56	-0.10301	3720.56	-0.10602	-0.00437	-0.10165	-4.56795e-44	3720.07	-0.10084	3720.07	-0.10199	-0.01282	-0.08918	-1.23619e-31	3720.07	-0.10796	3720.07	-0.1084	-0.00946	-0.09894	-8.57858e-24	3720.07	-0.08895	3720.07	-0.09196	-0.01837	-0.07359	-6.57112e-13
3720.56	-0.09037	3720.56	-0.09572	-0.00418	-0.09154	-3.82244e-44	3721.04	-0.10474	3721.04	-0.10721	-0.00411	-0.1031	-1.73509e-43	3720.56	-0.10197	3720.56	-0.10333	-0.01232	-0.09101	-3.14332e-31	3720.56	-0.11012	3720.56	-0.10959	-0.00908	-0.10051	-1.7029e-23	3720.56	-0.09014	3720.56	-0.09307	-0.01785	-0.07521	-9.19495e-13
3721.04	-0.09204	3721.04	-0.09665	-0.00394	-0.09272	-1.44932e-43	3721.52	-0.1065	3721.52	-0.10838	-0.00386	-0.10452	-6.52957e-43	3721.04	-0.10327	3721.04	-0.10468	-0.01184	-0.09284	-7.94124e-31	3721.04	-0.1124	3721.04	-0.11077	-0.0087	-0.10207	-3.36437e-23	3721.04	-0.0915	3721.04	-0.09417	-0.01735	-0.07682	-1.28366e-12
3721.52	-0.09373	3721.52	-0.09758	-0.00371	-0.09388	-5.44439e-43	3722	-0.10818	3722	-0.10956	-0.00363	-0.10593	-2.4345e-42	3721.52	-0.10463	3721.52	-0.10603	-0.01138	-0.09466	-1.99335e-30	3721.52	-0.11477	3721.52	-0.11194	-0.00834	-0.1036	-6.61543e-23	3721.52	-0.09296	3721.52	-0.09527	-0.01686	-0.07841	-1.78789e-12
3722	-0.09536	3722	-0.09851	-0.00349	-0.09503	-2.02627e-42	3722.48	-0.10967	3722.48	-0.11073	-0.0034	-0.10733	-8.99281e-42	3722	-0.10593	3722	-0.10739	-0.01093	-0.09647	-4.97137e-30	3722	-0.11719	3722	-0.11309	-0.00799	-0.1051	-1.29465e-22	3722	-0.09447	3722	-0.09636	-0.01637	-0.07999	-2.4844e-12
3722.48	-0.09684	3722.48	-0.09944	-0.00328	-0.09616	-7.47148e-42	3722.97	-0.11097	3722.97	-0.11189	-0.00319	-0.1087	-3.29112e-41	3722.48	-0.10701	3722.48	-0.10875	-0.01049	-0.09826	-1.23187e-29	3722.48	-0.11957	3722.48	-0.11423	-0.00765	-0.10658	-2.52165e-22	3722.48	-0.09595	3722.48	-0.09744	-0.01589	-0.08155	-3.44424e-12
3722.97	-0.09814	3722.97	-0.10036	-0.00308	-0.09727	-2.72947e-41	3723.45	-0.11211	3723.45	-0.11305	-0.00299	-0.11006	-1.19331e-40	3722.97	-0.10789	3722.97	-0.11011	-0.01006	-0.10005	-3.03282e-29	3722.97	-0.12187	3722.97	-0.11536	-0.00733	-0.10803	-4.88831e-22	3722.97	-0.09738	3722.97	-0.09851	-0.01543	-0.08308	-4.76382e-12
3723.45	-0.09929	3723.45	-0.10127	-0.0029	-0.09837	-9.87898e-41	3723.93	-0.11322	3723.93	-0.1142	-0.0028	-0.11139	-4.28675e-40	3723.45	-0.10868	3723.45	-0.11146	-0.00965	-0.10181	-7.41867e-29	3723.45	-0.12405	3723.45	-0.11646	-0.00701	-0.10945	-9.43132e-22	3723.45	-0.09879	3723.45	-0.09956	-0.01497	-0.08459	-6.57367e-12
3723.93	-0.10034	3723.93	-0.10217	-0.00272	-0.09945	-3.54249e-40	3724.41	-0.11439	3724.41	-0.11533	-0.00262	-0.11271	-1.52568e-39	3723.93	-0.10951	3723.93	-0.11282	-0.00925	-0.10356	-1.80302e-28	3723.93	-0.12614	3723.93	-0.11755	-0.0067	-0.11084	-1.81103e-21	3723.93	-0.10025	3723.93	-0.1006	-0.01452	-0.08608	-9.05005e-12
3724.41	-0.10135	3724.41	-0.10307	-0.00255	-0.10052	-1.25854e-39	3724.89	-0.11567	3724.89	-0.11645	-0.00245	-0.114	-5.37972e-39	3724.41	-0.11053	3724.41	-0.11416	-0.00887	-0.10529	-4.35384e-28	3724.41	-0.12818	3724.41	-0.11861	-0.00641	-0.1122	-3.46114e-21	3724.41	-0.1018	3724.41	-0.10162	-0.01408	-0.08754	-1.24304e-11
3724.89	-0.10235	3724.89	-0.10395	-0.00239	-0.10156	-4.42982e-39	3725.38	-0.11702	3725.38	-0.11756	-0.00229	-0.11527	-1.8794e-38	3724.89	-0.11177	3724.89	-0.11549	-0.00849	-0.107	-1.04457e-27	3724.89	-0.13021	3724.89	-0.11965	-0.00612	-0.11352	-6.58342e-21	3724.89	-0.10348	3724.89	-0.10261	-0.01365	-0.08896	-1.70337e-11
3725.38	-0.10333	3725.38	-0.10482	-0.00224	-0.10258	-1.54478e-38	3725.86	-0.11834	3725.86	-0.11865	-0.00214	-0.11651	-6.50488e-38	3725.38	-0.11313	3725.38	-0.11682	-0.00813	-0.10868	-2.49001e-27	3725.38	-0.13224	3725.38	-0.12066	-0.00585	-0.11481	-1.2463e-20	3725.38	-0.10523	3725.38	-0.10359	-0.01323	-0.09035	-2.32875e-11
3725.86	-0.10426	3725.86	-0.10568	-0.0021	-0.10358	-5.33718e-38	3726.34	-0.11957	3726.34	-0.11973	-0.002	-0.11773	-2.2306e-37	3725.86	-0.11447	3725.86	-0.11812	-0.00778	-0.11034	-5.8974e-27	3725.86	-0.13421	3725.86	-0.12164	-0.00558	-0.11606	-2.34821e-20	3725.86	-0.10696	3725.86	-0.10453	-0.01282	-0.09171	-3.17635e-11
3726.34	-0.10511	3726.34	-0.10653	-0.00196	-0.10456	-1.82691e-37	3726.82	-0.12067	3726.82	-0.12078	-0.00187	-0.11891	-7.57822e-37	3726.34	-0.11566	3726.34	-0.11942	-0.00745	-0.11197	-1.38776e-26	3726.34	-0.1361	3726.34	-0.1226	-0.00533	-0.11727	-4.40341e-20	3726.34	-0.10856	3726.34	-0.10545	-0.01242	-0.09303	-4.3224e-11
3726.82	-0.1059	3726.82	-0.10735	-0.00184	-0.10552	-6.19563e-37	3727.3	-0.12168	3727.31	-0.12182	-0.00174	-0.12007	-2.55079e-36	3726.82	-0.11668	3726.82	-0.12069	-0.00712	-0.11357	-3.24463e-26	3726.82	-0.13783	3726.82	-0.12352	-0.00508	-0.11844	-8.21828e-20	3726.82	-0.10999	3726.82	-0.10634	-0.01202	-0.09431	-5.86828e-11
3727.3	-0.10667	3727.31	-0.10817	-0.00172	-0.10645	-2.08169e-36	3727.79	-0.12265	3727.79	-0.12283	-0.00162	-0.12121	-8.50635e-36	3727.3	-0.11759	3727.31	-0.12195	-0.00681	-0.11514	-7.53722e-26	3727.3	-0.13935	3727.31	-0.12441	-0.00484	-0.11956	-1.52656e-19	3727.3	-0.11124	3727.31	-0.10719	-0.01164	-0.09555	-7.94854e-11
3727.79	-0.10744	3727.79	-0.10896	-0.0016	-0.10736	-6.9296e-36	3728.27	-0.12364	3728.27	-0.12382	-0.00151	-0.12231	-2.81044e-35	3727.79	-0.11852	3727.79	-0.12318	-0.0065	-0.11667	-1.73962e-25	3727.79	-0.14064	3727.79	-0.12526	-0.00462	-0.12064	-2.82218e-19	3727.79	-0.11236	3727.79	-0.10801	-0.01126	-0.09675	-1.07412e-10
3728.27	-0.10824	3728.27	-0.10974	-0.0015	-0.10824	-2.2854e-35	3728.75	-0.12468	3728.75	-0.12478	-0.00141	-0.12338	-9.19957e-35	3728.27	-0.11955	3728.27	-0.12438	-0.00621	-0.11817	-3.98925e-25	3728.27	-0.14169	3728.27	-0.12608	-0.0044	-0.12168	-5.19273e-19	3728.27	-0.11336	3728.27	-0.10879	-0.0109	-0.09789	-1.44815e-10
3728.75	-0.10903	3728.75	-0.1105	-0.00139	-0.1091	-7.46755e-35	3729.23	-0.12576	3729.23	-0.12572	-0.00131	-0.12441	-2.98348e-34	3728.75	-0.12072	3728.75	-0.12556	-0.00593	-0.11963	-9.08919e-25	3728.75	-0.14248	3728.75	-0.12686	-0.00419	-0.12267	-9.50927e-19	3728.75	-0.11429	3728.75	-0.10953	-0.01054	-0.09899	-1.94787e-10
3729.23	-0.10981	3729.23	-0.11123	-0.0013	-0.10993	-2.41745e-34	3729.72	-0.1269	3729.72	-0.12663	-0.00122	-0.12542	-9.58605e-34	3729.23	-0.12204	3729.23	-0.12671	-0.00566	-0.12106	-2.05757e-24	3729.23	-0.14302	3729.23	-0.1276	-0.00398	-0.12361	-1.73316e-18	3729.23	-0.11511	3729.23	-0.11023	-0.01019	-0.10004	-2.61396e-10
3729.72	-0.11053	3729.72	-0.11195	-0.00121	-0.11073	-7.75349e-34	3730.2	-0.1281	3730.2	-0.12751	-0.00113	-0.12638	-3.05154e-33	3729.72	-0.1235	3729.72	-0.12783	-0.0054	-0.12244	-4.62786e-24	3729.72	-0.1433	3729.72	-0.1283	-0.00379	-0.12451	-3.1439e-18	3729.72	-0.11583	3729.72	-0.11089	-0.00985	-0.10104	-3.49969e-10
3730.2	-0.1112	3730.2	-0.11264	-0.00113	-0.11151	-2.46377e-33	3730.68	-0.12936	3730.68	-0.12837	-0.00105	-0.12732	-9.6241e-33	3730.2	-0.12505	3730.2	-0.12892	-0.00515	-0.12377	-1.03419e-23	3730.2	-0.14336	3730.2	-0.12895	-0.0036	-0.12535	-5.67597e-18	3730.2	-0.11642	3730.2	-0.1115	-0.00952	-0.10199	-4.67465e-10
3730.68	-0.11183	3730.68	-0.1133	-0.00105	-0.11225	-7.75646e-33	3731.16	-0.13068	3731.16	-0.12919	-0.000971945	-0.12822	-3.00721e-32	3730.68	-0.1267	3730.68	-0.12997	-0.00491	-0.12507	-2.29625e-23	3730.68	-0.14324	3730.68	-0.12957	-0.00343	-0.12614	-1.01988e-17	3730.68	-0.11688	3730.68	-0.11207	-0.00919	-0.10288	-6.22958e-10
3731.16	-0.11246	3731.16	-0.11395	-0.000976259	-0.11297	-2.4193e-32	3731.64	-0.13204	3731.64	-0.12998	-0.000901001	-0.12908	-9.30955e-32	3731.16	-0.12844	3731.16	-0.13099	-0.00467	-0.12631	-5.06561e-23	3731.16	-0.14305	3731.16	-0.13013	-0.00325	-0.12688	-1.8239e-17	3731.16	-0.11723	3731.16	-0.11259	-0.00888	-0.10371	-8.28247e-10
3731.64	-0.11311	3731.64	-0.11457	-0.000907316	-0.11366	-7.47616e-32	3732.13	-0.13337	3732.13	-0.13073	-0.000834695	-0.1299	-2.85533e-31	3731.64	-0.13022	3731.64	-0.13196	-0.00445	-0.12751	-1.1103e-22	3731.64	-0.14286	3731.64	-0.13066	-0.00309	-0.12757	-3.24632e-17	3731.64	-0.11751	3731.64	-0.11305	-0.00857	-0.10448	-1.09863e-09
3732.13	-0.11379	3732.13	-0.11516	-0.000842717	-0.11431	-2.28891e-31	3732.61	-0.13455	3732.61	-0.13146	-0.000772768	-0.13068	-8.67652e-31	3732.13	-0.13198	3732.13	-0.1329	-0.00424	-0.12866	-2.41794e-22	3732.13	-0.14271	3732.13	-0.13113	-0.00293	-0.1282	-5.75071e-17	3732.13	-0.11775	3732.13	-0.11347	-0.00827	-0.1052	-1.4539e-09
3732.61	-0.11445	3732.61	-0.11572	-0.000782229	-0.11494	-6.94291e-31	3733.09	-0.13547	3733.09	-0.13214	-0.000714972	-0.13143	-2.61214e-30	3732.61	-0.13363	3732.61	-0.13379	-0.00403	-0.12976	-5.23174e-22	3732.61	-0.14259	3732.61	-0.13156	-0.00278	-0.12877	-1.01389e-16	3732.61	-0.11792	3732.61	-0.11383	-0.00798	-0.10585	-1.91958e-09
3733.09	-0.11501	3733.09	-0.11626	-0.000725632	-0.11553	-2.08649e-30	3733.57	-0.13604	3733.57	-0.13279	-0.00066107	-0.13213	-7.79131e-30	3733.09	-0.13504	3733.09	-0.13464	-0.00383	-0.1308	-1.12472e-21	3733.09	-0.1424	3733.09	-0.13194	-0.00264	-0.1293	-1.7791e-16	3733.09	-0.118	3733.09	-0.11414	-0.0077	-0.10644	-2.52853e-09
3733.57	-0.1154	3733.57	-0.11677	-0.00067271	-0.11609	-6.21231e-30	3734.05	-0.13631	3734.06	-0.13341	-0.000610836	-0.13279	-2.30243e-29	3733.57	-0.13616	3733.57	-0.13544	-0.00364	-0.13179	-2.40234e-21	3733.57	-0.142	3733.57	-0.13226	-0.0025	-0.12976	-3.10707e-16	3733.57	-0.11792	3733.57	-0.11439	-0.00742	-0.10697	-3.32293e-09
3734.05	-0.11562	3734.06	-0.11724	-0.000623259	-0.11662	-1.83253e-29	3734.54	-0.13636	3734.54	-0.13398	-0.000564053	-0.13342	-6.74098e-29	3734.05	-0.13701	3734.06	-0.13619	-0.00346	-0.13273	-5.09828e-21	3734.05	-0.14135	3734.06	-0.13254	-0.00237	-0.13017	-5.40057e-16	3734.05	-0.11771	3734.06	-0.11459	-0.00715	-0.10743	-4.35678e-09
3734.54	-0.11573	3734.54	-0.11769	-0.000577084	-0.11712	-5.35565e-29	3735.02	-0.13636	3735.02	-0.13452	-0.000520517	-0.134	-1.95534e-28	3734.54	-0.13765	3734.54	-0.1369	-0.00329	-0.13361	-1.075e-20	3734.54	-0.14055	3734.54	-0.13276	-0.00225	-0.13052	-9.34263e-16	3734.54	-0.11741	3734.54	-0.11473	-0.00689	-0.10783	-5.69902e-09
3735.02	-0.11589	3735.02	-0.11811	-0.000533998	-0.11758	-1.55073e-28	3735.5	-0.13643	3735.5	-0.13501	-0.000480029	-0.13453	-5.61933e-28	3735.02	-0.1382	3735.02	-0.13755	-0.00312	-0.13443	-2.2521e-20	3735.02	-0.13979	3735.02	-0.13293	-0.00213	-0.13081	-1.60856e-15	3735.02	-0.11718	3735.02	-0.11481	-0.00664	-0.10816	-7.43746e-09
3735.5	-0.11615	3735.5	-0.1185	-0.00049382	-0.118	-4.44856e-28	3735.98	-0.13659	3735.98	-0.13547	-0.000442404	-0.13503	-1.59996e-27	3735.5	-0.13877	3735.5	-0.13816	-0.00296	-0.13519	-4.68774e-20	3735.5	-0.13928	3735.5	-0.13305	-0.00201	-0.13104	-2.75643e-15	3735.5	-0.11715	3735.5	-0.11483	-0.0064	-0.10843	-9.68368e-09
3735.98	-0.11648	3735.98	-0.11885	-0.000456381	-0.1184	-1.26435e-27	3736.47	-0.13673	3736.47	-0.13588	-0.000407464	-0.13548	-4.5133e-27	3735.98	-0.13936	3735.98	-0.1387	-0.00281	-0.13589	-9.69471e-20	3735.98	-0.13904	3735.98	-0.13312	-0.0019	-0.13122	-4.70106e-15	3735.98	-0.11738	3735.98	-0.11479	-0.00616	-0.10863	-1.2579e-08
3736.47	-0.11674	3736.47	-0.11917	-0.000421518	-0.11875	-3.56021e-27	3736.95	-0.13676	3736.95	-0.13626	-0.000375041	-0.13588	-1.26137e-26	3736.47	-0.13994	3736.47	-0.1392	-0.00267	-0.13653	-1.99206e-19	3736.47	-0.13894	3736.47	-0.13313	-0.0018	-0.13133	-7.97965e-15	3736.47	-0.11777	3736.47	-0.11469	-0.00593	-0.10876	-1.63021e-08
3736.95	-0.11683	3736.95	-0.11946	-0.000389076	-0.11908	-9.93223e-27	3737.43	-0.1366	3737.43	-0.13659	-0.000344974	-0.13624	-3.49262e-26	3736.95	-0.14043	3736.95	-0.13964	-0.00253	-0.13711	-4.06692e-19	3736.95	-0.13879	3736.95	-0.13309	-0.0017	-0.13139	-1.34807e-14	3736.95	-0.11818	3736.95	-0.11453	-0.0057	-0.10882	-2.1078e-08
3737.43	-0.11669	3737.43	-0.11972	-0.000358907	-0.11936	-2.74524e-26	3737.91	-0.13624	3737.91	-0.13688	-0.000317112	-0.13656	-9.58126e-26	3737.43	-0.14077	3737.43	-0.14002	-0.0024	-0.13763	-8.24945e-19	3737.43	-0.1385	3737.43	-0.13299	-0.00161	-0.13138	-2.26663e-14	3737.43	-0.11848	3737.43	-0.1143	-0.00549	-0.10882	-2.71899e-08
3737.91	-0.11637	3737.91	-0.11994	-0.000330871	-0.11961	-7.51752e-26	3738.39	-0.13571	3738.39	-0.13712	-0.000291311	-0.13683	-2.60409e-25	3737.91	-0.14092	3737.91	-0.14035	-0.00227	-0.13808	-1.66257e-18	3737.91	-0.138	3737.91	-0.13283	-0.00152	-0.13132	-3.79304e-14	3737.91	-0.11861	3737.91	-0.11402	-0.00528	-0.10875	-3.49925e-08
3738.39	-0.11594	3738.39	-0.12013	-0.000304835	-0.11983	-2.03954e-25	3738.88	-0.13508	3738.88	-0.13733	-0.000267436	-0.13706	-7.01217e-25	3738.39	-0.1409	3738.39	-0.14061	-0.00215	-0.13846	-3.32913e-18	3738.39	-0.13733	3738.39	-0.13263	-0.00143	-0.1312	-6.31736e-14	3738.39	-0.11853	3738.39	-0.11368	-0.00507	-0.10861	-4.49297e-08
3738.88	-0.11546	3738.88	-0.12029	-0.000280673	-0.12001	-5.48215e-25	3739.36	-0.1344	3739.36	-0.13748	-0.000245359	-0.13724	-1.87073e-24	3738.88	-0.14079	3738.88	-0.14082	-0.00203	-0.13879	-6.62336e-18	3738.88	-0.13651	3738.88	-0.13236	-0.00135	-0.13102	-1.04718e-13	3738.88	-0.11826	3738.88	-0.11327	-0.00487	-0.1084	-5.75549e-08
3739.36	-0.115	3739.36	-0.12041	-0.000258266	-0.12015	-1.45993e-24	3739.84	-0.13369	3739.84	-0.1376	-0.000224959	-0.13737	-4.94459e-24	3739.36	-0.14062	3739.36	-0.14097	-0.00192	-0.13904	-1.30924e-17	3739.36	-0.13557	3739.36	-0.13205	-0.00127	-0.13077	-1.72763e-13	3739.36	-0.1178	3739.36	-0.11281	-0.00468	-0.10812	-7.35566e-08
3739.84	-0.11459	3739.84	-0.12049	-0.000237499	-0.12026	-3.8519e-24	3740.32	-0.13297	3740.32	-0.13767	-0.000206121	-0.13746	-1.29483e-23	3739.84	-0.14044	3739.84	-0.14105	-0.00182	-0.13924	-2.57134e-17	3739.84	-0.13452	3739.84	-0.13168	-0.0012	-0.13048	-2.83673e-13	3739.84	-0.11721	3739.84	-0.11228	-0.0045	-0.10778	-9.3789e-08
3740.32	-0.11424	3740.32	-0.12055	-0.000218266	-0.12033	-1.00689e-23	3740.8	-0.13223	3740.81	-0.13769	-0.000188739	-0.1375	-3.35936e-23	3740.32	-0.14026	3740.32	-0.14108	-0.00172	-0.13936	-5.01758e-17	3740.32	-0.13336	3740.32	-0.13125	-0.00113	-0.13012	-4.6358e-13	3740.32	-0.11649	3740.32	-0.1117	-0.00432	-0.10738	-1.19309e-07
3740.8	-0.11391	3740.81	-0.12056	-0.000200466	-0.12036	-2.60764e-23	3741.29	-0.13146	3741.29	-0.13767	-0.00017271	-0.1375	-8.63499e-23	3740.8	-0.14004	3740.81	-0.14105	-0.00162	-0.13942	-9.72802e-17	3740.8	-0.13208	3740.81	-0.13077	-0.00106	-0.1297	-7.54e-13	3740.8	-0.11567	3740.81	-0.11105	-0.00415	-0.10691	-1.5142e-07
3741.29	-0.1136	3741.29	-0.12054	-0.000184002	-0.12036	-6.69078e-23	3741.77	-0.13067	3741.77	-0.1376	-0.00015794	-0.13745	-2.19902e-22	3741.29	-0.13978	3741.29	-0.14095	-0.00153	-0.13942	-1.87392e-16	3741.29	-0.13066	3741.29	-0.13023	-0.001	-0.12923	-1.22056e-12	3741.29	-0.11475	3741.29	-0.11035	-0.00398	-0.10637	-1.91728e-07
3741.77	-0.11331	3741.77	-0.12049	-0.000168786	-0.12032	-1.70086e-22	3742.25	-0.12987	3742.25	-0.13749	-0.00014434	-0.13735	-5.5483e-22	3741.77	-0.13948	3741.77	-0.14079	-0.00145	-0.13934	-3.58651e-16	3741.77	-0.12903	3741.77	-0.12965	-0.000942371	-0.1287	-1.96646e-12	3741.77	-0.11371	3741.77	-0.10959	-0.00382	-0.10577	-2.42202e-07
3742.25	-0.11308	3742.25	-0.12039	-0.000154732	-0.12024	-4.28372e-22	3742.73	-0.12911	3742.73	-0.13734	-0.000131826	-0.13721	-1.38692e-21	3742.25	-0.13913	3742.25	-0.14057	-0.00137	-0.1392	-6.82009e-16	3742.25	-0.12711	3742.25	-0.12901	-0.00088623	-0.12812	-3.15319e-12	3742.25	-0.11242	3742.25	-0.10877	-0.00366	-0.10511	-3.05253e-07
3742.73	-0.11295	3742.73	-0.12027	-0.000141759	-0.12013	-1.0689e-21	3743.22	-0.12841	3743.22	-0.13714	-0.000120318	-0.13702	-3.43484e-21	3742.73	-0.13876	3742.73	-0.14029	-0.00129	-0.139	-1.28856e-15	3742.73	-0.12478	3742.73	-0.12831	-0.000833065	-0.12748	-5.03218e-12	3742.73	-0.11072	3742.73	-0.1079	-0.00351	-0.10439	-3.83824e-07
3743.22	-0.11295	3743.22	-0.12011	-0.000129793	-0.11998	-2.6425e-21	3743.7	-0.12776	3743.7	-0.13689	-0.000109744	-0.13678	-8.42796e-21	3743.22	-0.13834	3743.22	-0.13994	-0.00121	-0.13873	-2.41888e-15	3743.22	-0.12191	3743.22	-0.12757	-0.000782743	-0.12679	-7.99286e-12	3743.22	-0.10837	3743.22	-0.10697	-0.00336	-0.1036	-4.815e-07
3743.7	-0.11305	3743.7	-0.11991	-0.000118764	-0.11979	-6.47223e-21	3744.18	-0.1271	3744.18	-0.1366	-0.000100034	-0.1365	-2.0488e-20	3743.7	-0.13778	3743.7	-0.13954	-0.00114	-0.13839	-4.51148e-15	3743.7	-0.11853	3743.7	-0.12678	-0.000735136	-0.12604	-1.26354e-11	3743.7	-0.10525	3743.7	-0.10599	-0.00322	-0.10276	-6.02629e-07
3744.18	-0.11311	3744.18	-0.11968	-0.000108603	-0.11957	-1.57056e-20	3744.66	-0.12639	3744.66	-0.13627	-9.11248e-05	-0.13618	-4.93447e-20	3744.18	-0.13699	3744.18	-0.13907	-0.00108	-0.138	-8.36028e-15	3744.18	-0.11498	3744.18	-0.12593	-0.000690119	-0.12524	-1.98799e-11	3744.18	-0.10158	3744.18	-0.10495	-0.00309	-0.10187	-7.5248e-07
3744.66	-0.11298	3744.66	-0.11941	-9.92507e-05	-0.11931	-3.77589e-20	3745.14	-0.12563	3745.14	-0.13589	-8.2955e-05	-0.13581	-1.17745e-19	3744.66	-0.13598	3744.66	-0.13855	-0.00102	-0.13753	-1.53928e-14	3744.66	-0.11176	3744.66	-0.12504	-0.000647573	-0.12439	-3.113e-11	3744.66	-0.09795	3744.66	-0.10387	-0.00296	-0.10092	-9.3741e-07
3745.14	-0.11266	3745.14	-0.11911	-9.06469e-05	-0.11902	-8.99383e-20	3745.63	-0.12493	3745.63	-0.13547	-7.54687e-05	-0.13539	-2.7836e-19	3745.14	-0.13486	3745.14	-0.13796	-0.000955691	-0.137	-2.81586e-14	3745.14	-0.10924	3745.14	-0.1241	-0.000607382	-0.1235	-4.85159e-11	3745.14	-0.09491	3745.14	-0.10274	-0.00283	-0.09991	-1.16508e-06
3745.63	-0.11227	3745.63	-0.11877	-8.27374e-05	-0.11869	-2.12243e-19	3746.11	-0.12435	3746.11	-0.135	-6.86136e-05	-0.13494	-6.51979e-19	3745.63	-0.13381	3745.63	-0.13731	-0.00089914	-0.13641	-5.11799e-14	3745.63	-0.10745	3745.63	-0.12312	-0.000569433	-0.12255	-7.52539e-11	3745.63	-0.09267	3745.63	-0.10156	-0.00271	-0.09885	-1.44468e-06
3746.11	-0.11196	3746.11	-0.1184	-7.54711e-05	-0.11832	-4.96229e-19	3746.59	-0.124	3746.59	-0.1345	-6.23407e-05	-0.13443	-1.51294e-18	3746.11	-0.13295	3746.11	-0.13661	-0.000845583	-0.13576	-9.2424e-14	3746.11	-0.10619	3746.11	-0.12208	-0.000533619	-0.12155	-1.16175e-10	3746.11	-0.09107	3746.11	-0.10034	-0.00259	-0.09775	-1.78722e-06
3746.59	-0.11187	3746.59	-0.11799	-6.88e-05	-0.11792	-1.14946e-18	3747.07	-0.12391	3747.07	-0.13394	-5.66046e-05	-0.13389	-3.47834e-18	3746.59	-0.13235	3746.59	-0.13584	-0.000794883	-0.13505	-1.65831e-13	3746.59	-0.10525	3746.59	-0.12101	-0.000499837	-0.12051	-1.785e-10	3746.59	-0.08993	3746.59	-0.09907	-0.00248	-0.09659	-2.20585e-06
3747.07	-0.11206	3747.07	-0.11755	-6.26795e-05	-0.11749	-2.63796e-18	3747.55	-0.1241	3747.55	-0.13335	-5.13631e-05	-0.1333	-7.92291e-18	3747.07	-0.13203	3747.07	-0.13502	-0.000746911	-0.13428	-2.95625e-13	3747.07	-0.10445	3747.07	-0.11989	-0.000467986	-0.11942	-2.72962e-10	3747.07	-0.08901	3747.07	-0.09776	-0.00237	-0.09539	-2.71621e-06
3747.55	-0.11255	3747.55	-0.11708	-5.7068e-05	-0.11702	-5.99796e-18	3748.04	-0.12454	3748.04	-0.13272	-4.65767e-05	-0.13267	-1.78797e-17	3747.55	-0.13201	3747.55	-0.13415	-0.000701542	-0.13344	-5.23618e-13	3747.55	-0.10368	3747.55	-0.11873	-0.000437972	-0.11829	-4.15438e-10	3747.55	-0.08819	3747.55	-0.09642	-0.00226	-0.09415	-3.33688e-06
3748.04	-0.11328	3748.04	-0.11657	-5.19265e-05	-0.11652	-1.35114e-17	3748.52	-0.12514	3748.52	-0.13204	-4.2209e-05	-0.132	-3.99757e-17	3748.04	-0.1322	3748.04	-0.13321	-0.000658652	-0.13256	-9.21473e-13	3748.04	-0.10279	3748.04	-0.11753	-0.000409702	-0.11712	-6.2929e-10	3748.04	-0.08732	3748.04	-0.09503	-0.00216	-0.09286	-4.08987e-06
3748.52	-0.11415	3748.52	-0.11604	-4.72188e-05	-0.11599	-3.01551e-17	3749	-0.12575	3749	-0.13133	-3.82261e-05	-0.13129	-8.85511e-17	3748.52	-0.13248	3748.52	-0.13223	-0.000618127	-0.13161	-1.61119e-12	3748.52	-0.10172	3748.52	-0.11629	-0.000383086	-0.1159	-9.48712e-10	3748.52	-0.08633	3748.52	-0.09361	-0.00207	-0.09154	-5.00114e-06
3749	-0.11497	3749	-0.11546	-4.29112e-05	-0.11542	-6.66781e-17	3749.48	-0.12623	3749.48	-0.13057	-3.45966e-05	-0.13054	-1.94337e-16	3749	-0.13263	3749	-0.13119	-0.000579853	-0.13061	-2.79902e-12	3749	-0.10044	3749	-0.11501	-0.000358042	-0.11465	-1.4235e-09	3749	-0.08511	3749	-0.09215	-0.00197	-0.09017	-6.10124e-06
3749.48	-0.1156	3749.48	-0.11486	-3.89722e-05	-0.11482	-1.46072e-16	3749.97	-0.12647	3749.97	-0.12978	-3.12915e-05	-0.12974	-4.22549e-16	3749.48	-0.13243	3749.48	-0.1301	-0.000543721	-0.12955	-4.83128e-12	3749.48	-0.09906	3749.48	-0.11369	-0.000334487	-0.11336	-2.1258e-09	3749.48	-0.08366	3749.48	-0.09067	-0.00188	-0.08878	-7.42606e-06
3749.97	-0.11594	3749.97	-0.11423	-3.53728e-05	-0.11419	-3.17039e-16	3750.45	-0.12652	3750.45	-0.12894	-2.82837e-05	-0.12891	-9.10252e-16	3749.97	-0.13169	3749.97	-0.12896	-0.000509628	-0.12845	-8.28541e-12	3749.97	-0.09775	3749.97	-0.11234	-0.000312344	-0.11203	-3.15955e-09	3749.97	-0.08202	3749.97	-0.08915	-0.0018	-0.08735	-9.01756e-06
3750.45	-0.11609	3750.45	-0.11356	-3.20858e-05	-0.11353	-6.81744e-16	3750.93	-0.12647	3750.93	-0.12807	-2.55486e-05	-0.12805	-1.94271e-15	3750.45	-0.13045	3750.45	-0.12776	-0.000477473	-0.12729	-1.41176e-11	3750.45	-0.09677	3750.45	-0.11096	-0.000291538	-0.11067	-4.67378e-09	3750.45	-0.08034	3750.45	-0.08761	-0.00172	-0.08589	-1.09247e-05
3750.93	-0.11615	3750.93	-0.11287	-2.90862e-05	-0.11284	-1.45242e-15	3751.41	-0.12638	3751.41	-0.12717	-2.30629e-05	-0.12714	-4.10787e-15	3750.93	-0.12892	3750.93	-0.12653	-0.00044716	-0.12608	-2.39004e-11	3750.93	-0.09625	3750.93	-0.10955	-0.000271997	-0.10928	-6.88099e-09	3750.93	-0.07876	3750.93	-0.08605	-0.00164	-0.0844	-1.32045e-05
3751.41	-0.1162	3751.41	-0.11214	-2.63505e-05	-0.11211	-3.06566e-15	3751.89	-0.12623	3751.89	-0.12622	-2.08057e-05	-0.1262	-8.60573e-15	3751.41	-0.12732	3751.41	-0.12524	-0.000418597	-0.12482	-4.02017e-11	3751.41	-0.0961	3751.41	-0.1081	-0.000253654	-0.10785	-1.00826e-08	3751.41	-0.07739	3751.41	-0.08446	-0.00156	-0.08288	-1.5923e-05
3751.89	-0.11619	3751.89	-0.11139	-2.38573e-05	-0.11136	-6.41088e-15	3752.38	-0.12594	3752.38	-0.12525	-1.87571e-05	-0.12523	-1.78616e-14	3751.89	-0.12578	3751.89	-0.12391	-0.000391694	-0.12352	-6.71861e-11	3751.89	-0.0961	3751.89	-0.10663	-0.000236444	-0.10639	-1.4704e-08	3751.89	-0.07621	3751.89	-0.08285	-0.00149	-0.08134	-1.91565e-05
3752.38	-0.11605	3752.38	-0.1106	-2.15866e-05	-0.11058	-1.32823e-14	3752.86	-0.1255	3752.86	-0.12423	-1.68994e-05	-0.12422	-3.67295e-14	3752.38	-0.12433	3752.38	-0.12254	-0.000366368	-0.12218	-1.11561e-10	3752.38	-0.09607	3752.38	-0.10513	-0.000220304	-0.10491	-2.13422e-08	3752.38	-0.07518	3752.38	-0.08123	-0.00142	-0.07978	-2.29932e-05
3752.86	-0.11575	3752.86	-0.10979	-1.95198e-05	-0.10977	-2.72642e-14	3753.34	-0.12495	3753.34	-0.12319	-1.52158e-05	-0.12317	-7.48294e-14	3752.86	-0.12292	3752.86	-0.12113	-0.000342535	-0.12079	-1.84051e-10	3752.86	-0.09589	3752.86	-0.10361	-0.000205174	-0.1034	-3.08305e-08	3752.86	-0.07423	3752.86	-0.07958	-0.00135	-0.07821	-2.75343e-05
3753.34	-0.11532	3753.34	-0.10896	-1.76399e-05	-0.10894	-5.54463e-14	3753.82	-0.12437	3753.82	-0.12211	-1.3691e-05	-0.1221	-1.5104e-13	3753.34	-0.12159	3753.34	-0.11968	-0.00032012	-0.11936	-3.01689e-10	3753.34	-0.09555	3753.34	-0.10206	-0.000191	-0.10187	-4.43264e-08	3753.34	-0.07335	3753.34	-0.07793	-0.00129	-0.07661	-3.28956e-05
3753.82	-0.11483	3753.82	-0.10809	-1.59311e-05	-0.10808	-1.11716e-13	3754.3	-0.12381	3754.3	-0.121	-1.2311e-05	-0.12099	-3.02045e-13	3753.82	-0.12033	3753.82	-0.11819	-0.000299046	-0.11789	-4.91336e-10	3753.82	-0.09504	3753.82	-0.10049	-0.000177726	-0.10031	-6.34285e-08	3753.82	-0.07249	3753.82	-0.07627	-0.00122	-0.075	-3.92096e-05
3754.3	-0.11435	3754.3	-0.1072	-1.43789e-05	-0.10719	-2.23008e-13	3754.79	-0.12329	3754.79	-0.11987	-1.1063e-05	-0.11985	-5.98432e-13	3754.3	-0.11914	3754.3	-0.11666	-0.000279243	-0.11638	-7.95048e-10	3754.3	-0.0944	3754.3	-0.0989	-0.000165302	-0.09874	-9.0333e-08	3754.3	-0.07165	3754.3	-0.07459	-0.00117	-0.07338	-4.66271e-05
3754.79	-0.1139	3754.79	-0.10629	-1.29699e-05	-0.10628	-4.41048e-13	3755.27	-0.12281	3755.27	-0.1187	-9.93507e-06	-0.11869	-1.17468e-12	3754.79	-0.118	3754.79	-0.1151	-0.000260642	-0.11484	-1.27821e-09	3754.79	-0.09365	3754.79	-0.0973	-0.000153678	-0.09714	-1.28041e-07	3754.79	-0.07077	3754.79	-0.07291	-0.00111	-0.07175	-5.5319e-05
3755.27	-0.11348	3755.27	-0.10535	-1.16916e-05	-0.10534	-8.64201e-13	3755.75	-0.12233	3755.75	-0.1175	-8.91634e-06	-0.11749	-2.28448e-12	3755.27	-0.11687	3755.27	-0.11351	-0.000243179	-0.11327	-2.04178e-09	3755.27	-0.09281	3755.27	-0.09567	-0.000142809	-0.09553	-1.8063e-07	3755.27	-0.06986	3755.27	-0.07123	-0.00106	-0.07011	-6.54787e-05
3755.75	-0.11306	3755.75	-0.10439	-1.05328e-05	-0.10438	-1.67766e-12	3756.23	-0.12178	3756.23	-0.11628	-7.9969e-06	-0.11627	-4.40165e-12	3755.75	-0.11569	3755.75	-0.11189	-0.000226791	-0.11166	-3.2405e-09	3755.75	-0.09185	3755.75	-0.09403	-0.000132649	-0.0939	-2.53612e-07	3755.75	-0.06885	3755.75	-0.06955	-0.001	-0.06847	-7.73245e-05
3756.23	-0.11258	3756.23	-0.1034	-9.48288e-06	-0.10339	-3.22669e-12	3756.72	-0.12112	3756.72	-0.11503	-7.16761e-06	-0.11503	-8.40247e-12	3756.23	-0.1144	3756.23	-0.11024	-0.000211419	-0.11003	-5.10987e-09	3756.23	-0.09073	3756.23	-0.09238	-0.000123158	-0.09226	-3.54398e-07	3756.23	-0.06775	3756.23	-0.06787	-0.000953992	-0.06682	-9.11012e-05
3756.72	-0.11199	3756.72	-0.1024	-8.53233e-06	-0.10239	-6.14854e-12	3757.2	-0.12032	3757.2	-0.11376	-6.42017e-06	-0.11375	-1.58913e-11	3756.72	-0.11298	3756.72	-0.10856	-0.000197006	-0.10836	-8.00577e-09	3756.72	-0.08945	3756.72	-0.09072	-0.000114296	-0.0906	-4.92892e-07	3756.72	-0.06651	3756.72	-0.06619	-0.000906672	-0.06517	-0.000107083
3757.2	-0.11128	3757.2	-0.10137	-7.67228e-06	-0.10136	-1.16078e-11	3757.68	-0.1194	3757.68	-0.11246	-5.74694e-06	-0.11246	-2.97766e-11	3757.2	-0.11136	3757.2	-0.10686	-0.0001835	-0.10667	-1.24621e-08	3757.2	-0.088	3757.2	-0.08904	-0.000106024	-0.08894	-6.82264e-07	3757.2	-0.06516	3757.2	-0.06451	-0.000861441	-0.06353	-0.000125577
3757.68	-0.11047	3757.68	-0.10032	-6.89463e-06	-0.10032	-2.17114e-11	3758.16	-0.11843	3758.16	-0.11115	-5.14098e-06	-0.11114	-5.5278e-11	3757.68	-0.10955	3757.68	-0.10513	-0.000170848	-0.10496	-1.92743e-08	3757.68	-0.0864	3757.68	-0.08736	-9.83075e-05	-0.08726	-9.39924e-07	3757.68	-0.06366	3757.68	-0.06285	-0.00081822	-0.06188	-0.000146923
3758.16	-0.10961	3758.16	-0.09926	-6.19194e-06	-0.09925	-4.02336e-11	3758.64	-0.11744	3758.64	-0.1098	-4.59594e-06	-0.1098	-1.0167e-10	3758.16	-0.10759	3758.16	-0.10339	-0.000159002	-0.10323	-2.96183e-08	3758.16	-0.08466	3758.16	-0.08567	-9.11124e-05	-0.08558	-1.28876e-06	3758.16	-0.06205	3758.16	-0.06119	-0.000776933	-0.06025	-0.000171498
3758.64	-0.10878	3758.64	-0.09817	-5.5574e-06	-0.09816	-7.38671e-11	3759.12	-0.11647	3759.13	-0.10844	-4.10601e-06	-0.10844	-1.85265e-10	3758.64	-0.10548	3758.64	-0.10162	-0.000147915	-0.10148	-4.52207e-08	3758.64	-0.08284	3758.64	-0.08398	-8.44066e-05	-0.08389	-1.7587e-06	3758.64	-0.0603	3758.64	-0.05955	-0.000737507	-0.05861	-0.000199719
3759.12	-0.10799	3759.13	-0.09707	-4.98479e-06	-0.09706	-1.34362e-10	3759.61	-0.11553	3759.61	-0.10706	-3.66594e-06	-0.10706	-3.34469e-10	3759.12	-0.10324	3759.13	-0.09984	-0.000137544	-0.09971	-6.85978e-08	3759.12	-0.08099	3759.13	-0.08228	-7.81597e-05	-0.0822	-2.38865e-06	3759.12	-0.05846	3759.13	-0.05792	-0.000699872	-0.05699	-0.000232043
3759.61	-0.10725	3759.61	-0.09595	-4.46839e-06	-0.09594	-2.42138e-10	3760.09	-0.11462	3760.09	-0.10567	-3.27091e-06	-0.10566	-5.98248e-10	3759.61	-0.10095	3759.61	-0.09805	-0.000127847	-0.09792	-1.0339e-07	3759.61	-0.07919	3759.61	-0.08059	-7.23433e-05	-0.08051	-3.22888e-06	3759.61	-0.05659	3759.61	-0.05631	-0.000663957	-0.05538	-0.000268974
3760.09	-0.10655	3760.09	-0.09481	-4.00299e-06	-0.09481	-4.32327e-10	3760.57	-0.11374	3760.57	-0.10425	-2.91656e-06	-0.10425	-1.06015e-09	3760.09	-0.09868	3760.09	-0.09624	-0.000118784	-0.09612	-1.54826e-07	3760.09	-0.07747	3760.09	-0.07889	-6.693e-05	-0.07882	-4.34402e-06	3760.09	-0.0548	3760.09	-0.05472	-0.000629695	-0.05378	-0.000311058
3760.57	-0.10585	3760.57	-0.09366	-3.58383e-06	-0.09366	-7.64756e-10	3761.05	-0.11293	3761.05	-0.10282	-2.59892e-06	-0.10282	-1.86131e-09	3760.57	-0.09655	3760.57	-0.09442	-0.000110317	-0.09431	-2.30359e-07	3760.57	-0.07588	3760.57	-0.07719	-6.18945e-05	-0.07712	-5.81662e-06	3760.57	-0.05315	3760.57	-0.05315	-0.000597022	-0.05219	-0.000358891
3761.05	-0.10517	3761.05	-0.0925	-3.20657e-06	-0.09249	-1.34028e-09	3761.54	-0.11221	3761.54	-0.10138	-2.31437e-06	-0.10138	-3.23764e-09	3761.05	-0.09463	3761.05	-0.09259	-0.000102411	-0.09249	-3.40534e-07	3761.05	-0.07441	3761.05	-0.0755	-5.72126e-05	-0.07543	-7.75158e-06	3761.05	-0.0517	3761.05	-0.0516	-0.000565874	-0.05062	-0.000413119
3761.54	-0.10451	3761.54	-0.09132	-2.86723e-06	-0.09132	-2.32718e-09	3762.02	-0.11161	3762.02	-0.09992	-2.05964e-06	-0.09992	-5.57959e-09	3761.54	-0.09298	3761.54	-0.09076	-9.50316e-05	-0.09066	-5.00165e-07	3761.54	-0.07306	3761.54	-0.07381	-5.28614e-05	-0.07375	-1.02813e-05	3761.54	-0.05044	3761.54	-0.05007	-0.000536189	-0.04906	-0.000474437
3762.02	-0.10389	3762.02	-0.09013	-2.56221e-06	-0.09012	-4.00339e-09	3762.5	-0.11111	3762.5	-0.09845	-1.83175e-06	-0.09845	-9.5266e-09	3762.02	-0.09153	3762.02	-0.08891	-8.81473e-05	-0.08882	-7.29897e-07	3762.02	-0.07175	3762.02	-0.07213	-4.88196e-05	-0.07206	-1.35721e-05	3762.02	-0.04932	3762.02	-0.04858	-0.000507908	-0.04753	-0.00054359
3762.5	-0.10331	3762.5	-0.08893	-2.28821e-06	-0.08892	-6.82318e-09	3762.98	-0.11069	3762.98	-0.09697	-1.62803e-06	-0.09697	-1.61152e-08	3762.5	-0.09024	3762.5	-0.08707	-8.17275e-05	-0.08699	-1.05829e-06	3762.5	-0.07045	3762.5	-0.07045	-4.50669e-05	-0.07039	-1.78314e-05	3762.5	-0.04828	3762.5	-0.04711	-0.000480975	-0.04601	-0.000621377
3762.98	-0.10272	3762.98	-0.08771	-2.04224e-06	-0.08771	-1.15215e-08	3763.47	-0.11032	3763.46	-0.09548	-1.44603e-06	-0.09548	-2.70082e-08	3762.98	-0.08902	3762.98	-0.08522	-7.57437e-05	-0.08514	-1.52456e-06	3762.98	-0.0691	3762.98	-0.06879	-4.15842e-05	-0.06872	-2.33166e-05	3762.98	-0.04725	3762.98	-0.04568	-0.000455332	-0.04451	-0.000708647
3763.47	-0.10212	3763.46	-0.08649	-1.82157e-06	-0.08649	-1.92749e-08	3763.95	-0.10994	3763.95	-0.09398	-1.28354e-06	-0.09398	-4.48453e-08	3763.47	-0.08776	3763.46	-0.08337	-7.01686e-05	-0.0833	-2.18213e-06	3763.47	-0.06767	3763.46	-0.06713	-3.83538e-05	-0.06706	-3.03447e-05	3763.47	-0.04618	3763.46	-0.04428	-0.000430927	-0.04304	-0.000806296
3763.95	-0.10144	3763.95	-0.08526	-1.62374e-06	-0.08526	-3.19475e-08	3764.43	-0.1095	3764.43	-0.09247	-1.13857e-06	-0.09247	-7.37735e-08	3763.95	-0.08637	3763.95	-0.08153	-6.49767e-05	-0.08146	-3.10323e-06	3763.95	-0.06618	3763.95	-0.06549	-3.53587e-05	-0.06541	-3.93044e-05	3763.95	-0.04503	3763.95	-0.04291	-0.000407707	-0.04159	-0.000915272
3764.43	-0.10068	3764.43	-0.08402	-1.44649e-06	-0.08402	-5.24619e-08	3764.91	-0.10898	3764.91	-0.09096	-1.00933e-06	-0.09096	-1.20239e-07	3764.43	-0.08482	3764.43	-0.07969	-6.01439e-05	-0.07962	-4.38471e-06	3764.43	-0.06466	3764.43	-0.06386	-3.2583e-05	-0.06378	-5.06686e-05	3764.43	-0.04382	3764.43	-0.04158	-0.000385623	-0.04016	-0.00104
3764.91	-0.09983	3764.91	-0.08277	-1.28779e-06	-0.08277	-8.53519e-08	3765.39	-0.10839	3765.39	-0.08944	-8.9417e-07	-0.08944	-1.94157e-07	3764.91	-0.08311	3764.91	-0.07785	-5.56472e-05	-0.07779	-6.15551e-06	3764.91	-0.06321	3764.91	-0.06225	-3.0012e-05	-0.06215	-6.50094e-05	3764.91	-0.04259	3764.91	-0.04029	-0.000364624	-0.03876	-0.00117
3765.39	-0.09896	3765.39	-0.08152	-1.14578e-06	-0.08152	-1.37577e-07	3765.88	-0.1078	3765.88	-0.08792	-7.9164e-07	-0.08792	-3.10615e-07	3765.39	-0.08136	3765.39	-0.07602	-5.14653e-05	-0.07596	-8.58585e-06	3765.39	-0.0619	3765.39	-0.06066	-2.76317e-05	-0.06055	-8.30144e-05	3765.39	-0.04142	3765.39	-0.03904	-0.000344666	-0.03738	-0.00132
3765.88	-0.09813	3765.88	-0.08026	-1.0188e-06	-0.08026	-2.19704e-07	3766.36	-0.10724	3766.36	-0.08639	-7.00412e-07	-0.08639	-4.92328e-07	3765.88	-0.07973	3765.88	-0.0742	-4.75777e-05	-0.07414	-1.18987e-05	3765.88	-0.06079	3765.88	-0.05908	-2.54289e-05	-0.05895	-0.000105504	3765.88	-0.04038	3765.88	-0.03784	-0.000325702	-0.03603	-0.00148
3766.36	-0.09737	3766.36	-0.079	-9.05331e-07	-0.079	-3.47611e-07	3766.84	-0.10672	3766.84	-0.08487	-6.19296e-07	-0.08487	-7.73123e-07	3766.36	-0.07832	3766.36	-0.07239	-4.39654e-05	-0.07233	-1.63836e-05	3766.36	-0.05981	3766.36	-0.05753	-2.33913e-05	-0.05737	-0.000133453	3766.36	-0.03947	3766.36	-0.03668	-0.000307688	-0.0347	-0.00167
3766.84	-0.09664	3766.84	-0.07773	-8.03997e-07	-0.07773	-5.44893e-07	3767.32	-0.1062	3767.32	-0.08334	-5.4722e-07	-0.08334	-1.20283e-06	3766.84	-0.07716	3766.84	-0.0706	-4.06104e-05	-0.07053	-2.24139e-05	3766.84	-0.05892	3766.84	-0.056	-2.15076e-05	-0.05581	-0.000168006	3766.84	-0.03868	3766.84	-0.03556	-0.000290584	-0.03341	-0.00187
3767.32	-0.09585	3767.32	-0.07646	-7.1356e-07	-0.07646	-8.46234e-07	3767.8	-0.10558	3767.8	-0.08181	-4.83219e-07	-0.08181	-1.85405e-06	3767.32	-0.07624	3767.32	-0.06881	-3.74958e-05	-0.06875	-3.04663e-05	3767.32	-0.05802	3767.32	-0.0545	-1.97668e-05	-0.05427	-0.000210505	3767.32	-0.03796	3767.32	-0.0345	-0.000274347	-0.03214	-0.00208
3767.8	-0.09494	3767.8	-0.07519	-6.32902e-07	-0.07519	-1.30206e-06	3768.29	-0.10476	3768.29	-0.08028	-4.26427e-07	-0.08028	-2.8314e-06	3767.8	-0.07543	3767.8	-0.06705	-3.46056e-05	-0.06697	-4.11451e-05	3767.8	-0.05708	3767.8	-0.05302	-1.81588e-05	-0.05274	-0.000262505	3767.8	-0.03725	3767.8	-0.03348	-0.00025894	-0.0309	-0.00232
3768.29	-0.09377	3768.29	-0.07392	-5.61011e-07	-0.07392	-1.98489e-06	3768.77	-0.10366	3768.77	-0.07876	-3.76066e-07	-0.07876	-4.28394e-06	3768.29	-0.07461	3768.29	-0.0653	-3.19248e-05	-0.06521	-5.52093e-05	3768.29	-0.05606	3768.29	-0.05158	-1.66743e-05	-0.05124	-0.000325802	3768.29	-0.03652	3768.29	-0.03252	-0.000244325	-0.02969	-0.00258
3768.77	-0.0923	3768.77	-0.07265	-4.96977e-07	-0.07264	-2.99779e-06	3769.25	-0.10225	3769.25	-0.07724	-3.31437e-07	-0.07723	-6.42167e-06	3768.77	-0.07364	3768.77	-0.06357	-2.94394e-05	-0.06347	-7.36042e-05	3768.77	-0.05502	3768.77	-0.05017	-1.53044e-05	-0.04975	-0.000402449	3768.77	-0.03572	3768.77	-0.0316	-0.000230465	-0.02851	-0.00286
3769.25	-0.09054	3769.25	-0.07137	-4.39977e-07	-0.07137	-4.48569e-06	3769.73	-0.10061	3769.73	-0.07572	-2.91916e-07	-0.07571	-9.53704e-06	3769.25	-0.0724	3769.25	-0.06187	-2.71361e-05	-0.06175	-9.74965e-05	3769.25	-0.05404	3769.25	-0.0488	-1.40408e-05	-0.04829	-0.000494774	3769.25	-0.03487	3769.25	-0.03075	-0.000217326	-0.02736	-0.00317
3769.73	-0.08862	3769.73	-0.0701	-3.89273e-07	-0.0701	-6.64996e-06	3770.21	-0.09886	3770.21	-0.07422	-2.56941e-07	-0.0742	-1.40327e-05	3769.73	-0.07088	3769.73	-0.06019	-2.50026e-05	-0.06004	-0.000128313	3769.73	-0.05322	3769.73	-0.04747	-1.28759e-05	-0.04685	-0.0006054	3769.73	-0.03401	3769.73	-0.02994	-0.000204874	-0.02624	-0.0035
3770.21	-0.0867	3770.21	-0.06884	-3.44197e-07	-0.06882	-9.76721e-06	3770.7	-0.09713	3770.7	-0.07271	-2.2601e-07	-0.07269	-2.04565e-05	3770.21	-0.06921	3770.21	-0.05854	-2.30272e-05	-0.05835	-0.000167783	3770.21	-0.05258	3770.21	-0.04618	-1.18024e-05	-0.04543	-0.000737255	3770.21	-0.03323	3770.21	-0.0292	-0.000193078	-0.02515	-0.00385
3770.7	-0.08491	3770.7	-0.06757	-3.04151e-07	-0.06756	-1.4213e-05	3771.18	-0.09549	3771.18	-0.07122	-1.98673e-07	-0.07119	-2.9545e-05	3770.7	-0.06751	3770.7	-0.05692	-2.1199e-05	-0.05668	-0.000217983	3770.7	-0.0521	3770.7	-0.04494	-1.08136e-05	-0.04404	-0.00089358	3770.7	-0.03256	3770.7	-0.02851	-0.000181906	-0.02409	-0.00423
3771.18	-0.08326	3771.18	-0.06631	-2.68597e-07	-0.06629	-2.04909e-05	3771.66	-0.09394	3771.66	-0.06974	-1.7453e-07	-0.0697	-4.22764e-05	3771.18	-0.06595	3771.18	-0.05534	-1.95078e-05	-0.05504	-0.000281379	3771.18	-0.05171	3771.18	-0.04375	-9.90329e-06	-0.04266	-0.00108	3771.18	-0.03205	3771.18	-0.02787	-0.000171329	-0.02306	-0.00464
3771.66	-0.08173	3771.66	-0.06506	-2.37052e-07	-0.06503	-2.92684e-05	3772.14	-0.09242	3772.14	-0.06827	-1.53222e-07	-0.06821	-5.99341e-05	3771.66	-0.06458	3771.66	-0.05379	-1.79441e-05	-0.05341	-0.000360876	3771.66	-0.05136	3771.66	-0.04262	-9.06559e-06	-0.04132	-0.00129	3771.66	-0.03167	3771.66	-0.0273	-0.000161318	-0.02207	-0.00507
3772.14	-0.08024	3772.14	-0.06382	-2.09081e-07	-0.06377	-4.14189e-05	3772.62	-0.09089	3772.63	-0.06682	-1.34428e-07	-0.06674	-8.41806e-05	3772.14	-0.06338	3772.14	-0.05229	-1.64988e-05	-0.05181	-0.000459853	3772.14	-0.05098	3772.14	-0.04155	-8.29509e-06	-0.03999	-0.00155	3772.14	-0.0314	3772.14	-0.02678	-0.000151846	-0.0211	-0.00553
3772.62	-0.07876	3772.63	-0.06258	-1.84296e-07	-0.06252	-5.80711e-05	3773.11	-0.08933	3773.11	-0.06539	-1.17863e-07	-0.06527	-0.000117142	3772.62	-0.0623	3772.63	-0.05084	-1.51635e-05	-0.05024	-0.000582205	3772.62	-0.05056	3772.63	-0.04054	-7.58672e-06	-0.03869	-0.00184	3772.62	-0.03119	3772.63	-0.02632	-0.000142888	-0.02016	-0.00602
3773.11	-0.07726	3773.11	-0.06136	-1.62347e-07	-0.06128	-8.06648e-05	3773.59	-0.08773	3773.59	-0.06398	-1.03272e-07	-0.06382	-0.000161501	3773.11	-0.0613	3773.11	-0.04943	-1.39305e-05	-0.04869	-0.000732368	3773.11	-0.05009	3773.11	-0.0396	-6.93578e-06	-0.03742	-0.00218	3773.11	-0.031	3773.11	-0.02593	-0.000134418	-0.01925	-0.00654
3773.59	-0.07573	3773.59	-0.06015	-1.42924e-07	-0.06004	-0.000111012	3774.07	-0.08611	3774.07	-0.06259	-9.04286e-08	-0.06237	-0.000220597	3773.59	-0.06034	3773.59	-0.04809	-1.27925e-05	-0.04716	-0.000915331	3773.59	-0.04959	3773.59	-0.03874	-6.33788e-06	-0.03617	-0.00256	3773.59	-0.03079	3773.59	-0.02559	-0.000126411	-0.01837	-0.00709
3774.07	-0.07419	3774.07	-0.05896	-1.25746e-07	-0.05881	-0.000151363	3774.55	-0.08448	3774.55	-0.06124	-7.91314e-08	-0.06094	-0.000298528	3774.07	-0.05938	3774.07	-0.04681	-1.17424e-05	-0.04566	-0.00114	3774.07	-0.04908	3774.07	-0.03796	-5.78897e-06	-0.03495	-0.00301	3774.07	-0.03054	3774.07	-0.0253	-0.000118846	-0.01752	-0.00767
3774.55	-0.07266	3774.55	-0.05779	-1.10564e-07	-0.05758	-0.00020447	3775.04	-0.08286	3775.04	-0.05992	-6.92007e-08	-0.05952	-0.000400252	3774.55	-0.05842	3774.55	-0.0456	-1.07741e-05	-0.04419	-0.0014	3774.55	-0.04853	3774.55	-0.03727	-5.28526e-06	-0.03375	-0.00351	3774.55	-0.03023	3774.55	-0.02508	-0.0001117	-0.0167	-0.00827
3775.04	-0.07115	3775.04	-0.05664	-9.7154e-08	-0.05637	-0.000273653	3775.52	-0.08126	3775.52	-0.05865	-6.0477e-08	-0.05812	-0.000531672	3775.04	-0.05749	3775.04	-0.04447	-9.88151e-06	-0.04274	-0.00172	3775.04	-0.04797	3775.04	-0.03666	-4.82325e-06	-0.03258	-0.00407	3775.04	-0.02988	3775.04	-0.02491	-0.000104952	-0.0159	-0.0089
3775.52	-0.06969	3775.52	-0.05552	-8.53176e-08	-0.05516	-0.000362857	3776	-0.07969	3776	-0.05743	-5.28189e-08	-0.05673	-0.000699707	3775.52	-0.0566	3775.52	-0.04343	-9.05907e-06	-0.04133	-0.00209	3775.52	-0.04739	3775.52	-0.03616	-4.39968e-06	-0.03144	-0.00471	3775.52	-0.0295	3775.52	-0.02479	-9.85821e-05	-0.01514	-0.00955
3776	-0.06825	3776	-0.05444	-7.48765e-08	-0.05396	-0.000476685	3776.48	-0.07815	3776.48	-0.05626	-4.61006e-08	-0.05535	-0.000912327	3776	-0.05579	3776	-0.04248	-8.30161e-06	-0.03994	-0.00253	3776	-0.0468	3776	-0.03575	-4.01154e-06	-0.03032	-0.00542	3776	-0.02911	3776	-0.02472	-9.25708e-05	-0.0144	-0.01023
3776.48	-0.06685	3776.48	-0.05339	-6.56723e-08	-0.05277	-0.000620426	3776.96	-0.07665	3776.96	-0.05517	-4.02108e-08	-0.05399	-0.00118	3776.48	-0.05509	3776.48	-0.04163	-7.60431e-06	-0.03858	-0.00305	3776.48	-0.04618	3776.48	-0.03544	-3.65602e-06	-0.02923	-0.0062	3776.48	-0.02875	3776.48	-0.02471	-8.69e-05	-0.01369	-0.01093
3776.96	-0.06547	3776.96	-0.0524	-5.75636e-08	-0.0516	-0.000800037	3777.45	-0.07518	3777.45	-0.05415	-3.50508e-08	-0.05265	-0.00151	3776.96	-0.0545	3776.96	-0.04089	-6.96267e-06	-0.03724	-0.00364	3776.96	-0.04552	3776.96	-0.03524	-3.33054e-06	-0.02817	-0.00707	3776.96	-0.02843	3776.96	-0.02475	-8.15519e-05	-0.01301	-0.01165
3777.45	-0.06412	3777.45	-0.05145	-5.04248e-08	-0.05043	-0.00102	3777.93	-0.07373	3777.93	-0.05323	-3.05331e-08	-0.05132	-0.00191	3777.45	-0.05403	3777.45	-0.04027	-6.3725e-06	-0.03594	-0.00432	3777.45	-0.04482	3777.45	-0.03515	-3.03269e-06	-0.02713	-0.00802	3777.45	-0.02818	3777.45	-0.02483	-7.651e-05	-0.01235	-0.0124
3777.93	-0.06281	3777.93	-0.05057	-4.41437e-08	-0.04928	-0.00129	3778.41	-0.07228	3778.41	-0.05241	-2.65805e-08	-0.05	-0.0024	3777.93	-0.05364	3777.93	-0.03976	-5.82992e-06	-0.03467	-0.00509	3777.93	-0.04412	3777.93	-0.03517	-2.76026e-06	-0.02612	-0.00905	3777.93	-0.028	3777.93	-0.02495	-7.17581e-05	-0.01172	-0.01315
3778.41	-0.06152	3778.41	-0.04975	-3.8621e-08	-0.04813	-0.00162	3778.89	-0.07081	3778.89	-0.0517	-2.31246e-08	-0.04871	-0.00299	3778.41	-0.05322	3778.41	-0.03939	-5.33132e-06	-0.03342	-0.00597	3778.41	-0.04345	3778.41	-0.03531	-2.51119e-06	-0.02514	-0.01017	3778.41	-0.02788	3778.41	-0.02511	-6.72812e-05	-0.01112	-0.01393
3778.89	-0.06029	3778.89	-0.04902	-3.37682e-08	-0.047	-0.00202	3779.38	-0.06934	3779.38	-0.05112	-2.0105e-08	-0.04743	-0.00369	3778.89	-0.05268	3778.89	-0.03916	-4.87332e-06	-0.0322	-0.00695	3778.89	-0.04289	3778.89	-0.03555	-2.28359e-06	-0.02418	-0.01137	3778.89	-0.02782	3778.89	-0.02531	-6.30645e-05	-0.01054	-0.01471
3779.38	-0.05913	3779.38	-0.04836	-2.95067e-08	-0.04588	-0.00248	3779.86	-0.06791	3779.86	-0.05068	-1.74683e-08	-0.04617	-0.00451	3779.38	-0.05198	3779.38	-0.03906	-4.4528e-06	-0.03102	-0.00804	3779.38	-0.04251	3779.38	-0.0359	-2.07569e-06	-0.02324	-0.01265	3779.38	-0.02779	3779.38	-0.02554	-5.90944e-05	-0.00998	-0.0155
3779.86	-0.05805	3779.86	-0.0478	-2.5767e-08	-0.04478	-0.00303	3780.34	-0.06657	3780.34	-0.05038	-1.51676e-08	-0.04493	-0.00545	3779.86	-0.05115	3779.86	-0.0391	-4.06687e-06	-0.02986	-0.00924	3779.86	-0.04233	3779.86	-0.03635	-1.8859e-06	-0.02234	-0.01401	3779.86	-0.02779	3779.86	-0.0258	-5.53575e-05	-0.00945	-0.0163
3780.34	-0.05708	3780.34	-0.04734	-2.24873e-08	-0.04369	-0.00366	3780.82	-0.06537	3780.82	-0.05025	-1.31614e-08	-0.04371	-0.00654	3780.34	-0.05028	3780.34	-0.03928	-3.71284e-06	-0.02873	-0.01054	3780.34	-0.04227	3780.34	-0.0369	-1.71269e-06	-0.02146	-0.01545	3780.34	-0.02779	3780.34	-0.02608	-5.18413e-05	-0.00894	-0.01709
3780.82	-0.05619	3780.82	-0.04698	-1.96128e-08	-0.04261	-0.00438	3781.3	-0.0643	3781.3	-0.05027	-1.14132e-08	-0.0425	-0.00777	3780.82	-0.04948	3780.82	-0.0396	-3.38821e-06	-0.02764	-0.01196	3780.82	-0.04228	3780.82	-0.03755	-1.55471e-06	-0.0206	-0.01695	3780.82	-0.02781	3780.82	-0.02638	-4.85338e-05	-0.00845	-0.01789
3781.3	-0.05537	3781.3	-0.04673	-1.7095e-08	-0.04154	-0.00519	3781.78	-0.06336	3781.79	-0.05047	-9.89076e-09	-0.04132	-0.00915	3781.3	-0.04878	3781.3	-0.04005	-3.09067e-06	-0.02657	-0.01348	3781.3	-0.04227	3781.3	-0.03828	-1.41068e-06	-0.01977	-0.0185	3781.3	-0.02782	3781.3	-0.0267	-4.54237e-05	-0.00798	-0.01867
3781.78	-0.05458	3781.79	-0.04659	-1.48913e-08	-0.04049	-0.0061	3782.27	-0.06251	3782.27	-0.05082	-8.56586e-09	-0.04016	-0.01067	3781.78	-0.04822	3781.79	-0.04063	-2.81809e-06	-0.02553	-0.0151	3781.78	-0.04222	3781.79	-0.03908	-1.27942e-06	-0.01897	-0.02011	3781.78	-0.02783	3781.79	-0.02703	-4.25001e-05	-0.00754	-0.01945
3782.27	-0.05381	3782.27	-0.04656	-1.29635e-08	-0.03946	-0.0071	3782.75	-0.06172	3782.75	-0.05133	-7.41363e-09	-0.03901	-0.01232	3782.27	-0.04778	3782.27	-0.04132	-2.56847e-06	-0.02452	-0.0168	3782.27	-0.04208	3782.27	-0.03994	-1.15987e-06	-0.01818	-0.02175	3782.27	-0.02783	3782.27	-0.02737	-3.97527e-05	-0.00711	-0.02021
3782.75	-0.05303	3782.75	-0.04662	-1.12783e-08	-0.03844	-0.00819	3783.23	-0.06093	3783.23	-0.05199	-6.41223e-09	-0.03789	-0.01411	3782.75	-0.04743	3782.75	-0.04211	-2.33998e-06	-0.02354	-0.01857	3782.75	-0.04186	3782.75	-0.04084	-1.05102e-06	-0.01743	-0.02341	3782.75	-0.02783	3782.75	-0.0277	-3.71716e-05	-0.00671	-0.02096
3783.23	-0.05224	3783.23	-0.04679	-9.80599e-09	-0.03743	-0.00936	3783.71	-0.06014	3783.71	-0.05278	-5.54251e-09	-0.03678	-0.016	3783.23	-0.04714	3783.23	-0.04299	-2.13093e-06	-0.02258	-0.0204	3783.23	-0.04159	3783.23	-0.04178	-9.51968e-07	-0.0167	-0.02508	3783.23	-0.02783	3783.23	-0.02803	-3.47478e-05	-0.00632	-0.02168
3783.71	-0.05143	3783.71	-0.04703	-8.52061e-09	-0.03644	-0.01059	3784.2	-0.05932	3784.2	-0.05367	-4.78765e-09	-0.0357	-0.01798	3783.71	-0.04687	3783.71	-0.04393	-1.93975e-06	-0.02166	-0.02227	3783.71	-0.04133	3783.71	-0.04274	-8.61868e-07	-0.01599	-0.02675	3783.71	-0.02785	3783.71	-0.02836	-3.24721e-05	-0.00596	-0.02237
3784.2	-0.05064	3784.2	-0.04735	-7.3991e-09	-0.03546	-0.01188	3784.68	-0.0585	3784.68	-0.05465	-4.13292e-09	-0.03463	-0.02001	3784.2	-0.04656	3784.2	-0.04491	-1.76498e-06	-0.02076	-0.02414	3784.2	-0.04116	3784.2	-0.04369	-7.79952e-07	-0.0153	-0.02839	3784.2	-0.02789	3784.2	-0.02867	-3.03364e-05	-0.00561	-0.02303
3784.68	-0.04992	3784.68	-0.04771	-6.42121e-09	-0.03451	-0.0132	3785.16	-0.05773	3785.16	-0.05566	-3.56541e-09	-0.03359	-0.02207	3784.68	-0.0462	3784.68	-0.04591	-1.60529e-06	-0.01989	-0.02601	3784.68	-0.04111	3784.68	-0.04462	-7.05509e-07	-0.01464	-0.02998	3784.68	-0.02795	3784.68	-0.02896	-2.83327e-05	-0.00527	-0.02366
3785.16	-0.0493	3785.16	-0.0481	-5.56909e-09	-0.03356	-0.01454	3785.64	-0.05702	3785.64	-0.05668	-3.07384e-09	-0.03256	-0.02412	3785.16	-0.04579	3785.16	-0.0469	-1.45943e-06	-0.01905	-0.02784	3785.16	-0.0412	3785.16	-0.04552	-6.3789e-07	-0.014	-0.03152	3785.16	-0.02801	3785.16	-0.02923	-2.64533e-05	-0.00496	-0.02424
3785.64	-0.0488	3785.64	-0.04849	-4.82705e-09	-0.03263	-0.01586	3786.12	-0.0564	3786.12	-0.05767	-2.64833e-09	-0.03156	-0.02611	3785.64	-0.04537	3785.64	-0.04785	-1.32627e-06	-0.01824	-0.02961	3785.64	-0.0414	3785.64	-0.04636	-5.76496e-07	-0.01338	-0.03298	3785.64	-0.02809	3785.64	-0.02947	-2.46911e-05	-0.00466	-0.02479
3786.12	-0.04838	3786.12	-0.04886	-4.18127e-09	-0.03172	-0.01714	3786.61	-0.05585	3786.61	-0.05859	-2.28024e-09	-0.03058	-0.02801	3786.12	-0.04496	3786.12	-0.04874	-1.20476e-06	-0.01745	-0.03129	3786.12	-0.04168	3786.12	-0.04713	-5.20781e-07	-0.01278	-0.03434	3786.12	-0.02815	3786.12	-0.02968	-2.30394e-05	-0.00437	-0.02528
3786.61	-0.048	3786.61	-0.04917	-3.61963e-09	-0.03083	-0.01835	3787.09	-0.05535	3787.09	-0.05938	-1.96204e-09	-0.02962	-0.02976	3786.61	-0.0446	3786.61	-0.04954	-1.09393e-06	-0.01669	-0.03285	3786.61	-0.04196	3786.61	-0.0478	-4.70243e-07	-0.0122	-0.03559	3786.61	-0.02821	3786.61	-0.02986	-2.14917e-05	-0.0041	-0.02573
3787.09	-0.04762	3787.09	-0.04941	-3.13148e-09	-0.02995	-0.01946	3787.57	-0.05486	3787.57	-0.06001	-1.68715e-09	-0.02868	-0.03134	3787.09	-0.0443	3787.09	-0.05022	-9.92874e-07	-0.01595	-0.03427	3787.09	-0.04221	3787.09	-0.04837	-4.24422e-07	-0.01165	-0.03672	3787.09	-0.02826	3787.09	-0.02999	-2.00419e-05	-0.00385	-0.02612
3787.57	-0.04719	3787.57	-0.04954	-2.70748e-09	-0.02908	-0.02045	3788.05	-0.05436	3788.05	-0.06044	-1.44984e-09	-0.02776	-0.03269	3787.57	-0.04406	3787.57	-0.05076	-9.00779e-07	-0.01524	-0.03551	3787.57	-0.04242	3787.57	-0.04881	-3.82896e-07	-0.01111	-0.03769	3787.57	-0.0283	3787.57	-0.03009	-1.86844e-05	-0.00361	-0.02646
3788.05	-0.04669	3788.05	-0.04953	-2.33942e-09	-0.02824	-0.0213	3788.53	-0.05384	3788.54	-0.06064	-1.2451e-09	-0.02686	-0.03378	3788.05	-0.04386	3788.05	-0.05113	-8.16884e-07	-0.01456	-0.03657	3788.05	-0.0426	3788.05	-0.04911	-3.45281e-07	-0.0106	-0.03851	3788.05	-0.0283	3788.05	-0.03014	-1.74135e-05	-0.00338	-0.02674
3788.53	-0.04611	3788.54	-0.04937	-2.02015e-09	-0.0274	-0.02197	3789.02	-0.0533	3789.02	-0.06056	-1.06858e-09	-0.02598	-0.03459	3788.53	-0.04371	3788.54	-0.05131	-7.40494e-07	-0.01389	-0.03741	3788.53	-0.04272	3788.54	-0.04927	-3.11223e-07	-0.0101	-0.03916	3788.53	-0.02829	3788.54	-0.03014	-1.62242e-05	-0.00316	-0.02696
3789.02	-0.04545	3789.02	-0.04904	-1.74336e-09	-0.02659	-0.02245	3789.5	-0.05272	3789.5	-0.0602	-9.16486e-10	-0.02512	-0.03509	3789.02	-0.04356	3789.02	-0.05129	-6.70967e-07	-0.01326	-0.03803	3789.02	-0.04281	3789.02	-0.04927	-2.80401e-07	-0.00963	-0.03964	3789.02	-0.02822	3789.02	-0.0301	-1.51115e-05	-0.00296	-0.02712
3789.5	-0.04473	3789.5	-0.04853	-1.50356e-09	-0.02579	-0.02274	3789.98	-0.0521	3789.98	-0.05954	-7.85535e-10	-0.02428	-0.03526	3789.5	-0.04339	3789.5	-0.05105	-6.07714e-07	-0.01264	-0.03841	3789.5	-0.04287	3789.5	-0.0491	-2.5252e-07	-0.00917	-0.03993	3789.5	-0.02812	3789.5	-0.03	-1.4071e-05	-0.00277	-0.02722
3789.98	-0.04395	3789.98	-0.04782	-1.29593e-09	-0.02501	-0.02281	3790.46	-0.0514	3790.46	-0.05857	-6.72858e-10	-0.02346	-0.03511	3789.98	-0.04318	3789.98	-0.05059	-5.50194e-07	-0.01205	-0.03855	3789.98	-0.0429	3789.98	-0.04876	-2.2731e-07	-0.00873	-0.04003	3789.98	-0.02795	3789.98	-0.02985	-1.30981e-05	-0.00258	-0.02726
3790.46	-0.04312	3790.46	-0.04692	-1.11628e-09	-0.02425	-0.02267	3790.95	-0.05064	3790.95	-0.0573	-5.75971e-10	-0.02266	-0.03464	3790.46	-0.04289	3790.46	-0.04991	-4.97911e-07	-0.01148	-0.03843	3790.46	-0.04288	3790.46	-0.04825	-2.04527e-07	-0.0083	-0.03994	3790.46	-0.02775	3790.46	-0.02965	-1.21888e-05	-0.00241	-0.02723
3790.95	-0.04223	3790.95	-0.04582	-9.60938e-10	-0.0235	-0.02232	3791.43	-0.04979	3791.43	-0.05573	-4.92715e-10	-0.02188	-0.03385	3790.95	-0.0425	3790.95	-0.049	-4.50407e-07	-0.01093	-0.03807	3790.95	-0.04281	3790.95	-0.04756	-1.83946e-07	-0.0079	-0.03967	3790.95	-0.02752	3790.95	-0.0294	-1.13393e-05	-0.00225	-0.02713
3791.43	-0.04132	3791.43	-0.04454	-8.26697e-10	-0.02276	-0.02178	3791.91	-0.04889	3791.91	-0.0539	-4.21221e-10	-0.02112	-0.03278	3791.43	-0.04202	3791.43	-0.04787	-4.07266e-07	-0.0104	-0.03747	3791.43	-0.04268	3791.43	-0.04671	-1.65363e-07	-0.00751	-0.03921	3791.43	-0.02729	3791.43	-0.02909	-1.05458e-05	-0.0021	-0.02698
3791.91	-0.04039	3791.91	-0.0431	-7.10766e-10	-0.02205	-0.02105	3792.39	-0.04794	3792.39	-0.05183	-3.59867e-10	-0.02038	-0.03145	3791.91	-0.04144	3791.91	-0.04654	-3.68102e-07	-0.0099	-0.03664	3791.91	-0.04249	3791.91	-0.0457	-1.48592e-07	-0.00713	-0.03857	3791.91	-0.02707	3791.91	-0.02873	-9.80481e-06	-0.00196	-0.02676
3792.39	-0.03943	3792.39	-0.04151	-6.10712e-10	-0.02135	-0.02016	3792.87	-0.04696	3792.87	-0.04955	-3.07251e-10	-0.01966	-0.02989	3792.39	-0.0408	3792.39	-0.04501	-3.32566e-07	-0.00941	-0.0356	3792.39	-0.04222	3792.39	-0.04454	-1.33462e-07	-0.00677	-0.03776	3792.39	-0.02686	3792.39	-0.02832	-9.11318e-06	-0.00182	-0.02649
3792.87	-0.03845	3792.87	-0.03979	-5.24416e-10	-0.02066	-0.01913	3793.36	-0.04595	3793.36	-0.04711	-2.62158e-10	-0.01896	-0.02815	3792.87	-0.04013	3792.87	-0.04331	-3.00335e-07	-0.00895	-0.03437	3792.87	-0.04187	3792.87	-0.04323	-1.1982e-07	-0.00643	-0.03679	3792.87	-0.02666	3792.87	-0.02786	-8.46779e-06	-0.0017	-0.02615
3793.36	-0.03743	3793.36	-0.03797	-4.50033e-10	-0.01999	-0.01798	3793.84	-0.04489	3793.84	-0.04454	-2.23538e-10	-0.01828	-0.02626	3793.36	-0.03943	3793.36	-0.04146	-2.71114e-07	-0.0085	-0.03296	3793.36	-0.04142	3793.36	-0.04179	-1.07525e-07	-0.0061	-0.03568	3793.36	-0.02645	3793.36	-0.02735	-7.86574e-06	-0.00158	-0.02576
3793.84	-0.03633	3793.84	-0.03608	-3.85961e-10	-0.01934	-0.01675	3794.32	-0.04373	3794.32	-0.04189	-1.90484e-10	-0.01761	-0.02427	3793.84	-0.03872	3793.84	-0.03948	-2.44635e-07	-0.00807	-0.03141	3793.84	-0.04084	3793.84	-0.04023	-9.64492e-08	-0.00579	-0.03444	3793.84	-0.02618	3793.84	-0.02679	-7.30429e-06	-0.00147	-0.02532
3794.32	-0.03508	3794.32	-0.03415	-3.30804e-10	-0.0187	-0.01545	3794.8	-0.04241	3794.8	-0.0392	-1.62213e-10	-0.01697	-0.02223	3794.32	-0.03798	3794.32	-0.0374	-2.20649e-07	-0.00766	-0.02974	3794.32	-0.04011	3794.32	-0.03858	-8.64758e-08	-0.00549	-0.03309	3794.32	-0.02583	3794.32	-0.0262	-6.78088e-06	-0.00136	-0.02483
3794.8	-0.03364	3794.8	-0.0322	-2.83353e-10	-0.01808	-0.01412	3795.28	-0.04086	3795.29	-0.03651	-1.38048e-10	-0.01634	-0.02017	3794.8	-0.03716	3794.8	-0.03525	-1.98932e-07	-0.00727	-0.02798	3794.8	-0.03915	3794.8	-0.03684	-7.74996e-08	-0.0052	-0.03164	3794.8	-0.02535	3794.8	-0.02556	-6.29308e-06	-0.00127	-0.02429
3795.28	-0.03198	3795.29	-0.03027	-2.42558e-10	-0.01747	-0.01279	3795.77	-0.03909	3795.77	-0.03386	-1.17407e-10	-0.01573	-0.01813	3795.28	-0.03622	3795.29	-0.03304	-1.79277e-07	-0.00689	-0.02615	3795.28	-0.03798	3795.29	-0.03503	-6.94243e-08	-0.00493	-0.0301	3795.28	-0.02472	3795.29	-0.02488	-5.83861e-06	-0.00117	-0.0237
3795.77	-0.03015	3795.77	-0.02836	-2.07507e-10	-0.01688	-0.01148	3796.25	-0.03717	3796.25	-0.03129	-9.97872e-11	-0.01514	-0.01615	3795.77	-0.03512	3795.77	-0.03082	-1.61497e-07	-0.00653	-0.02429	3795.77	-0.03663	3795.77	-0.03317	-6.2163e-08	-0.00466	-0.02851	3795.77	-0.02393	3795.77	-0.02417	-5.41534e-06	-0.00109	-0.02308
3796.25	-0.02829	3796.25	-0.02651	-1.7741e-10	-0.0163	-0.0102	3796.73	-0.03525	3796.73	-0.02881	-8.47569e-11	-0.01457	-0.01425	3796.25	-0.03385	3796.25	-0.02859	-1.45419e-07	-0.00619	-0.02241	3796.25	-0.03522	3796.25	-0.03129	-5.56366e-08	-0.00441	-0.02687	3796.25	-0.02306	3796.25	-0.02343	-5.02123e-06	-0.00101	-0.02242
3796.73	-0.02654	3796.73	-0.02473	-1.51584e-10	-0.01574	-0.00899	3797.21	-0.03346	3797.21	-0.02646	-7.1944e-11	-0.01401	-0.01245	3796.73	-0.03249	3796.73	-0.0264	-1.30888e-07	-0.00586	-0.02054	3796.73	-0.03384	3796.73	-0.02939	-4.97734e-08	-0.00417	-0.02521	3796.73	-0.02215	3796.73	-0.02267	-4.65441e-06	-0.000934722	-0.02173
3797.21	-0.02501	3797.21	-0.02304	-1.29437e-10	-0.0152	-0.00784	3797.7	-0.03188	3797.7	-0.02426	-6.10284e-11	-0.01347	-0.01079	3797.21	-0.03113	3797.21	-0.02425	-1.17759e-07	-0.00554	-0.01871	3797.21	-0.03258	3797.21	-0.02749	-4.45084e-08	-0.00395	-0.02354	3797.21	-0.0213	3797.21	-0.02188	-4.31308e-06	-0.00086518	-0.02101
3797.7	-0.02373	3797.7	-0.02145	-1.10457e-10	-0.01466	-0.00678	3798.18	-0.0305	3798.18	-0.0222	-5.17355e-11	-0.01294	-0.00926	3797.7	-0.02988	3797.7	-0.02218	-1.05903e-07	-0.00524	-0.01693	3797.7	-0.03142	3797.7	-0.02561	-3.97828e-08	-0.00373	-0.02187	3797.7	-0.02052	3797.7	-0.02107	-3.99559e-06	-0.000800313	-0.02027
3798.18	-0.02267	3798.18	-0.01995	-9.42012e-11	-0.01415	-0.00581	3798.66	-0.02929	3798.66	-0.02031	-4.38292e-11	-0.01244	-0.00787	3798.18	-0.02877	3798.18	-0.02018	-9.52004e-08	-0.00496	-0.01523	3798.18	-0.03033	3798.18	-0.02376	-3.55432e-08	-0.00352	-0.02023	3798.18	-0.01983	3798.18	-0.02025	-3.70035e-06	-0.000739848	-0.01951
3798.66	-0.02173	3798.66	-0.01857	-8.02878e-11	-0.01364	-0.00493	3799.14	-0.02814	3799.14	-0.01857	-3.71071e-11	-0.01195	-0.00663	3798.66	-0.02783	3798.66	-0.01829	-8.5544e-08	-0.00469	-0.0136	3798.66	-0.02918	3798.66	-0.02195	-3.17413e-08	-0.00333	-0.01862	3798.66	-0.01916	3798.66	-0.01942	-3.42589e-06	-0.000683525	-0.01873
3799.14	-0.02082	3799.14	-0.0173	-6.83868e-11	-0.01315	-0.00414	3799.62	-0.02697	3799.62	-0.017	-3.13956e-11	-0.01147	-0.00553	3799.14	-0.02704	3799.14	-0.0165	-7.68349e-08	-0.00443	-0.01207	3799.14	-0.02787	3799.14	-0.0202	-2.83336e-08	-0.00314	-0.01706	3799.14	-0.0185	3799.14	-0.01858	-3.17084e-06	-0.000631096	-0.01795
3799.62	-0.01983	3799.62	-0.01613	-5.82137e-11	-0.01268	-0.00345	3800.11	-0.02563	3800.11	-0.01558	-2.65461e-11	-0.01101	-0.00457	3799.62	-0.02629	3799.62	-0.01483	-6.89837e-08	-0.00418	-0.01065	3799.62	-0.02629	3799.62	-0.01852	-2.52806e-08	-0.00296	-0.01556	3799.62	-0.01778	3799.62	-0.01774	-2.93389e-06	-0.000582326	-0.01715
3800.11	-0.01868	3800.11	-0.01506	-4.9523e-11	-0.01221	-0.00285	3800.59	-0.02401	3800.59	-0.01431	-2.24311e-11	-0.01056	-0.00375	3800.11	-0.02542	3800.11	-0.01327	-6.19088e-08	-0.00394	-0.00933	3800.11	-0.02439	3800.11	-0.01691	-2.25466e-08	-0.00279	-0.01412	3800.11	-0.01694	3800.11	-0.01689	-2.71383e-06	-0.00053699	-0.01636
3800.59	-0.01729	3800.59	-0.01409	-4.21035e-11	-0.01177	-0.00233	3801.07	-0.02211	3801.07	-0.01317	-1.89417e-11	-0.01013	-0.00304	3800.59	-0.02424	3800.59	-0.01184	-5.55364e-08	-0.00372	-0.00812	3800.59	-0.02223	3800.59	-0.01538	-2.00993e-08	-0.00263	-0.01275	3800.59	-0.01593	3800.59	-0.01606	-2.50952e-06	-0.000494875	-0.01556
3801.07	-0.01576	3801.07	-0.01322	-3.57733e-11	-0.01133	-0.00189	3801.55	-0.02008	3801.55	-0.01216	-1.59847e-11	-0.00971	-0.00244	3801.07	-0.02253	3801.07	-0.01053	-4.9799e-08	-0.00351	-0.00703	3801.07	-0.0201	3801.07	-0.01394	-1.79098e-08	-0.00248	-0.01146	3801.07	-0.0148	3801.07	-0.01523	-2.3199e-06	-0.000455779	-0.01477
3801.55	-0.01427	3801.55	-0.01242	-3.03759e-11	-0.01091	-0.00151	3802.03	-0.01821	3802.03	-0.01126	-1.34806e-11	-0.00931	-0.00195	3801.55	-0.0204	3801.55	-0.00934	-4.46357e-08	-0.0033	-0.00604	3801.55	-0.01834	3801.55	-0.01259	-1.59518e-08	-0.00234	-0.01026	3801.55	-0.01365	3801.55	-0.01441	-2.14395e-06	-0.000419511	-0.01398
3802.03	-0.01298	3802.03	-0.0117	-2.57768e-11	-0.01049	-0.0012	3802.52	-0.01667	3802.52	-0.01046	-1.13615e-11	-0.00892	-0.00154	3802.03	-0.01822	3802.03	-0.00827	-3.99911e-08	-0.00311	-0.00516	3802.03	-0.01712	3802.03	-0.01133	-1.42015e-08	-0.0022	-0.00913	3802.03	-0.01264	3802.03	-0.0136	-1.98076e-06	-0.000385887	-0.01321
3802.52	-0.01198	3802.52	-0.01105	-2.18604e-11	-0.0101	-0.000948573	3803	-0.01548	3803	-0.00975	-9.56924e-12	-0.00855	-0.0012	3802.52	-0.01632	3802.52	-0.00731	-3.58148e-08	-0.00293	-0.00437	3802.52	-0.01638	3802.52	-0.01016	-1.26377e-08	-0.00207	-0.00809	3802.52	-0.01186	3802.52	-0.01281	-1.82943e-06	-0.000354738	-0.01245
3803	-0.01121	3803	-0.01045	-1.85275e-11	-0.00971	-0.000740358	3803.48	-0.01454	3803.48	-0.00911	-8.0545e-12	-0.00818	-0.000930428	3803	-0.01486	3803	-0.00645	-3.20612e-08	-0.00276	-0.00369	3803	-0.01585	3803	-0.00908	-1.12411e-08	-0.00194	-0.00714	3803	-0.01126	3803	-0.01204	-1.68916e-06	-0.0003259	-0.01171
3803.48	-0.01059	3803.48	-0.00991	-1.5693e-11	-0.00934	-0.000572498	3803.96	-0.01378	3803.96	-0.00855	-6.77515e-12	-0.00783	-0.00071409	3803.48	-0.01381	3803.48	-0.00568	-2.8689e-08	-0.00259	-0.00309	3803.48	-0.01539	3803.48	-0.00809	-9.99445e-09	-0.00183	-0.00627	3803.48	-0.01079	3803.48	-0.01129	-1.55918e-06	-0.000299219	-0.01098
3803.96	-0.01006	3803.96	-0.00941	-1.32838e-11	-0.00897	-0.0004386	3804.45	-0.01311	3804.45	-0.00804	-5.69531e-12	-0.0075	-0.000542982	3803.96	-0.01304	3803.96	-0.00501	-2.56608e-08	-0.00244	-0.00257	3803.96	-0.01487	3803.96	-0.00719	-8.88213e-09	-0.00172	-0.00547	3803.96	-0.01038	3803.96	-0.01056	-1.43876e-06	-0.000274552	-0.01028
3804.45	-0.00956	3804.45	-0.00896	-1.12375e-11	-0.00862	-0.000332909	3804.93	-0.0125	3804.93	-0.00758	-4.78448e-12	-0.00717	-0.000409053	3804.45	-0.01245	3804.45	-0.00442	-2.29427e-08	-0.00229	-0.00212	3804.45	-0.01425	3804.45	-0.00637	-7.89011e-09	-0.00161	-0.00476	3804.45	-0.00997	3804.45	-0.00985	-1.32724e-06	-0.000251761	-0.0096
3804.93	-0.00907	3804.93	-0.00853	-9.50052e-12	-0.00828	-0.000250348	3805.41	-0.01186	3805.41	-0.00716	-4.01671e-12	-0.00686	-0.000305307	3804.93	-0.01194	3804.93	-0.0039	-2.05039e-08	-0.00215	-0.00175	3804.93	-0.0135	3804.93	-0.00563	-7.00578e-09	-0.00151	-0.00412	3804.93	-0.00951	3804.93	-0.00918	-1.224e-06	-0.000230719	-0.00894
3805.41	-0.00857	3805.41	-0.00814	-8.02701e-12	-0.00795	-0.00018652	3805.89	-0.01119	3805.89	-0.00678	-3.36997e-12	-0.00655	-0.000225764	3805.41	-0.01139	3805.41	-0.00345	-1.83166e-08	-0.00202	-0.00142	3805.41	-0.01261	3805.41	-0.00497	-6.21783e-09	-0.00142	-0.00355	3805.41	-0.00899	3805.41	-0.00853	-1.12845e-06	-0.000211303	-0.00831
3805.89	-0.00809	3805.89	-0.00777	-6.77781e-12	-0.00764	-0.000137679	3806.37	-0.01045	3806.37	-0.00643	-2.82552e-12	-0.00626	-0.0001654	3805.89	-0.01071	3805.89	-0.00305	-1.63559e-08	-0.0019	-0.00116	3805.89	-0.01167	3805.89	-0.00437	-5.51606e-09	-0.00133	-0.00304	3805.89	-0.00838	3805.89	-0.0079	-1.04005e-06	-0.000193401	-0.00771
3806.37	-0.00764	3806.37	-0.00743	-5.71946e-12	-0.00733	-0.000100687	3806.86	-0.00968	3806.86	-0.0061	-2.3675e-12	-0.00598	-0.000120054	3806.37	-0.00984	3806.37	-0.00271	-1.4599e-08	-0.00178	-0.000930676	3806.37	-0.0108	3806.37	-0.00384	-4.89133e-09	-0.00125	-0.0026	3806.37	-0.00771	3806.37	-0.00731	-9.58279e-07	-0.000176905	-0.00713
3806.86	-0.00724	3806.86	-0.0071	-4.82336e-12	-0.00703	-7.29524e-05	3807.34	-0.00895	3807.34	-0.0058	-1.98245e-12	-0.00571	-8.63341e-05	3806.86	-0.00881	3806.86	-0.00241	-1.30253e-08	-0.00167	-0.00074501	3806.86	-0.0101	3806.86	-0.00337	-4.33544e-09	-0.00117	-0.0022	3806.86	-0.00704	3806.86	-0.00675	-8.82675e-07	-0.000161715	-0.00658
3807.34	-0.00693	3807.34	-0.0068	-4.06512e-12	-0.00674	-5.23683e-05	3807.82	-0.00832	3807.82	-0.00552	-1.65894e-12	-0.00545	-6.15105e-05	3807.34	-0.00777	3807.34	-0.00215	-1.16164e-08	-0.00156	-0.000592545	3807.34	-0.00965	3807.34	-0.00296	-3.84103e-09	-0.0011	-0.00186	3807.34	-0.00648	3807.34	-0.00621	-8.1279e-07	-0.000147738	-0.00606
3807.82	-0.00669	3807.82	-0.0065	-3.42395e-12	-0.00647	-3.72443e-05	3808.3	-0.00781	3808.3	-0.00525	-1.38733e-12	-0.00521	-4.34188e-05	3807.82	-0.00688	3807.82	-0.00193	-1.03556e-08	-0.00146	-0.000468249	3807.82	-0.00939	3807.82	-0.00259	-3.4015e-09	-0.00103	-0.00157	3807.82	-0.00604	3807.82	-0.00571	-7.48214e-07	-0.000134884	-0.00557
3808.3	-0.00651	3808.3	-0.00622	-2.88211e-12	-0.0062	-2.6243e-05	3808.78	-0.00741	3808.78	-0.005	-1.15943e-12	-0.00497	-3.03646e-05	3808.3	-0.0062	3808.3	-0.00174	-9.22779e-09	-0.00137	-0.000367644	3808.3	-0.00925	3808.3	-0.00227	-3.01093e-09	-0.000959913	-0.00131	3808.3	-0.00573	3808.3	-0.00523	-6.8856e-07	-0.000123073	-0.00511
3808.78	-0.00637	3808.78	-0.00596	-2.42451e-12	-0.00594	-1.83201e-05	3809.27	-0.00707	3809.27	-0.00476	-9.68344e-13	-0.00474	-2.10388e-05	3808.78	-0.00572	3808.78	-0.00157	-8.21936e-09	-0.00128	-0.000286797	3808.78	-0.00913	3808.78	-0.00199	-2.66403e-09	-0.000897799	-0.00109	3808.78	-0.00549	3808.78	-0.00478	-6.33472e-07	-0.000112225	-0.00467
3809.27	-0.00624	3809.27	-0.0057	-2.03829e-12	-0.00569	-1.26708e-05	3809.75	-0.00677	3809.75	-0.00453	-8.08228e-13	-0.00452	-1.44423e-05	3809.27	-0.00538	3809.27	-0.00142	-7.31807e-09	-0.0012	-0.000222289	3809.27	-0.00899	3809.27	-0.00175	-2.35606e-09	-0.000839324	-0.000906513	3809.27	-0.00529	3809.27	-0.00436	-5.82616e-07	-0.00010227	-0.00426
3809.75	-0.00611	3809.75	-0.00546	-1.71253e-12	-0.00545	-8.68249e-06	3810.23	-0.00647	3810.23	-0.00431	-6.74149e-13	-0.0043	-9.82228e-06	3809.75	-0.00511	3809.75	-0.00129	-6.51289e-09	-0.00112	-0.000171181	3809.75	-0.0088	3809.75	-0.00153	-2.08277e-09	-0.000784304	-0.000748195	3809.75	-0.00507	3809.75	-0.00397	-5.35681e-07	-9.31398e-05	-0.00388
3810.23	-0.00599	3810.23	-0.00522	-1.43793e-12	-0.00522	-5.89448e-06	3810.71	-0.00617	3810.71	-0.00411	-5.61949e-13	-0.0041	-6.61837e-06	3810.23	-0.00485	3810.23	-0.00118	-5.79388e-09	-0.00105	-0.000130976	3810.23	-0.00857	3810.23	-0.00135	-1.84036e-09	-0.00073256	-0.000614604	3810.23	-0.00484	3810.23	-0.00361	-4.9238e-07	-8.4772e-05	-0.00352
3810.71	-0.00586	3810.71	-0.005	-1.20662e-12	-0.00499	-3.96469e-06	3811.2	-0.00586	3811.2	-0.00391	-4.6812e-13	-0.00391	-4.41827e-06	3810.71	-0.00461	3810.71	-0.00108	-5.1521e-09	-0.000977807	-9.95682e-05	3810.71	-0.00829	3810.71	-0.00119	-1.62545e-09	-0.00068392	-0.000502476	3810.71	-0.00457	3810.71	-0.00327	-4.52442e-07	-7.71078e-05	-0.00319
3811.2	-0.00572	3811.2	-0.00478	-1.01188e-12	-0.00478	-2.64201e-06	3811.68	-0.00555	3811.68	-0.00372	-3.89704e-13	-0.00372	-2.92223e-06	3811.2	-0.00438	3811.2	-0.000987967	-4.57949e-09	-0.000912758	-7.5205e-05	3811.2	-0.00797	3811.2	-0.00105	-1.435e-09	-0.000638221	-0.000408861	3811.2	-0.0043	3811.2	-0.00295	-4.15618e-07	-7.00929e-05	-0.00288
3811.68	-0.00555	3811.68	-0.00457	-8.48046e-13	-0.00457	-1.7443e-06	3812.16	-0.00524	3812.16	-0.00354	-3.24214e-13	-0.00354	-1.91487e-06	3811.68	-0.00416	3811.68	-0.000908073	-4.06882e-09	-0.000851632	-5.64376e-05	3811.68	-0.00763	3811.68	-0.000926421	-1.26631e-09	-0.000595307	-0.000331112	3811.68	-0.00401	3811.68	-0.00266	-3.81677e-07	-6.36765e-05	-0.0026
3812.16	-0.00534	3812.16	-0.00437	-7.10295e-13	-0.00437	-1.14096e-06	3812.64	-0.00494	3812.64	-0.00337	-2.69555e-13	-0.00337	-1.24316e-06	3812.16	-0.00396	3812.16	-0.000836307	-3.61359e-09	-0.000794222	-4.20811e-05	3812.16	-0.00727	3812.16	-0.000821908	-1.11695e-09	-0.000555028	-0.000266879	3812.16	-0.00373	3812.16	-0.0024	-3.50402e-07	-5.78114e-05	-0.00234
3812.64	-0.00511	3812.64	-0.00418	-5.94549e-13	-0.00418	-7.39405e-07	3813.12	-0.00467	3813.12	-0.0032	-2.23966e-13	-0.0032	-7.99605e-07	3812.64	-0.00381	3812.64	-0.000771509	-3.20795e-09	-0.000740331	-3.11746e-05	3812.64	-0.00689	3812.64	-0.00073133	-9.84778e-10	-0.00051724	-0.000214089	3812.64	-0.00344	3812.64	-0.00215	-3.21592e-07	-5.24538e-05	-0.0021
3813.12	-0.00484	3813.12	-0.00399	-4.97354e-13	-0.00399	-4.7474e-07	3813.61	-0.00444	3813.61	-0.00305	-1.85967e-13	-0.00305	-5.0955e-07	3813.12	-0.00371	3813.12	-0.000712719	-2.84665e-09	-0.00068977	-2.29462e-05	3813.12	-0.00647	3813.12	-0.000652736	-8.6786e-10	-0.000481807	-0.000170928	3813.12	-0.00316	3813.12	-0.00193	-2.95063e-07	-4.75631e-05	-0.00188
3813.61	-0.00455	3813.61	-0.00381	-4.15789e-13	-0.00381	-3.01989e-07	3814.09	-0.00427	3814.09	-0.00289	-1.54314e-13	-0.00289	-3.21706e-07	3813.61	-0.00369	3813.61	-0.00065914	-2.52499e-09	-0.000642356	-1.67809e-05	3813.61	-0.00598	3813.61	-0.000584422	-7.64485e-10	-0.000448599	-0.000135823	3813.61	-0.00288	3813.61	-0.00172	-2.70641e-07	-4.31015e-05	-0.00168
3814.09	-0.00426	3814.09	-0.00364	-3.47385e-13	-0.00364	-1.90322e-07	3814.57	-0.00416	3814.57	-0.00275	-1.27967e-13	-0.00275	-2.01231e-07	3814.09	-0.00379	3814.09	-0.000610114	-2.23874e-09	-0.000597919	-1.21932e-05	3814.09	-0.00541	3814.09	-0.000524908	-6.73126e-10	-0.000417491	-0.000107417	3814.09	-0.00261	3814.09	-0.00154	-2.48165e-07	-3.90341e-05	-0.0015
3814.57	-0.00399	3814.57	-0.00348	-2.90053e-13	-0.00348	-1.18836e-07	3815.05	-0.00411	3815.05	-0.00261	-1.06049e-13	-0.00261	-1.24707e-07	3814.57	-0.00397	3814.57	-0.000565096	-1.98412e-09	-0.000556291	-8.80266e-06	3814.57	-0.00477	3814.57	-0.000472914	-5.92423e-10	-0.000388364	-8.45494e-05	3814.57	-0.00235	3814.57	-0.00137	-2.27487e-07	-3.53285e-05	-0.00133
3815.05	-0.00379	3815.05	-0.00332	-2.42032e-13	-0.00332	-7.3514e-08	3815.53	-0.00405	3815.53	-0.00248	-8.78279e-14	-0.00248	-7.65686e-08	3815.05	-0.00417	3815.05	-0.000523632	-1.75771e-09	-0.000517316	-6.31404e-06	3815.05	-0.00411	3815.05	-0.000427343	-5.21165e-10	-0.000361107	-6.62353e-05	3815.05	-0.00214	3815.05	-0.00121	-2.0847e-07	-3.19548e-05	-0.00118
3815.53	-0.00366	3815.53	-0.00317	-2.01836e-13	-0.00317	-4.50561e-08	3816.02	-0.00393	3816.02	-0.00235	-7.26907e-14	-0.00235	-4.6577e-08	3815.53	-0.00427	3815.53	-0.000485345	-1.5565e-09	-0.000480843	-4.49983e-06	3815.53	-0.00353	3815.53	-0.000387254	-4.58276e-10	-0.000335611	-5.16426e-05	3815.53	-0.00194	3815.53	-0.00108	-1.90985e-07	-2.88852e-05	-0.00105
3816.02	-0.00357	3816.02	-0.00302	-1.68211e-13	-0.00302	-2.7359e-08	3816.5	-0.00371	3816.5	-0.00223	-6.01234e-14	-0.00223	-2.80708e-08	3816.02	-0.00417	3816.02	-0.000449918	-1.37774e-09	-0.00044673	-3.18626e-06	3816.02	-0.0031	3816.02	-0.000351848	-4.02797e-10	-0.000311774	-4.00743e-05	3816.02	-0.00176	3816.02	-0.000950269	-1.74913e-07	-2.60942e-05	-0.000924
3816.5	-0.00349	3816.5	-0.00288	-1.401e-13	-0.00288	-1.64591e-08	3816.98	-0.00341	3816.98	-0.00212	-4.96966e-14	-0.00212	-1.6761e-08	3816.5	-0.00389	3816.5	-0.000417083	-1.219e-09	-0.00041484	-2.24162e-06	3816.5	-0.00284	3816.5	-0.00032045	-3.53878e-10	-0.000289499	-3.09502e-05	3816.5	-0.00158	3816.5	-0.000837847	-1.60146e-07	-2.35583e-05	-0.000814128
3816.98	-0.00336	3816.98	-0.00275	-1.16615e-13	-0.00275	-9.81018e-09	3817.46	-0.00306	3817.46	-0.00201	-4.10515e-14	-0.00201	-9.91534e-09	3816.98	-0.00352	3816.98	-0.000386612	-1.0781e-09	-0.000385044	-1.56689e-06	3816.98	-0.00266	3816.98	-0.000292485	-3.10763e-10	-0.000268694	-2.37904e-05	3816.98	-0.0014	3816.98	-0.000737058	-1.46582e-07	-2.12555e-05	-0.000715656
3817.46	-0.00318	3817.46	-0.00262	-9.70056e-14	-0.00262	-5.79307e-09	3817.95	-0.00271	3817.95	-0.00191	-3.38883e-14	-0.00191	-5.81135e-09	3817.46	-0.00315	3817.46	-0.000358308	-9.53088e-10	-0.000357219	-1.0882e-06	3817.46	-0.00249	3817.46	-0.000267473	-2.72781e-10	-0.000249272	-1.82003e-05	3817.46	-0.00122	3817.46	-0.000646934	-1.34126e-07	-1.91659e-05	-0.000627634
3817.95	-0.00292	3817.94	-0.00249	-8.06437e-14	-0.00249	-3.38924e-09	3818.43	-0.00238	3818.43	-0.00181	-2.79569e-14	-0.00181	-3.37449e-09	3817.95	-0.00286	3817.94	-0.000331998	-8.4222e-10	-0.000331247	-7.50894e-07	3817.95	-0.00227	3817.94	-0.000245007	-2.39335e-10	-0.000231149	-1.38579e-05	3817.95	-0.00102	3817.94	-0.000566553	-1.22691e-07	-1.72709e-05	-0.00054916
3818.43	-0.00262	3818.43	-0.00237	-6.69997e-14	-0.00237	-1.96453e-09	3818.91	-0.00211	3818.91	-0.00171	-2.30487e-14	-0.00171	-1.94134e-09	3818.43	-0.00271	3818.43	-0.000307533	-7.43938e-10	-0.000307017	-5.14805e-07	3818.43	-0.00196	3818.43	-0.000224749	-2.09897e-10	-0.000214247	-1.05016e-05	3818.43	-0.000841536	3818.43	-0.000495048	-1.12198e-07	-1.55536e-05	-0.000479382
3818.91	-0.00228	3818.91	-0.00226	-5.56295e-14	-0.00226	-1.12818e-09	3819.39	-0.00192	3819.39	-0.00162	-1.89899e-14	-0.00162	-1.10651e-09	3818.91	-0.0027	3818.91	-0.000284777	-6.56851e-10	-0.000284425	-3.50673e-07	3818.91	-0.00156	3818.91	-0.000206412	-1.83998e-10	-0.000198491	-7.92048e-06	3818.91	-0.000683107	3818.91	-0.000431599	-1.02571e-07	-1.39983e-05	-0.000417499
3819.39	-0.00192	3819.39	-0.00215	-4.61601e-14	-0.00215	-6.41884e-10	3819.87	-0.0018	3819.87	-0.00153	-1.56357e-14	-0.00153	-6.24848e-10	3819.39	-0.00283	3819.39	-0.000263609	-5.79716e-10	-0.000263371	-2.37333e-07	3819.39	-0.0011	3819.39	-0.000189757	-1.61224e-10	-0.000183811	-5.9455e-06	3819.39	-0.000566678	3819.39	-0.000375444	-9.37418e-08	-1.25907e-05	-0.00036276
3819.87	-0.0016	3819.87	-0.00205	-3.82788e-14	-0.00205	-3.61825e-10	3820.36	-0.00171	3820.36	-0.00145	-1.28657e-14	-0.00145	-3.49586e-10	3819.87	-0.003	3819.87	-0.000243919	-5.11425e-10	-0.000243759	-1.59592e-07	3819.87	-0.000682783	3819.87	-0.000174582	-1.41206e-10	-0.00017014	-4.44186e-06	3819.87	-0.000499749	3819.87	-0.000325869	-8.56469e-08	-1.13176e-05	-0.000314466
3820.36	-0.00136	3820.36	-0.00195	-3.17233e-14	-0.00195	-2.0207e-10	3820.84	-0.00158	3820.84	-0.00137	-1.05795e-14	-0.00137	-1.93774e-10	3820.36	-0.00305	3820.36	-0.000225608	-4.5099e-10	-0.000225501	-1.06625e-07	3820.36	-0.00047516	3820.36	-0.000160717	-1.23619e-10	-0.000157414	-3.3028e-06	3820.36	-0.00046982	3820.36	-0.000282213	-7.82275e-08	-1.01669e-05	-0.000271968
3820.84	-0.00123	3820.84	-0.00185	-2.62741e-14	-0.00185	-1.11807e-10	3821.32	-0.00135	3821.32	-0.0013	-8.69393e-15	-0.0013	-1.06414e-10	3820.84	-0.00282	3820.84	-0.000208582	-3.97531e-10	-0.000208511	-7.07785e-08	3820.84	-0.000577536	3820.84	-0.000148019	-1.08175e-10	-0.000145575	-2.44421e-06	3820.84	-0.000452891	3820.84	-0.000243867	-7.14293e-08	-9.12751e-06	-0.000234668
3821.32	-0.00122	3821.32	-0.00176	-2.17474e-14	-0.00176	-6.12911e-11	3821.8	-0.00107	3821.8	-0.00123	-7.1398e-15	-0.00123	-5.78981e-11	3821.32	-0.00233	3821.32	-0.000192757	-3.50262e-10	-0.00019271	-4.66811e-08	3821.32	-0.000977897	3821.32	-0.000136365	-9.46184e-11	-0.000134565	-1.80026e-06	3821.32	-0.000439952	3821.32	-0.000210268	-6.52023e-08	-8.18925e-06	-0.000202013
3821.8	-0.00129	3821.8	-0.00167	-1.79894e-14	-0.00167	-3.3288e-11	3822.28	-0.000784807	3822.28	-0.00116	-5.85969e-15	-0.00116	-3.12099e-11	3821.8	-0.00176	3821.8	-0.000178053	-3.08485e-10	-0.000178022	-3.05897e-08	3821.8	-0.00149	3821.8	-0.000125651	-8.27241e-11	-0.000124331	-1.31969e-06	3821.8	-0.000443023	3821.8	-0.000180901	-5.95002e-08	-7.34287e-06	-0.000173499
3822.28	-0.00139	3822.28	-0.00159	-1.48715e-14	-0.00159	-1.79118e-11	3822.77	-0.000525081	3822.77	-0.0011	-4.80597e-15	-0.0011	-1.66679e-11	3822.28	-0.00127	3822.28	-0.000164396	-2.71578e-10	-0.000164375	-1.99162e-08	3822.28	-0.00195	3822.28	-0.000115787	-7.22931e-11	-0.000114824	-9.62822e-07	3822.28	-0.000472094	3822.28	-0.000155297	-5.42804e-08	-6.57986e-06	-0.000148663
3822.77	-0.00148	3822.77	-0.00151	-1.22864e-14	-0.00151	-9.54891e-12	3823.25	-0.000299355	3823.25	-0.00103	-3.93919e-15	-0.00103	-8.81928e-12	3822.77	-0.00089413	3822.77	-0.000151716	-2.38986e-10	-0.000151703	-1.28835e-08	3822.77	-0.00227	3822.77	-0.000106695	-6.31495e-11	-0.000105996	-6.99136e-07	3822.77	-0.000521165	3822.77	-0.000133029	-4.95037e-08	-5.89247e-06	-0.000127087
3823.25	-0.00156	3823.25	-0.00143	-1.01443e-14	-0.00143	-5.04348e-12	3823.73	-0.000108629	3823.73	-0.000977069	-3.22665e-15	-0.000977069	-4.62325e-12	3823.25	-0.00062733	3823.25	-0.000139949	-2.10218e-10	-0.000139941	-8.2805e-09	3823.25	-0.0025	3823.25	-9.8308e-05	-5.51379e-11	-9.78027e-05	-5.05263e-07	3823.25	-0.000577536	3823.25	-0.000113709	-4.51337e-08	-5.2736e-06	-0.00010839
3823.73	-0.00161	3823.73	-0.00136	-8.37045e-15	-0.00136	-2.63918e-12	3824.21	4.30974e-05	3824.21	-0.000922172	-2.64128e-15	-0.000922172	-2.40117e-12	3823.73	-0.000440529	3823.73	-0.000129035	-1.84835e-10	-0.00012903	-5.2878e-09	3823.73	-0.00261	3823.73	-9.05652e-05	-4.81215e-11	-9.02018e-05	-3.63423e-07	3823.73	-0.000623107	3823.73	-9.69869e-05	-4.11371e-08	-4.71679e-06	-9.2229e-05
3824.21	-0.00166	3824.21	-0.00129	-6.90248e-15	-0.00129	-1.36826e-12	3824.7	0.000159844	3824.69	-0.000870068	-2.16071e-15	-0.000870068	-1.23555e-12	3824.21	-0.000324729	3824.21	-0.000118916	-1.62449e-10	-0.000118913	-3.35498e-09	3824.21	-0.00263	3824.21	-8.34142e-05	-4.19794e-11	-8.3154e-05	-2.60164e-07	3824.21	-0.000641878	3824.21	-8.2549e-05	-3.74831e-08	-4.21614e-06	-7.82954e-05
3824.7	-0.00169	3824.69	-0.00123	-5.68842e-15	-0.00123	-7.028e-13	3825.18	0.00024657	3825.18	-0.000820631	-1.76643e-15	-0.000820631	-6.29883e-13	3824.7	-0.000236914	3824.69	-0.000109539	-1.42715e-10	-0.000109537	-2.11495e-09	3824.7	-0.00258	3824.69	-7.68077e-05	-3.66051e-11	-7.66223e-05	-1.85363e-07	3824.7	-0.000618139	3824.69	-7.0113e-05	-3.41434e-08	-3.76628e-06	-6.63126e-05
3825.18	-0.00169	3825.18	-0.00116	-4.68497e-15	-0.00116	-3.57648e-13	3825.66	0.000324296	3825.66	-0.000773744	-1.44316e-15	-0.000773744	-3.18143e-13	3825.18	-0.000151113	3825.18	-0.000100854	-1.25326e-10	-0.000100853	-1.32466e-09	3825.18	-0.0025	3825.18	-7.07032e-05	-3.19047e-11	-7.05717e-05	-1.31443e-07	3825.18	-0.00059711	3825.18	-5.94267e-05	-3.10918e-08	-3.36232e-06	-5.60333e-05
3825.66	-0.00166	3825.66	-0.0011	-3.85613e-15	-0.0011	-1.80319e-13	3826.14	0.000415022	3826.14	-0.00072929	-1.17829e-15	-0.00072929	-1.59201e-13	3825.66	-2.93129e-05	3825.66	-9.28138e-05	-1.1001e-10	-9.28129e-05	-8.24343e-10	3825.66	-0.00243	3825.66	-6.50624e-05	-2.77956e-11	-6.49696e-05	-9.27667e-08	3825.66	-0.000527581	3825.66	-5.02656e-05	-2.83045e-08	-2.99983e-06	-4.72375e-05
3826.14	-0.0016	3826.14	-0.00104	-3.17195e-15	-0.00104	-9.00723e-14	3826.62	0.000539148	3826.62	-0.000687159	-9.61411e-16	-0.000687159	-7.89281e-14	3826.14	0.000162488	3826.14	-8.5374e-05	-9.65247e-11	-8.53734e-05	-5.0969e-10	3826.14	-0.00243	3826.14	-5.98504e-05	-2.4205e-11	-5.97852e-05	-6.51608e-08	3826.14	-0.000413652	3826.14	-4.24304e-05	-2.57594e-08	-2.67474e-06	-3.97299e-05
3826.62	-0.00153	3826.62	-0.000989359	-2.60754e-15	-0.000989359	-4.45761e-14	3827.11	0.000699475	3827.11	-0.000647245	-7.83942e-16	-0.000647245	-3.87686e-14	3826.62	0.000435288	3826.62	-7.84935e-05	-8.46575e-11	-7.84931e-05	-3.13112e-10	3826.62	-0.00252	3826.62	-5.50352e-05	-2.10689e-11	-5.49896e-05	-4.55534e-08	3826.62	-0.000281723	3826.62	-3.57448e-05	-2.3436e-08	-2.3834e-06	-3.3338e-05
3827.11	-0.00146	3827.11	-0.000937143	-2.14222e-15	-0.000937143	-2.18562e-14	3827.59	0.000883201	3827.59	-0.000609445	-6.38818e-16	-0.000609445	-1.88664e-14	3827.11	0.000771089	3827.11	-7.21332e-05	-7.42182e-11	-7.2133e-05	-1.91113e-10	3827.11	-0.00267	3827.11	-5.05875e-05	-1.83311e-11	-5.05558e-05	-3.16953e-08	3827.11	-0.000167794	3827.11	-3.00532e-05	-2.13157e-08	-2.12247e-06	-2.79095e-05
3827.59	-0.0014	3827.59	-0.000887413	-1.75884e-15	-0.000887413	-1.06172e-14	3828.07	0.00107	3828.07	-0.000573659	-5.20223e-16	-0.000573659	-9.09623e-15	3827.59	0.00112	3827.59	-6.62569e-05	-6.5039e-11	-6.62568e-05	-1.15898e-10	3827.59	-0.00285	3827.59	-4.64805e-05	-1.59419e-11	-4.64586e-05	-2.19487e-08	3827.59	-9.68645e-05	3827.59	-2.52189e-05	-1.93815e-08	-1.88893e-06	-2.33106e-05
3828.07	-0.00138	3828.07	-0.000840066	-1.44318e-15	-0.000840066	-5.10983e-15	3828.55	0.00124	3828.55	-0.000539793	-4.2337e-16	-0.000539793	-4.34506e-15	3828.07	0.00144	3828.07	-6.08305e-05	-5.69713e-11	-6.08304e-05	-6.98323e-11	3828.07	-0.003	3828.07	-4.26892e-05	-1.38581e-11	-4.26741e-05	-1.51273e-08	3828.07	-7.79355e-05	3828.07	-2.1122e-05	-1.76175e-08	-1.68004e-06	-1.94244e-05
3828.55	-0.00139	3828.55	-0.000795003	-1.18343e-15	-0.000795003	-2.43649e-15	3829.03	0.00138	3829.03	-0.000507756	-3.44326e-16	-0.000507756	-2.05632e-15	3828.55	0.0017	3828.55	-5.5822e-05	-4.98835e-11	-5.58219e-05	-4.18055e-11	3828.55	-0.00309	3828.55	-3.91906e-05	-1.20413e-11	-3.91802e-05	-1.03766e-08	3828.55	-0.000101996	3828.55	-1.76578e-05	-1.60092e-08	-1.49332e-06	-1.61484e-05
3829.03	-0.00144	3829.03	-0.000752128	-9.69826e-16	-0.000752128	-1.15103e-15	3829.52	0.00143	3829.52	-0.00047746	-2.79858e-16	-0.00047746	-9.64161e-16	3829.03	0.00185	3829.03	-5.12016e-05	-4.36592e-11	-5.12015e-05	-2.4866e-11	3829.03	-0.00307	3829.03	-3.59632e-05	-1.0458e-11	-3.59561e-05	-7.08417e-09	3829.03	-0.000152067	3829.03	-1.47349e-05	-1.45433e-08	-1.32652e-06	-1.33938e-05
3829.52	-0.00153	3829.52	-0.000711349	-7.94282e-16	-0.000711349	-5.38727e-16	3830	0.00142	3830	-0.00044882	-2.27313e-16	-0.00044882	-4.47888e-16	3829.52	0.00191	3829.52	-4.69414e-05	-3.81957e-11	-4.69413e-05	-1.46952e-11	3829.52	-0.00296	3829.52	-3.29872e-05	-9.07895e-12	-3.29824e-05	-4.81351e-09	3829.52	-0.000208138	3829.52	-1.22741e-05	-1.32077e-08	-1.17762e-06	-1.10833e-05
3830	-0.00166	3830	-0.000672576	-6.50108e-16	-0.000672576	-2.49812e-16	3830.48	0.0014	3830.48	-0.000421757	-1.84514e-16	-0.000421757	-2.06135e-16	3830	0.00189	3830	-4.30152e-05	-3.34018e-11	-4.30151e-05	-8.6286e-12	3830	-0.00278	3830	-3.02442e-05	-7.87824e-12	-3.0241e-05	-3.25518e-09	3830	-0.000246209	3830	-1.02068e-05	-1.19911e-08	-1.04478e-06	-9.15007e-06
3830.48	-0.00182	3830.48	-0.000635723	-5.31772e-16	-0.000635723	-1.14768e-16	3830.96	0.00138	3830.96	-0.000396192	-1.49677e-16	-0.000396192	-9.39932e-17	3830.48	0.00181	3830.48	-3.93987e-05	-2.91975e-11	-3.93987e-05	-5.03386e-12	3830.48	-0.00258	3830.48	-2.77171e-05	-6.83331e-12	-2.77149e-05	-2.19093e-09	3830.48	-0.00024828	3830.48	-8.47375e-06	-1.08833e-08	-9.26354e-07	-7.53651e-06
3830.96	-0.00199	3830.96	-0.000600706	-4.34705e-16	-0.000600706	-5.22384e-17	3831.44	0.0014	3831.44	-0.000372052	-1.21338e-16	-0.000372052	-4.24622e-17	3830.96	0.00174	3830.96	-3.60691e-05	-2.55117e-11	-3.60691e-05	-2.91781e-12	3830.96	-0.0024	3830.96	-2.53898e-05	-5.92436e-12	-2.53883e-05	-1.46764e-09	3830.96	-0.000196351	3830.96	-7.02379e-06	-9.87491e-09	-8.20837e-07	-6.19308e-06
3831.44	-0.00213	3831.44	-0.000567445	-3.55135e-16	-0.000567445	-2.3557e-17	3831.93	0.00146	3831.93	-0.000349266	-9.83009e-17	-0.000349266	-1.90051e-17	3831.44	0.00172	3831.44	-3.30053e-05	-2.22818e-11	-3.30053e-05	-1.68039e-12	3831.44	-0.00228	3831.44	-2.32475e-05	-5.13404e-12	-2.32466e-05	-9.78481e-10	3831.44	-8.64222e-05	3831.44	-5.81314e-06	-8.95723e-09	-7.26885e-07	-5.0773e-06
3831.93	-0.00222	3831.93	-0.000535863	-2.8995e-16	-0.000535863	-1.05248e-17	3832.41	0.00156	3832.41	-0.000327765	-7.95862e-17	-0.000327765	-8.42754e-18	3831.93	0.00178	3831.93	-3.01874e-05	-1.94528e-11	-3.01874e-05	-9.6152e-13	3831.93	-0.00222	3831.93	-2.12765e-05	-4.44719e-12	-2.12759e-05	-6.49269e-10	3831.93	6.85068e-05	3831.93	-4.8043e-06	-8.12239e-09	-6.43286e-07	-4.15289e-06
3832.41	-0.00223	3832.41	-0.000505885	-2.36581e-16	-0.000505885	-4.65874e-18	3832.89	0.00167	3832.89	-0.000307484	-6.43926e-17	-0.000307484	-3.70249e-18	3832.41	0.00188	3832.41	-2.7597e-05	-1.69758e-11	-2.7597e-05	-5.46641e-13	3832.41	-0.0022	3832.41	-1.94639e-05	-3.85052e-12	-1.94634e-05	-4.28782e-10	3832.41	0.000244436	3832.41	-3.9652e-06	-7.36314e-09	-5.68947e-07	-3.38889e-06
3832.89	-0.00216	3832.89	-0.000477438	-1.92916e-16	-0.000477438	-2.04308e-18	3833.37	0.00177	3833.37	-0.000288361	-5.20659e-17	-0.000288361	-1.61156e-18	3832.89	0.002	3832.89	-2.52169e-05	-1.48081e-11	-2.52169e-05	-3.08775e-13	3832.89	-0.00218	3832.89	-1.77977e-05	-3.33244e-12	-1.77974e-05	-2.81831e-10	3832.89	0.000412375	3832.89	-3.26859e-06	-6.67285e-09	-5.02885e-07	-2.75903e-06
3833.37	-0.00202	3833.37	-0.000450454	-1.57212e-16	-0.000450454	-8.87698e-19	3833.86	0.00182	3833.86	-0.000270337	-4.20716e-17	-0.000270337	-6.94967e-19	3833.37	0.00208	3833.37	-2.30311e-05	-1.29117e-11	-2.30311e-05	-1.73292e-13	3833.37	-0.00212	3833.37	-1.62667e-05	-2.88278e-12	-1.62666e-05	-1.84366e-10	3833.37	0.000550304	3833.37	-2.69128e-06	-6.04546e-09	-4.44217e-07	-2.24102e-06
3833.86	-0.00185	3833.86	-0.000424865	-1.28036e-16	-0.000424865	-3.82126e-19	3834.34	0.00183	3834.34	-0.000253354	-3.39738e-17	-0.000253354	-2.96922e-19	3833.86	0.00208	3833.86	-2.10248e-05	-1.12535e-11	-2.10248e-05	-9.66295e-14	3833.86	-0.00202	3833.86	-1.48608e-05	-2.4927e-12	-1.48607e-05	-1.20036e-10	3833.86	0.000635233	3833.86	-2.21366e-06	-5.4754e-09	-3.92149e-07	-1.81603e-06
3834.34	-0.00167	3834.34	-0.000400608	-1.0421e-16	-0.000400608	-1.62971e-19	3834.82	0.00178	3834.82	-0.000237358	-2.74168e-17	-0.000237358	-1.25685e-19	3834.34	0.00196	3834.34	-1.91842e-05	-9.80421e-12	-1.91842e-05	-5.35349e-14	3834.34	-0.00187	3834.34	-1.35703e-05	-2.15445e-12	-1.35702e-05	-7.77827e-11	3834.34	0.000660162	3834.34	-1.81915e-06	-4.95761e-09	-3.45968e-07	-1.46823e-06
3834.82	-0.00149	3834.82	-0.000377621	-8.47643e-17	-0.000377621	-6.88613e-20	3835.3	0.0017	3835.3	-0.000222298	-2.2111e-17	-0.000222298	-5.27091e-20	3834.82	0.00168	3834.82	-1.74964e-05	-8.53797e-12	-1.74964e-05	-2.94687e-14	3834.82	-0.00168	3834.82	-1.23863e-05	-1.86128e-12	-1.23862e-05	-5.01642e-11	3834.82	0.000645091	3834.82	-1.4938e-06	-4.48743e-09	-3.05036e-07	-1.18428e-06
3835.3	-0.00133	3835.3	-0.000355845	-6.89045e-17	-0.000355845	-2.88272e-20	3835.78	0.0016	3835.78	-0.000208123	-1.78205e-17	-0.000208123	-2.19003e-20	3835.3	0.00141	3835.3	-1.59496e-05	-7.43216e-12	-1.59496e-05	-1.61168e-14	3835.3	-0.00148	3835.3	-1.13004e-05	-1.60729e-12	-1.13004e-05	-3.21992e-11	3835.3	0.00060002	3835.3	-1.22587e-06	-4.06062e-09	-2.68779e-07	-9.53026e-07
3835.78	-0.00118	3835.78	-0.000335222	-5.59774e-17	-0.000335222	-1.19562e-20	3836.26	0.00149	3836.27	-0.000194786	-1.43532e-17	-0.000194786	-9.01522e-21	3835.78	0.00118	3835.78	-1.45326e-05	-6.46687e-12	-1.45326e-05	-8.7578e-15	3835.78	-0.00126	3835.78	-1.03051e-05	-1.38735e-12	-1.03051e-05	-2.05701e-11	3835.78	0.000544949	3835.78	-1.00551e-06	-3.6733e-09	-2.36684e-07	-7.65149e-07
3836.26	-0.00103	3836.27	-0.000315698	-4.54471e-17	-0.000315698	-4.91296e-21	3836.75	0.00141	3836.75	-0.000182243	-1.1553e-17	-0.000182243	-3.67676e-21	3836.26	0.00102	3836.27	-1.32352e-05	-5.6246e-12	-1.32352e-05	-4.72831e-15	3836.26	-0.00101	3836.27	-9.39324e-06	-1.19697e-12	-9.39323e-06	-1.30787e-11	3836.26	0.000469878	3836.27	-8.24496e-07	-3.32193e-09	-2.08291e-07	-6.12883e-07
3836.75	-0.000771625	3836.75	-0.000297221	-3.68748e-17	-0.000297221	-2.00012e-21	3837.23	0.00133	3837.23	-0.00017045	-9.29312e-18	-0.00017045	-1.48565e-21	3836.75	0.000921843	3836.75	-1.20479e-05	-4.88998e-12	-1.20479e-05	-2.53637e-15	3836.75	-0.000675882	3836.75	-8.55819e-06	-1.03226e-12	-8.55818e-06	-8.27631e-12	3836.75	0.000391817	3836.75	-6.75972e-07	-3.00326e-09	-1.8319e-07	-4.89779e-07
3837.23	-0.000471602	3837.23	-0.000279741	-2.99008e-17	-0.000279741	-8.06738e-22	3837.71	0.00128	3837.71	-0.000159367	-7.47045e-18	-0.000159367	-5.94742e-22	3837.23	0.000870243	3837.23	-1.09619e-05	-4.24954e-12	-1.09619e-05	-1.35181e-15	3837.23	-0.000278258	3837.23	-7.79385e-06	-8.89827e-13	-7.79384e-06	-5.21251e-12	3837.23	0.000296746	3837.23	-5.54221e-07	-2.71434e-09	-1.61014e-07	-3.90493e-07
3837.71	-0.000155579	3837.71	-0.000263208	-2.42307e-17	-0.000263208	-3.22381e-22	3838.19	0.00118	3838.19	-0.000148955	-6.00137e-18	-0.000148955	-2.35886e-22	3837.71	0.000854844	3837.71	-9.9691e-06	-3.69144e-12	-9.9691e-06	-7.15837e-16	3837.71	7.93651e-05	3837.71	-7.09456e-06	-7.66706e-13	-7.09456e-06	-3.26736e-12	3837.71	0.000172675	3837.71	-4.54497e-07	-2.45248e-09	-1.41434e-07	-3.1061e-07
3838.19	0.000145444	3838.19	-0.000247577	-1.96235e-17	-0.000247577	-1.27635e-22	3838.68	0.00113	3838.68	-0.000139176	-4.81806e-18	-0.000139176	-9.26915e-23	3838.19	0.000887944	3838.19	-9.0619e-06	-3.20529e-12	-9.0619e-06	-3.76625e-16	3838.19	0.000336989	3838.19	-6.45511e-06	-6.60328e-13	-6.4551e-06	-2.03839e-12	3838.19	1.96045e-05	3838.19	-3.72869e-07	-2.21521e-09	-1.24158e-07	-2.46496e-07
3838.68	0.000406467	3838.68	-0.000232803	-1.58825e-17	-0.000232803	-5.00647e-23	3839.16	0.00114	3839.16	-0.000129995	-3.86557e-18	-0.000129995	-3.6086e-23	3838.68	0.000997345	3838.68	-8.23335e-06	-2.782e-12	-8.23334e-06	-1.96879e-16	3838.68	0.000404612	3838.68	-5.87063e-06	-5.68459e-13	-5.87063e-06	-1.26566e-12	3838.68	-0.000149467	3838.68	-3.06086e-07	-2.0003e-09	-1.08924e-07	-1.95162e-07
3839.16	0.00058749	3839.16	-0.000218844	-1.28466e-17	-0.000218844	-1.94561e-23	3839.64	0.00119	3839.64	-0.000121379	-3.09937e-18	-0.000121379	-1.39187e-23	3839.16	0.0012	3839.16	-7.477e-06	-2.4136e-12	-7.477e-06	-1.02255e-16	3839.16	0.000262236	3839.16	-5.33667e-06	-4.89155e-13	-5.33667e-06	-7.82142e-13	3839.16	-0.000311538	3839.16	-2.51465e-07	-1.80569e-09	-9.55e-08	-1.54159e-07
3839.64	0.000708513	3839.64	-0.00020566	-1.03846e-17	-0.00020566	-7.49102e-24	3840.12	0.00127	3840.12	-0.000113296	-2.48342e-18	-0.000113296	-5.3189e-24	3839.64	0.00147	3839.64	-6.78692e-06	-2.09312e-12	-6.78691e-06	-5.27676e-17	3839.64	-4.01409e-05	3839.64	-4.84908e-06	-4.20728e-13	-4.84908e-06	-4.81055e-13	3839.64	-0.000450909	3839.64	-2.06796e-07	-1.62953e-09	-8.3678e-08	-1.21488e-07
3840.12	0.000769538	3840.12	-0.000193211	-8.38919e-18	-0.000193211	-2.85751e-24	3840.6	0.00135	3840.6	-0.000105716	-1.9886e-18	-0.000105716	-2.01376e-24	3840.12	0.00176	3840.12	-6.1576e-06	-1.81443e-12	-6.1576e-06	-2.70549e-17	3840.12	-0.000422502	3840.12	-4.40405e-06	-3.61714e-13	-4.40405e-06	-2.94472e-13	3840.12	-0.000561769	3840.12	-1.70263e-07	-1.47011e-09	-7.32739e-08	-9.55191e-08
3840.6	0.000780559	3840.6	-0.00018146	-6.77297e-18	-0.00018146	-1.07994e-24	3841.09	0.00142	3841.09	-9.86097e-05	-1.59134e-18	-9.86097e-05	-7.5536e-25	3840.6	0.002	3840.6	-5.58399e-06	-1.57219e-12	-5.58398e-06	-1.37822e-17	3840.6	-0.000809894	3840.6	-3.99806e-06	-3.1084e-13	-3.99806e-06	-1.79404e-13	3840.6	-0.00065075	3840.6	-1.40376e-07	-1.32589e-09	-6.41233e-08	-7.49267e-08
3841.09	0.000771584	3841.09	-0.000170372	-5.46473e-18	-0.000170372	-4.04362e-25	3841.57	0.00144	3841.57	-9.19503e-05	-1.27262e-18	-9.19503e-05	-2.80713e-25	3841.09	0.00213	3841.09	-5.06141e-06	-1.36172e-12	-5.0614e-06	-6.97572e-18	3841.09	-0.00113	3841.09	-3.62785e-06	-2.67003e-13	-3.62785e-06	-1.08783e-13	3841.09	-0.000729811	3841.09	-1.15913e-07	-1.19545e-09	-5.60806e-08	-5.86372e-08
3841.57	0.000722606	3841.57	-0.000159913	-4.40643e-18	-0.000159913	-1.50004e-25	3842.05	0.00142	3842.05	-8.57118e-05	-1.01707e-18	-8.57118e-05	-1.03356e-25	3841.57	0.00214	3841.57	-4.58556e-06	-1.17893e-12	-4.58555e-06	-3.50796e-18	3841.57	-0.00136	3841.57	-3.29044e-06	-2.29247e-13	-3.29044e-06	-6.56493e-14	3841.57	-0.000808882	3841.57	-9.58762e-08	-1.07752e-09	-4.9016e-08	-4.57826e-08
3842.05	0.000633629	3842.05	-0.00015005	-3.55087e-18	-0.00015005	-5.51315e-26	3842.53	0.00135	3842.53	-7.98698e-05	-8.12309e-19	-7.98698e-05	-3.77022e-26	3842.05	0.00203	3842.05	-4.15247e-06	-1.02026e-12	-4.15247e-06	-1.75273e-18	3842.05	-0.00151	3842.05	-2.98306e-06	-1.96743e-13	-2.98306e-06	-3.94311e-14	3842.05	-0.000887953	3842.05	-7.94487e-08	-9.70938e-10	-4.28147e-08	-3.56631e-08
3842.53	0.000504652	3842.53	-0.000140753	-2.85964e-18	-0.000140753	-2.00751e-26	3843.01	0.00125	3843.02	-7.44009e-05	-6.48353e-19	-7.44009e-05	-1.36258e-26	3842.53	0.00183	3842.53	-3.75851e-06	-8.82566e-13	-3.75851e-06	-8.70107e-19	3842.53	-0.0016	3842.53	-2.70317e-06	-1.68773e-13	-2.70317e-06	-2.35715e-14	3842.53	-0.000960024	3842.53	-6.59651e-08	-8.74631e-10	-3.73747e-08	-2.77158e-08
3843.01	0.000335675	3843.02	-0.000131992	-2.30154e-18	-0.000131992	-7.24233e-27	3843.5	0.00114	3843.5	-6.92832e-05	-5.17154e-19	-6.92832e-05	-4.87887e-27	3843.01	0.00161	3843.02	-3.40031e-06	-7.63141e-13	-3.40031e-06	-4.29167e-19	3843.01	-0.00166	3843.02	-2.44844e-06	-1.44715e-13	-2.44844e-06	-1.40241e-14	3843.01	-0.00101	3843.02	-5.48827e-08	-7.8764e-10	-3.26055e-08	-2.14895e-08
3843.5	0.000146698	3843.5	-0.000123738	-1.85121e-18	-0.000123738	-2.58857e-27	3843.98	0.00103	3843.98	-6.44959e-05	-4.12237e-19	-6.44959e-05	-1.73076e-27	3843.5	0.00143	3843.5	-3.07478e-06	-6.596e-13	-3.07478e-06	-2.10317e-19	3843.5	-0.00173	3843.5	-2.21671e-06	-1.24032e-13	-2.21671e-06	-8.30429e-15	3843.5	-0.00102	3843.5	-4.57595e-08	-7.09088e-10	-2.84272e-08	-1.66232e-08
3843.98	-5.8279e-05	3843.98	-0.000115965	-1.48806e-18	-0.000115965	-9.16652e-28	3844.46	0.000920628	3844.46	-6.00192e-05	-3.28393e-19	-6.00192e-05	-6.08302e-28	3843.98	0.00133	3843.98	-2.77911e-06	-5.69869e-13	-2.77911e-06	-1.02405e-19	3843.98	-0.00181	3843.98	-2.006e-06	-1.06258e-13	-2.006e-06	-4.89407e-15	3843.98	-0.001	3843.98	-3.82362e-08	-6.38177e-10	-2.47689e-08	-1.28291e-08
3844.46	-0.000234254	3844.46	-0.000108647	-1.19541e-18	-0.000108647	-3.21596e-28	3844.94	0.000822444	3844.94	-5.58344e-05	-2.61431e-19	-5.58344e-05	-2.11818e-28	3844.46	0.00129	3844.46	-2.51067e-06	-4.92139e-13	-2.51067e-06	-4.95405e-20	3844.46	-0.00189	3844.46	-1.81451e-06	-9.09911e-14	-1.81451e-06	-2.87063e-15	3844.46	-0.000948298	3844.46	-3.20201e-08	-5.74185e-10	-2.1568e-08	-9.87792e-09
3844.94	-0.000366231	3844.94	-0.000101761	-9.59713e-19	-0.000101761	-1.11784e-28	3845.43	0.00072417	3845.43	-5.1924e-05	-2.07989e-19	-5.1924e-05	-7.30748e-29	3844.94	0.00129	3844.94	-2.26709e-06	-4.24834e-13	-2.26709e-06	-2.38121e-20	3844.94	-0.00197	3844.94	-1.64055e-06	-7.78831e-14	-1.64055e-06	-1.67581e-15	3844.94	-0.000879369	3844.94	-2.68734e-08	-5.16454e-10	-1.8769e-08	-7.58798e-09
3845.43	-0.000445208	3845.43	-9.52812e-05	-7.70009e-19	-9.52812e-05	-3.84954e-29	3845.91	0.000619897	3845.91	-4.82713e-05	-1.65365e-19	-4.82713e-05	-2.49767e-29	3845.43	0.00127	3845.43	-2.04616e-06	-3.6658e-13	-2.04616e-06	-1.13718e-20	3845.43	-0.00202	3845.43	-1.4826e-06	-6.66339e-14	-1.4826e-06	-9.7367e-16	3845.43	-0.00080944	3845.43	-2.26028e-08	-4.64388e-10	-1.6323e-08	-5.81538e-09
3845.91	-0.000470185	3845.91	-8.91872e-05	-6.17419e-19	-8.91872e-05	-1.31341e-29	3846.39	0.000504623	3846.39	-4.48604e-05	-1.3139e-19	-4.48604e-05	-8.45793e-30	3845.91	0.00125	3845.91	-1.84589e-06	-3.16182e-13	-1.84589e-06	-5.39582e-21	3845.91	-0.00202	3845.91	-1.33925e-06	-5.69844e-14	-1.33925e-06	-5.63039e-16	3845.91	-0.000744511	3845.91	-1.9051e-08	-4.17445e-10	-1.4187e-08	-4.44652e-09
3846.39	-0.000445162	3846.39	-8.34576e-05	-4.94758e-19	-8.34576e-05	-4.43972e-30	3846.87	0.000402349	3846.87	-4.16765e-05	-1.04328e-19	-4.16765e-05	-2.83763e-30	3846.39	0.00117	3846.39	-1.66444e-06	-2.72599e-13	-1.66443e-06	-2.54379e-21	3846.39	-0.00196	3846.39	-1.20922e-06	-4.87107e-14	-1.20922e-06	-3.24045e-16	3846.39	-0.000685582	3846.39	-1.60899e-08	-3.75135e-10	-1.23228e-08	-3.39197e-09
3846.87	-0.00037914	3846.87	-7.80723e-05	-3.9622e-19	-7.80723e-05	-1.48687e-30	3847.35	0.000313075	3847.35	-3.87056e-05	-8.27866e-20	-3.87056e-05	-9.4321e-31	3846.87	0.00102	3846.87	-1.5001e-06	-2.34926e-13	-1.5001e-06	-1.19152e-21	3846.87	-0.00184	3846.87	-1.09131e-06	-4.16198e-14	-1.09131e-06	-1.85614e-16	3846.87	-0.000627653	3846.87	-1.36155e-08	-3.37011e-10	-1.06969e-08	-2.58152e-09
3847.35	-0.000377117	3847.35	-7.30122e-05	-3.17109e-19	-7.30122e-05	-4.93345e-31	3847.84	0.000217801	3847.84	-3.59344e-05	-6.56503e-20	-3.59344e-05	-3.10616e-31	3847.35	0.000833784	3847.35	-1.35135e-06	-2.02374e-13	-1.35135e-06	-5.5452e-22	3847.35	-0.00165	3847.35	-9.84463e-07	-3.55455e-14	-9.84463e-07	-1.05818e-16	3847.35	-0.000564724	3847.35	-1.15426e-08	-3.02671e-10	-9.27977e-09	-1.96015e-09
3847.84	-0.000355094	3847.84	-6.82593e-05	-2.53636e-19	-6.82593e-05	-1.62178e-31	3848.32	0.000127548	3848.32	-3.33504e-05	-5.20274e-20	-3.33504e-05	-1.01345e-31	3847.84	0.000614584	3847.84	-1.21678e-06	-1.7426e-13	-1.21678e-06	-2.56407e-22	3847.84	-0.0014	3847.84	-8.87672e-07	-3.03443e-14	-8.87672e-07	-6.00405e-17	3847.84	-0.000491495	3847.84	-9.80197e-09	-2.71748e-10	-8.04534e-09	-1.48488e-09
3848.32	-0.000304069	3848.32	-6.37964e-05	-2.02741e-19	-6.37964e-05	-5.28194e-32	3848.8	5.02738e-05	3848.8	-3.09418e-05	-4.12046e-20	-3.09418e-05	-3.27598e-32	3848.32	0.000391399	3848.32	-1.09508e-06	-1.49989e-13	-1.09508e-06	-1.17798e-22	3848.32	-0.00109	3848.32	-8.00036e-07	-2.58928e-14	-8.00036e-07	-3.39055e-17	3848.32	-0.000406682	3848.32	-8.33693e-09	-2.43911e-10	-6.97078e-09	-1.12224e-09
3848.8	-0.000227046	3848.8	-5.96072e-05	-1.61958e-19	-5.96072e-05	-1.70435e-32								3848.8	0.000183199	3848.8	-9.85093e-07	-1.29044e-13	-9.85093e-07	-5.377e-23	3848.8	-0.000725247	3848.8	-7.20727e-07	-2.20845e-14	-7.20727e-07	-1.90562e-17	3848.8	-0.000304727	3848.8	-7.10103e-09	-2.18859e-10	-6.03598e-09	-8.46198e-10
3849.28	-0.000125023	3849.28	-5.5676e-05	-1.29298e-19	-5.5676e-05	-5.44859e-33								3849.28	1.87618e-19	3849.28	-8.8573e-07	-1.10978e-13	-8.8573e-07	-2.43859e-23	3849.28	-0.000367623	3849.28	-6.48986e-07	-1.8828e-14	-6.48986e-07	-1.06596e-17	3849.28	-0.000191998	3849.28	-6.05617e-09	-1.96321e-10	-5.22328e-09	-6.36572e-10

## Sheet: Fig.2d
Fig. 2d Terminal OH contents before and after Ag loading determined through in situ DRIFTS measurements at different calcination temperatures.
500	3.6	2.3
600	7.7	3.3
700	8.7	4.4
800	11.1	5.8
900	12.4	6.3

## Sheet: Fig.3a
Fig. 3a XRD profiles after loading Ag species.
	Ag/(Al-500)	Ag/(Al-600)	Ag/(Al-700)	Ag/(Al-800)	Ag/(Al-900)
5.008	1614	1313	1494	1219	1548
5.034	1589	1251	1487	1225	1647
5.061	1551	1255	1490	1218	1513
5.087	1551	1221	1464	1215	1585
5.113	1478	1202	1411	1242	1510
5.139	1526	1262	1477	1109	1449
5.166	1481	1178	1410	1218	1483
5.192	1478	1214	1347	1201	1524
5.218	1430	1251	1362	1188	1434
5.244	1423	1206	1378	1104	1414
5.271	1431	1205	1327	1107	1445
5.297	1453	1198	1306	1174	1382
5.323	1409	1171	1309	1155	1358
5.35	1420	1145	1269	1135	1321
5.376	1365	1112	1375	1083	1282
5.402	1370	1073	1316	1160	1284
5.428	1313	1081	1275	1022	1267
5.455	1317	1100	1279	1123	1315
5.481	1355	1102	1266	1096	1257
5.507	1379	1111	1360	1109	1295
5.533	1302	1055	1227	1063	1203
5.56	1425	1074	1298	1035	1181
5.586	1313	1017	1293	1033	1187
5.612	1331	1044	1244	996	1138
5.638	1268	1044	1215	1001	1192
5.665	1242	1007	1244	994	1152
5.691	1211	1004	1268	1000	1139
5.717	1245	1024	1176	1026	1117
5.743	1270	1014	1249	1012	1147
5.77	1257	993	1154	1032	1145
5.796	1221	952	1286	970	1134
5.822	1209	985	1225	960	1095
5.848	1233	1000	1193	924	1123
5.875	1185	1029	1170	953	1073
5.901	1199	978	1207	966	1044
5.927	1194	987	1185	1000	1067
5.954	1177	911	1152	927	1047
5.98	1134	965	1089	998	1015
6.006	1161	910	1157	958	1024
6.032	1156	931	1168	960	1065
6.059	1194	938	1120	942	1002
6.085	1165	918	1123	886	1003
6.111	1149	883	1139	888	973
6.137	1078	918	1076	886	971
6.164	1140	908	1204	854	984
6.19	1131	889	1184	863	968
6.216	1045	913	1162	861	1045
6.242	1124	941	1133	818	939
6.269	1081	873	1130	881	907
6.295	1103	937	1124	851	974
6.321	1079	870	1109	847	971
6.347	1056	863	1105	799	894
6.374	1026	836	1080	794	981
6.4	1005	832	1183	838	900
6.426	1082	827	1136	809	950
6.452	1038	914	1101	858	855
6.479	1091	904	1081	832	924
6.505	1028	865	1089	770	863
6.531	1056	938	1102	813	861
6.558	1048	875	1071	792	870
6.584	1069	827	1055	850	842
6.61	1002	828	1057	801	870
6.636	999	865	1084	841	847
6.663	995	833	1088	865	843
6.689	1013	790	1023	796	871
6.715	1000	814	1048	816	850
6.741	987	861	1077	769	818
6.768	949	856	1096	745	774
6.794	1016	827	1092	758	878
6.82	940	808	1019	771	786
6.846	917	813	1067	765	815
6.873	936	839	1023	703	801
6.899	905	810	1063	758	789
6.925	970	776	1035	735	771
6.951	901	785	1060	814	755
6.978	926	767	1069	769	764
7.004	952	789	1026	738	708
7.03	886	806	1037	737	781
7.056	926	778	983	739	765
7.083	952	726	1032	693	726
7.109	941	748	1013	749	794
7.135	945	787	1028	706	737
7.161	912	824	1038	697	710
7.188	924	780	987	724	769
7.214	944	819	1008	744	780
7.24	902	703	1013	684	697
7.267	873	765	963	714	753
7.293	886	734	1009	751	718
7.319	909	729	982	709	725
7.345	886	790	1016	706	721
7.372	955	707	1055	725	713
7.398	862	769	1022	717	708
7.424	901	733	1023	677	763
7.45	931	696	985	728	733
7.477	913	712	936	767	671
7.503	873	706	1006	672	670
7.529	864	731	942	720	660
7.555	865	712	1001	663	696
7.582	864	705	967	687	721
7.608	922	668	1046	641	686
7.634	859	719	961	682	656
7.66	862	736	987	646	727
7.687	867	719	987	668	681
7.713	879	706	975	655	658
7.739	858	644	949	649	678
7.765	879	699	944	678	656
7.792	887	695	951	668	658
7.818	899	682	963	648	643
7.844	905	733	988	643	665
7.871	842	653	904	667	665
7.897	838	691	929	701	627
7.923	879	733	900	656	620
7.949	829	717	924	673	640
7.976	871	681	961	669	639
8.002	814	666	941	625	612
8.028	844	632	924	649	611
8.054	853	672	898	641	613
8.081	757	662	908	613	629
8.107	780	667	928	629	665
8.133	843	678	946	624	622
8.159	855	701	946	596	611
8.186	799	689	954	634	608
8.212	828	651	929	639	622
8.238	824	740	968	611	601
8.264	805	679	911	611	597
8.291	794	615	962	694	621
8.317	798	607	928	612	555
8.343	813	687	914	631	607
8.369	795	621	895	575	598
8.396	774	650	884	590	596
8.422	815	679	900	590	556
8.448	769	638	878	579	601
8.475	857	641	898	561	591
8.501	794	644	952	567	569
8.527	777	638	886	657	583
8.553	794	690	919	578	587
8.58	742	644	840	609	548
8.606	784	651	874	566	537
8.632	818	617	895	596	581
8.658	804	626	828	556	576
8.685	818	618	935	606	592
8.711	787	655	909	602	576
8.737	778	649	898	603	587
8.763	827	639	907	620	535
8.79	723	651	880	572	557
8.816	782	653	869	586	565
8.842	781	642	841	577	573
8.868	772	637	823	594	555
8.895	730	633	854	587	550
8.921	827	629	829	583	525
8.947	767	626	852	534	577
8.973	773	612	833	560	540
9	783	606	856	537	519
9.026	797	601	847	610	579
9.052	810	620	848	534	575
9.079	734	598	833	597	561
9.105	827	592	827	549	569
9.131	830	610	857	552	474
9.157	756	653	782	610	547
9.184	754	613	831	572	517
9.21	775	630	865	556	565
9.236	801	606	833	568	565
9.262	805	637	761	562	528
9.289	782	611	752	557	594
9.315	786	605	828	590	554
9.341	746	595	758	584	492
9.367	766	600	819	554	543
9.394	739	679	802	572	509
9.42	757	589	778	561	535
9.446	732	619	808	551	542
9.472	789	604	832	526	556
9.499	797	629	773	548	530
9.525	781	580	756	600	489
9.551	738	559	799	516	493
9.577	770	538	782	532	522
9.604	759	592	803	550	507
9.63	800	601	749	530	525
9.656	728	610	731	563	553
9.683	736	612	754	574	500
9.709	701	593	769	591	497
9.735	785	550	752	547	489
9.761	779	588	758	586	503
9.788	742	560	730	583	529
9.814	743	584	834	574	528
9.84	732	559	730	545	520
9.866	705	568	728	547	495
9.893	766	529	714	494	481
9.919	758	564	737	537	480
9.945	761	580	749	528	468
9.971	708	571	714	532	518
9.998	776	545	708	544	524
10.024	720	559	711	543	482
10.05	745	604	708	533	443
10.076	753	551	698	507	470
10.103	739	536	708	532	496
10.129	715	568	716	513	451
10.155	758	532	693	486	469
10.181	761	596	698	472	482
10.208	729	548	690	544	492
10.234	717	510	723	511	504
10.26	738	536	706	513	496
10.287	711	543	653	518	510
10.313	735	555	642	491	510
10.339	744	550	702	497	494
10.365	713	551	656	485	419
10.392	712	569	721	490	490
10.418	725	565	720	523	512
10.444	803	564	690	468	439
10.47	753	570	663	456	499
10.497	714	562	696	478	472
10.523	689	574	700	528	495
10.549	757	513	667	492	437
10.575	721	568	658	475	450
10.602	749	550	675	464	470
10.628	706	547	667	481	440
10.654	718	544	620	505	462
10.68	743	515	650	494	462
10.707	746	555	644	501	466
10.733	747	502	669	519	474
10.759	729	510	631	453	409
10.785	726	536	649	518	493
10.812	681	587	660	478	464
10.838	693	593	620	452	454
10.864	714	524	631	511	458
10.89	695	498	623	500	471
10.917	711	516	633	487	408
10.943	710	507	622	469	458
10.969	705	562	613	531	477
10.996	736	555	647	495	457
11.022	688	503	600	471	447
11.048	720	546	644	458	445
11.074	725	542	581	486	421
11.101	729	468	585	488	458
11.127	757	507	631	450	429
11.153	650	517	597	464	465
11.179	737	517	576	459	429
11.206	751	533	578	444	418
11.232	723	525	579	473	430
11.258	716	484	569	475	408
11.284	726	565	584	433	451
11.311	695	492	622	488	433
11.337	743	539	571	507	472
11.363	705	521	590	467	456
11.389	727	507	570	472	390
11.416	737	506	543	479	454
11.442	729	558	591	466	430
11.468	691	518	583	495	420
11.494	683	521	576	480	432
11.521	711	520	539	500	428
11.547	661	544	611	477	441
11.573	658	515	547	464	412
11.6	680	528	569	447	447
11.626	695	551	536	456	438
11.652	707	485	556	474	430
11.678	657	496	532	499	415
11.705	673	530	489	453	442
11.731	671	541	553	503	468
11.757	639	487	604	425	422
11.783	699	504	521	457	447
11.81	665	513	554	473	435
11.836	693	491	528	446	392
11.862	668	504	533	414	418
11.888	694	502	575	446	414
11.915	649	476	532	439	434
11.941	659	507	560	421	387
11.967	718	501	548	418	390
11.993	686	515	537	466	394
12.02	632	475	517	478	408
12.046	679	502	520	446	417
12.072	714	477	522	442	412
12.098	661	477	488	452	437
12.125	697	518	529	434	386
12.151	697	507	479	465	443
12.177	665	480	508	410	434
12.204	653	496	488	426	393
12.23	667	518	518	436	424
12.256	646	498	457	429	396
12.282	710	474	497	423	382
12.309	636	524	492	438	402
12.335	677	437	480	487	395
12.361	620	489	462	420	386
12.387	634	485	498	423	394
12.414	639	498	480	433	435
12.44	591	516	450	464	394
12.466	661	466	495	423	406
12.492	643	499	531	435	392
12.519	639	521	479	458	410
12.545	650	491	482	404	362
12.571	661	489	508	434	425
12.597	656	466	473	412	405
12.624	626	472	499	418	376
12.65	610	469	528	446	395
12.676	637	455	504	460	389
12.702	581	521	511	395	420
12.729	610	499	485	410	394
12.755	627	477	469	380	436
12.781	616	446	512	439	435
12.808	635	485	463	420	370
12.834	645	451	502	406	416
12.86	601	456	484	452	411
12.886	584	519	463	390	385
12.913	600	449	475	420	365
12.939	637	476	482	387	391
12.965	635	491	475	383	380
12.991	619	445	485	401	374
13.018	641	443	456	408	354
13.044	626	479	449	442	399
13.07	597	487	423	409	380
13.096	624	441	513	409	394
13.123	601	470	501	395	402
13.149	632	458	473	423	393
13.175	595	463	479	372	321
13.201	575	413	448	427	355
13.228	551	460	476	428	383
13.254	586	459	457	411	394
13.28	614	427	463	388	376
13.306	627	473	472	443	370
13.333	546	473	476	390	394
13.359	637	433	436	441	378
13.385	633	453	464	404	362
13.412	524	430	481	433	376
13.438	604	448	487	391	392
13.464	572	440	503	398	349
13.49	597	454	475	414	361
13.517	552	442	425	418	349
13.543	521	451	460	393	364
13.569	569	471	476	410	396
13.595	594	445	441	408	339
13.622	583	445	485	395	331
13.648	573	406	463	386	370
13.674	601	448	441	422	349
13.7	554	458	429	410	365
13.727	566	440	436	404	366
13.753	568	461	427	403	368
13.779	608	419	459	359	345
13.805	594	425	426	407	371
13.832	547	470	428	426	359
13.858	550	466	449	379	357
13.884	523	460	428	429	335
13.91	551	442	438	429	326
13.937	537	489	449	389	380
13.963	587	437	461	374	378
13.989	521	444	446	408	370
14.016	544	433	449	382	351
14.042	539	487	406	385	347
14.068	577	466	430	392	370
14.094	509	468	432	394	386
14.121	564	417	412	420	372
14.147	557	424	440	409	343
14.173	545	434	425	419	373
14.199	539	447	451	366	353
14.226	501	409	418	433	341
14.252	555	445	413	403	361
14.278	491	436	430	402	346
14.304	501	437	438	363	318
14.331	541	444	427	408	329
14.357	567	435	435	438	355
14.383	540	437	418	390	377
14.409	571	426	433	390	332
14.436	491	436	460	366	365
14.462	490	418	408	353	360
14.488	477	446	436	392	356
14.514	542	390	422	427	358
14.541	578	434	405	425	349
14.567	536	456	399	356	350
14.593	517	444	416	390	395
14.619	506	442	421	358	375
14.646	483	436	443	384	324
14.672	499	426	441	402	335
14.698	524	410	435	386	358
14.725	548	427	448	429	331
14.751	503	422	400	427	358
14.777	515	451	455	386	350
14.803	460	442	414	406	317
14.83	548	429	428	372	316
14.856	500	398	406	374	372
14.882	495	429	427	376	361
14.908	504	438	411	381	343
14.935	494	423	418	407	322
14.961	506	434	418	359	359
14.987	481	460	406	374	362
15.013	476	444	456	404	334
15.04	459	442	435	390	329
15.066	480	403	391	388	353
15.092	500	426	414	367	313
15.118	465	400	415	390	349
15.145	454	407	417	410	337
15.171	483	404	438	399	370
15.197	448	374	419	374	328
15.223	463	433	432	408	351
15.25	442	422	431	396	372
15.276	457	438	454	368	363
15.302	483	422	409	388	366
15.329	480	413	404	402	325
15.355	448	453	401	328	333
15.381	476	426	427	349	338
15.407	472	407	417	364	327
15.434	460	448	420	363	346
15.46	458	405	408	384	329
15.486	484	443	412	364	323
15.512	440	475	428	355	339
15.539	449	375	424	401	354
15.565	451	407	406	357	352
15.591	479	430	439	385	322
15.617	482	369	414	381	319
15.644	452	446	403	357	325
15.67	490	427	414	353	361
15.696	496	388	399	393	373
15.722	437	378	391	372	321
15.749	446	389	419	370	320
15.775	446	424	388	378	344
15.801	433	428	406	359	326
15.827	450	404	399	397	323
15.854	448	406	381	404	346
15.88	446	414	405	350	320
15.906	432	426	409	376	339
15.933	484	411	437	364	333
15.959	429	372	411	355	352
15.985	425	375	403	359	308
16.011	468	406	428	355	318
16.038	442	445	414	370	322
16.064	444	415	427	374	300
16.09	467	440	413	398	343
16.116	457	440	400	346	354
16.143	418	400	377	390	330
16.169	458	404	383	363	340
16.195	432	412	424	352	335
16.221	452	418	389	365	346
16.248	419	423	415	372	318
16.274	460	409	460	338	330
16.3	396	439	377	398	335
16.326	448	397	414	403	323
16.353	424	442	400	376	349
16.379	421	391	414	355	310
16.405	457	403	436	364	343
16.431	459	402	377	356	364
16.458	407	419	372	382	330
16.484	417	399	371	366	332
16.51	426	426	401	358	339
16.537	459	432	418	386	335
16.563	414	412	387	360	297
16.589	436	414	382	343	342
16.615	411	428	405	367	327
16.642	419	423	389	402	325
16.668	443	410	369	370	298
16.694	411	379	361	358	318
16.72	425	407	404	365	339
16.747	412	421	367	385	342
16.773	413	429	405	330	352
16.799	466	392	426	384	337
16.825	459	384	371	355	312
16.852	432	401	428	416	303
16.878	395	420	393	354	332
16.904	403	410	424	380	321
16.93	427	418	424	351	338
16.957	448	446	412	372	304
16.983	442	418	416	369	301
17.009	404	414	402	352	317
17.035	402	421	431	338	348
17.062	394	409	428	359	336
17.088	415	400	383	346	314
17.114	406	411	395	382	332
17.141	412	468	403	393	367
17.167	425	404	382	373	305
17.193	427	360	423	346	314
17.219	420	397	387	344	340
17.246	411	425	395	389	324
17.272	429	414	380	376	311
17.298	432	450	401	375	307
17.324	404	452	414	388	293
17.351	404	430	380	375	336
17.377	396	407	384	380	297
17.403	429	395	409	345	330
17.429	396	409	436	376	329
17.456	465	422	409	352	321
17.482	400	442	394	341	319
17.508	424	405	404	407	289
17.534	408	389	414	350	340
17.561	409	436	419	366	324
17.587	416	457	408	347	329
17.613	407	397	394	384	327
17.639	446	446	384	325	327
17.666	421	407	427	411	313
17.692	411	432	388	399	344
17.718	427	415	457	387	304
17.745	409	413	385	362	308
17.771	429	380	428	333	305
17.797	395	423	323	351	322
17.823	428	412	395	376	299
17.85	405	441	425	350	344
17.876	410	434	403	407	332
17.902	441	431	386	315	311
17.928	449	414	380	366	332
17.955	413	436	355	339	324
17.981	418	401	408	358	319
18.007	414	400	376	400	325
18.033	399	405	451	358	333
18.06	420	436	365	350	307
18.086	426	435	427	394	312
18.112	401	419	387	361	328
18.138	442	421	406	375	346
18.165	441	442	388	375	296
18.191	414	412	411	372	294
18.217	441	455	430	372	326
18.243	374	404	402	374	314
18.27	414	415	412	390	328
18.296	421	398	423	419	340
18.322	445	468	403	411	314
18.348	460	434	426	349	348
18.375	398	406	402	387	309
18.401	432	424	402	396	339
18.427	416	411	424	398	361
18.454	390	417	480	362	332
18.48	429	408	367	346	331
18.506	399	437	424	372	331
18.532	416	399	390	363	336
18.559	410	468	365	402	339
18.585	415	414	388	373	330
18.611	443	444	427	344	325
18.637	412	426	424	382	353
18.664	471	441	412	368	342
18.69	435	415	400	408	332
18.716	399	445	394	403	352
18.742	379	438	422	403	342
18.769	408	440	373	363	339
18.795	439	438	423	378	314
18.821	431	386	408	361	349
18.847	425	454	427	381	327
18.874	370	421	410	355	301
18.9	414	417	384	353	319
18.926	387	412	405	345	338
18.952	383	381	412	393	341
18.979	375	398	413	370	348
19.005	387	439	378	366	332
19.031	431	429	421	402	339
19.058	411	454	381	359	352
19.084	420	437	419	356	347
19.11	426	431	385	370	335
19.136	401	450	397	358	331
19.163	432	426	398	344	342
19.189	403	431	389	395	396
19.215	417	458	432	425	323
19.241	461	419	387	363	367
19.268	403	407	422	358	342
19.294	431	400	375	371	303
19.32	442	465	411	361	357
19.346	452	436	463	362	306
19.373	413	446	382	393	356
19.399	407	447	407	383	306
19.425	446	444	428	360	392
19.451	426	454	420	391	386
19.478	386	438	400	331	340
19.504	439	437	412	370	354
19.53	433	432	441	347	352
19.556	396	400	434	375	330
19.583	417	422	422	407	376
19.609	409	409	435	358	337
19.635	383	432	399	375	351
19.662	409	431	438	398	328
19.688	398	420	411	357	335
19.714	454	434	390	366	330
19.74	386	485	375	352	339
19.767	430	439	382	374	326
19.793	405	413	412	373	355
19.819	431	446	386	382	350
19.845	412	426	394	366	306
19.872	423	418	404	366	338
19.898	415	439	398	333	310
19.924	409	402	413	373	331
19.95	420	404	419	380	317
19.977	405	391	389	418	332
20.003	411	429	420	350	342
20.029	421	439	447	364	318
20.055	434	433	391	369	358
20.082	419	466	439	377	359
20.108	477	420	394	393	357
20.134	404	435	376	349	345
20.16	423	444	417	344	347
20.187	403	435	412	346	328
20.213	409	397	401	392	341
20.239	422	398	428	390	339
20.266	382	447	378	334	329
20.292	421	427	351	348	337
20.318	401	409	454	367	352
20.344	387	383	409	392	327
20.371	379	412	398	333	322
20.397	426	432	386	372	323
20.423	416	436	414	394	356
20.449	418	482	392	394	357
20.476	425	440	379	401	341
20.502	393	426	434	384	332
20.528	374	397	408	355	333
20.554	415	408	388	338	324
20.581	386	413	369	346	329
20.607	418	406	383	367	323
20.633	399	416	426	371	345
20.659	374	391	395	400	318
20.686	416	413	402	373	282
20.712	384	420	377	356	317
20.738	386	423	409	377	316
20.764	371	376	391	366	333
20.791	449	399	396	367	328
20.817	424	369	363	369	344
20.843	416	395	393	382	360
20.87	404	418	404	371	349
20.896	395	468	371	362	318
20.922	426	426	380	370	335
20.948	419	408	388	331	338
20.975	381	410	413	396	310
21.001	420	398	389	355	337
21.027	347	433	408	352	326
21.053	406	410	383	354	319
21.08	415	442	405	372	288
21.106	404	418	356	354	307
21.132	412	414	406	339	304
21.158	396	390	334	343	308
21.185	405	394	398	367	308
21.211	391	390	391	382	303
21.237	404	396	338	368	290
21.263	427	447	400	397	297
21.29	335	421	392	370	318
21.316	356	367	413	347	328
21.342	397	447	357	380	315
21.368	400	449	412	344	309
21.395	394	401	404	365	295
21.421	418	449	385	373	317
21.447	415	411	393	383	313
21.474	422	441	389	364	295
21.5	360	399	367	333	269
21.526	367	414	388	340	318
21.552	347	415	430	337	318
21.579	375	434	371	372	319
21.605	371	413	403	340	310
21.631	401	413	360	353	302
21.657	429	417	399	359	292
21.684	402	432	350	366	295
21.71	384	437	345	341	297
21.736	404	399	341	360	321
21.762	412	453	388	365	313
21.789	414	433	374	359	299
21.815	390	424	415	346	312
21.841	358	373	386	362	291
21.867	371	391	368	350	334
21.894	396	401	410	337	322
21.92	412	417	386	312	281
21.946	391	405	405	330	318
21.972	403	464	354	375	331
21.999	389	406	391	354	301
22.025	371	406	395	395	322
22.051	396	438	371	365	295
22.077	409	401	374	311	303
22.104	428	409	403	321	320
22.13	413	416	370	323	309
22.156	345	402	380	393	310
22.183	353	399	365	331	317
22.209	400	407	391	351	298
22.235	346	413	423	352	305
22.261	379	416	396	340	295
22.288	375	381	338	352	301
22.314	423	398	422	364	294
22.34	397	416	380	363	290
22.366	376	397	372	347	312
22.393	371	424	374	333	314
22.419	374	455	388	372	309
22.445	411	400	360	341	300
22.471	420	423	357	355	301
22.498	365	377	371	363	315
22.524	398	405	386	329	326
22.55	419	353	353	334	281
22.576	422	411	394	364	305
22.603	365	397	386	320	306
22.629	393	419	388	344	316
22.655	391	408	352	342	290
22.681	387	408	358	337	312
22.708	401	416	356	324	284
22.734	387	393	378	314	288
22.76	399	368	413	342	339
22.787	377	389	384	361	266
22.813	416	358	393	343	315
22.839	405	431	403	343	292
22.865	396	386	350	333	311
22.892	431	395	396	336	283
22.918	392	387	367	361	323
22.944	380	390	394	307	305
22.97	404	436	365	358	314
22.997	345	413	376	317	262
23.023	367	401	349	381	298
23.049	393	392	365	330	292
23.075	348	412	330	368	299
23.102	379	409	359	323	291
23.128	389	380	371	306	298
23.154	369	411	364	355	298
23.18	415	426	335	325	304
23.207	383	409	395	346	292
23.233	413	394	395	363	303
23.259	429	406	356	344	323
23.285	370	393	407	344	305
23.312	353	418	360	329	308
23.338	368	411	367	341	301
23.364	370	399	400	328	315
23.391	387	422	355	363	281
23.417	387	410	371	355	312
23.443	384	399	370	368	264
23.469	398	412	333	332	326
23.496	366	352	380	337	285
23.522	412	370	349	365	313
23.548	370	399	372	346	302
23.574	438	437	380	344	332
23.601	424	425	380	353	302
23.627	380	392	359	356	287
23.653	392	414	418	335	284
23.679	363	391	353	383	332
23.706	358	429	371	342	327
23.732	417	412	381	337	327
23.758	419	425	353	356	290
23.784	409	398	365	351	300
23.811	398	400	398	339	323
23.837	376	408	375	380	312
23.863	382	388	347	346	269
23.889	427	414	385	365	297
23.916	347	394	391	325	299
23.942	373	426	379	339	286
23.968	367	351	377	308	301
23.995	390	409	360	364	276
24.021	420	373	359	335	307
24.047	351	427	361	340	299
24.073	374	422	368	328	282
24.1	370	427	382	324	308
24.126	421	399	354	360	335
24.152	405	409	354	339	282
24.178	367	388	351	391	280
24.205	395	395	394	327	296
24.231	399	385	369	371	308
24.257	411	392	409	356	255
24.283	394	379	384	348	318
24.31	409	381	393	325	328
24.336	366	400	348	350	302
24.362	400	405	364	330	298
24.388	414	406	361	344	283
24.415	373	391	398	370	298
24.441	392	409	383	344	284
24.467	370	434	393	368	326
24.493	375	443	368	362	297
24.52	422	410	338	352	287
24.546	391	426	401	315	302
24.572	387	419	379	355	297
24.599	394	429	354	338	304
24.625	400	426	362	343	304
24.651	399	389	334	339	327
24.677	385	395	397	367	290
24.704	360	411	399	351	293
24.73	407	398	352	329	316
24.756	397	396	378	335	331
24.782	408	399	379	358	293
24.809	374	402	420	354	268
24.835	363	423	390	341	317
24.861	417	424	413	400	285
24.887	369	385	382	343	289
24.914	422	403	360	341	307
24.94	390	440	361	343	303
24.966	399	414	364	356	320
24.992	396	416	372	362	283
25.019	391	420	361	370	289
25.045	365	422	385	391	303
25.071	380	392	370	364	307
25.097	388	373	362	354	315
25.124	412	426	350	353	319
25.15	378	414	360	360	286
25.176	381	392	385	366	294
25.203	407	429	368	348	318
25.229	414	423	345	343	311
25.255	409	424	355	299	324
25.281	374	392	397	378	295
25.308	406	438	407	364	313
25.334	409	412	396	366	309
25.36	430	425	359	375	335
25.386	423	409	348	353	313
25.413	399	403	392	337	303
25.439	415	407	412	354	281
25.465	425	449	363	334	317
25.491	405	364	361	365	300
25.518	431	431	334	348	315
25.544	360	400	389	364	320
25.57	371	432	382	328	308
25.596	376	437	389	368	326
25.623	402	428	364	345	338
25.649	454	450	414	375	319
25.675	370	402	407	338	327
25.701	388	416	417	356	329
25.728	405	437	387	326	317
25.754	374	440	354	372	273
25.78	371	426	369	331	326
25.806	429	421	403	319	317
25.833	396	447	377	369	298
25.859	442	408	406	359	294
25.885	362	433	416	356	289
25.912	421	432	416	353	294
25.938	404	390	379	363	304
25.964	395	407	390	376	313
25.99	428	407	411	354	337
26.017	416	383	379	339	300
26.043	365	416	394	352	337
26.069	404	435	371	374	336
26.095	423	424	399	369	305
26.122	456	436	366	385	328
26.148	400	451	411	386	340
26.174	406	399	388	357	324
26.2	421	417	386	363	319
26.227	419	435	408	369	298
26.253	398	416	394	333	294
26.279	426	435	399	342	297
26.305	415	409	431	387	305
26.332	408	465	390	399	271
26.358	394	445	402	375	321
26.384	388	426	415	351	336
26.41	381	439	352	360	301
26.437	389	427	335	351	338
26.463	444	436	386	361	337
26.489	397	442	413	352	329
26.516	433	431	377	371	330
26.542	441	451	410	399	334
26.568	399	401	407	386	320
26.594	440	449	365	343	324
26.621	433	394	365	359	329
26.647	417	432	373	358	344
26.673	423	452	376	361	314
26.699	438	474	373	371	311
26.726	420	464	416	370	307
26.752	437	450	416	405	331
26.778	389	401	403	366	313
26.804	436	458	376	382	330
26.831	431	477	385	360	288
26.857	437	455	420	349	336
26.883	447	431	380	359	332
26.909	406	439	383	366	341
26.936	422	429	402	343	302
26.962	426	453	411	341	308
26.988	427	473	421	345	322
27.014	412	428	399	359	317
27.041	427	459	365	404	320
27.067	423	453	378	359	324
27.093	380	416	389	371	340
27.12	429	465	374	384	308
27.146	415	462	408	411	338
27.172	427	433	437	388	319
27.198	393	456	420	365	338
27.225	394	405	385	383	335
27.251	433	435	403	375	340
27.277	465	424	408	381	342
27.303	450	428	382	362	320
27.33	432	467	371	378	353
27.356	432	460	429	365	338
27.382	392	458	399	366	348
27.408	434	469	428	390	276
27.435	437	443	369	432	340
27.461	403	470	411	352	323
27.487	442	453	414	363	304
27.513	457	434	381	381	336
27.54	439	478	405	362	340
27.566	456	448	433	369	328
27.592	435	486	374	383	326
27.618	425	451	411	380	334
27.645	400	464	423	370	342
27.671	411	437	387	387	373
27.697	397	464	375	377	345
27.724	451	452	405	405	342
27.75	445	425	437	412	320
27.776	430	464	387	372	334
27.802	450	485	362	323	352
27.829	413	446	411	363	366
27.855	433	446	419	409	362
27.881	416	453	439	391	378
27.907	425	454	429	418	377
27.934	447	449	408	393	334
27.96	446	467	406	422	339
27.986	446	429	416	378	334
28.012	409	463	403	404	298
28.039	459	470	417	410	334
28.065	432	435	426	387	357
28.091	463	471	432	374	342
28.117	444	466	447	375	372
28.144	430	462	426	370	332
28.17	429	448	394	402	312
28.196	464	446	419	393	323
28.222	427	480	391	365	329
28.249	430	465	392	398	346
28.275	470	495	436	415	336
28.301	453	418	400	392	366
28.328	460	453	434	366	314
28.354	449	475	366	405	329
28.38	457	481	414	409	326
28.406	434	475	428	401	361
28.433	435	468	398	409	340
28.459	401	517	436	380	303
28.485	477	461	415	367	378
28.511	435	457	417	433	373
28.538	412	471	435	412	361
28.564	452	472	427	412	339
28.59	403	443	422	390	366
28.616	453	503	457	425	373
28.643	419	489	427	376	339
28.669	451	483	430	367	339
28.695	444	475	405	406	332
28.721	438	451	438	366	322
28.748	459	480	386	441	342
28.774	459	468	433	420	347
28.8	450	468	420	406	376
28.826	456	449	379	413	378
28.853	434	462	440	397	345
28.879	409	470	405	371	319
28.905	456	487	445	417	348
28.932	482	479	424	414	343
28.958	464	510	419	420	368
28.984	471	476	431	414	366
29.01	442	451	395	413	360
29.037	455	495	417	461	366
29.063	433	487	429	401	363
29.089	471	513	435	432	362
29.115	457	509	436	427	368
29.142	415	490	458	441	373
29.168	439	495	438	409	378
29.194	494	444	421	402	376
29.22	462	461	473	393	381
29.247	428	464	432	417	361
29.273	424	456	444	399	347
29.299	464	505	424	372	382
29.325	448	471	414	410	368
29.352	433	469	450	420	364
29.378	452	480	463	422	374
29.404	491	485	421	401	365
29.43	452	481	455	449	380
29.457	470	519	436	418	411
29.483	459	481	426	418	399
29.509	442	505	437	406	375
29.535	467	492	438	413	411
29.562	431	454	422	454	351
29.588	464	478	414	399	369
29.614	449	474	433	418	362
29.641	441	484	436	459	388
29.667	453	502	421	407	367
29.693	440	479	454	427	413
29.719	461	466	455	422	410
29.746	468	458	411	386	408
29.772	421	509	408	415	371
29.798	450	504	463	426	411
29.824	451	505	434	466	381
29.851	433	520	426	439	375
29.877	489	480	412	407	416
29.903	493	501	411	423	386
29.929	449	461	442	383	373
29.956	482	511	421	442	408
29.982	451	484	403	375	405
30.008	470	447	444	415	404
30.034	455	475	450	432	400
30.061	436	468	429	415	416
30.087	483	480	444	410	406
30.113	473	498	444	419	393
30.139	466	478	444	456	407
30.166	473	472	462	434	389
30.192	444	496	438	406	407
30.218	460	490	422	402	405
30.245	509	448	444	433	390
30.271	446	463	487	431	397
30.297	472	468	466	404	404
30.323	476	519	455	433	408
30.35	496	457	430	419	449
30.376	429	523	450	455	386
30.402	473	503	442	456	391
30.428	454	544	450	447	410
30.455	498	508	416	449	424
30.481	443	533	449	449	400
30.507	451	495	430	384	404
30.533	468	479	476	436	384
30.56	499	534	421	381	410
30.586	460	472	439	455	396
30.612	489	505	419	429	422
30.638	462	516	449	440	450
30.665	470	519	419	452	430
30.691	464	494	473	411	405
30.717	531	507	458	488	402
30.743	490	526	411	466	415
30.77	503	495	456	420	402
30.796	451	492	472	445	391
30.822	495	526	509	427	398
30.849	473	540	445	425	453
30.875	465	537	447	439	411
30.901	476	527	466	498	391
30.927	458	499	467	452	374
30.954	460	518	466	481	460
30.98	462	541	421	464	442
31.006	438	515	463	448	418
31.032	484	489	468	466	425
31.059	503	530	429	490	435
31.085	505	533	437	446	418
31.111	439	521	419	458	417
31.137	501	477	510	441	445
31.164	515	528	463	458	386
31.19	476	449	479	437	430
31.216	494	506	459	437	456
31.242	449	541	464	463	412
31.269	477	501	437	412	445
31.295	512	514	488	475	396
31.321	491	502	461	458	446
31.347	476	525	462	456	453
31.374	451	490	440	432	470
31.4	430	528	456	460	412
31.426	476	539	475	418	428
31.453	477	532	439	469	437
31.479	454	488	499	412	475
31.505	463	528	461	461	444
31.531	503	491	505	468	418
31.558	457	491	485	451	465
31.584	459	489	427	453	433
31.61	449	489	429	476	482
31.636	470	550	476	449	445
31.663	510	538	487	439	447
31.689	471	502	480	447	458
31.715	446	499	467	475	462
31.741	509	540	444	458	443
31.768	471	522	447	453	464
31.794	488	514	465	457	445
31.82	488	540	441	480	471
31.846	519	539	442	479	445
31.873	453	530	489	484	464
31.899	464	522	441	473	493
31.925	528	514	486	464	462
31.951	500	516	441	453	441
31.978	485	525	470	462	457
32.004	484	532	429	492	480
32.03	500	519	504	474	458
32.057	508	513	447	458	500
32.083	488	496	465	473	543
32.109	486	541	452	467	452
32.135	520	502	464	487	438
32.162	538	518	466	454	455
32.188	488	499	477	481	520
32.214	489	482	475	457	483
32.24	464	506	491	494	487
32.267	480	503	460	452	460
32.293	513	531	427	474	435
32.319	515	528	475	496	484
32.345	495	518	425	459	460
32.372	472	543	405	458	452
32.398	442	495	428	473	487
32.424	468	502	470	449	467
32.45	463	507	439	446	489
32.477	470	534	479	462	455
32.503	499	541	480	403	516
32.529	473	535	448	455	463
32.555	470	500	458	488	464
32.582	464	493	497	469	440
32.608	495	512	468	488	467
32.634	463	506	442	421	483
32.661	499	510	480	429	431
32.687	456	531	456	452	504
32.713	531	462	412	451	462
32.739	483	494	475	476	464
32.766	484	531	474	505	451
32.792	480	520	444	502	451
32.818	470	524	469	486	434
32.844	500	524	448	478	455
32.871	464	515	455	462	426
32.897	485	499	477	470	474
32.923	479	495	475	496	477
32.949	526	513	473	435	442
32.976	459	475	471	490	459
33.002	479	493	457	479	546
33.028	492	546	506	463	462
33.054	432	501	518	462	451
33.081	484	469	457	433	488
33.107	506	486	460	516	454
33.133	483	532	448	437	453
33.159	501	488	470	452	461
33.186	483	494	456	459	445
33.212	443	502	447	452	440
33.238	517	516	472	491	430
33.264	487	542	464	471	440
33.291	515	484	478	486	499
33.317	502	506	470	433	461
33.343	484	534	434	490	435
33.37	440	544	463	452	457
33.396	532	528	425	466	407
33.422	481	491	473	448	467
33.448	458	523	431	443	435
33.475	491	487	503	461	449
33.501	473	484	490	449	510
33.527	470	470	457	484	461
33.553	493	513	470	476	432
33.58	485	550	485	478	443
33.606	534	504	490	444	437
33.632	489	505	443	457	448
33.658	486	514	479	435	442
33.685	532	506	478	460	443
33.711	487	540	484	442	449
33.737	488	514	481	483	492
33.763	455	514	501	453	472
33.79	499	489	437	468	431
33.816	484	472	457	479	447
33.842	503	549	439	438	466
33.868	447	506	468	464	422
33.895	457	512	475	510	433
33.921	505	521	490	468	438
33.947	498	472	440	442	432
33.974	515	563	496	468	473
34	492	530	474	482	460
34.026	480	542	435	446	438
34.052	493	493	444	443	455
34.079	525	521	498	500	453
34.105	529	503	466	466	461
34.131	527	525	501	457	436
34.157	466	552	462	473	465
34.184	510	486	482	483	421
34.21	505	545	482	460	472
34.236	507	529	503	457	448
34.262	497	525	423	485	455
34.289	485	532	462	482	439
34.315	483	505	490	456	432
34.341	490	548	455	471	453
34.367	509	534	458	389	471
34.394	532	561	492	474	429
34.42	490	578	496	472	457
34.446	469	520	530	483	443
34.472	507	565	489	450	442
34.499	474	554	491	468	451
34.525	512	534	482	481	461
34.551	473	523	514	499	477
34.578	505	533	486	486	484
34.604	502	529	473	479	447
34.63	501	542	478	452	441
34.656	505	574	476	469	448
34.683	490	543	474	490	453
34.709	517	522	501	449	443
34.735	502	538	476	484	442
34.761	499	486	497	497	507
34.788	494	555	497	490	413
34.814	480	531	500	468	502
34.84	517	518	489	460	477
34.866	559	566	496	488	455
34.893	530	558	465	469	464
34.919	489	482	478	477	479
34.945	524	556	503	511	407
34.971	514	532	500	499	460
34.998	541	564	495	506	483
35.024	524	522	459	522	414
35.05	521	580	498	495	487
35.076	528	564	495	455	462
35.103	507	559	470	521	442
35.129	575	512	484	507	453
35.155	531	592	487	513	457
35.182	487	607	514	491	442
35.208	503	564	500	528	450
35.234	542	563	506	496	501
35.26	536	559	498	511	473
35.287	518	596	509	478	466
35.313	543	549	500	525	487
35.339	508	560	490	542	476
35.365	523	552	498	523	470
35.392	486	569	459	501	502
35.418	535	549	496	506	501
35.444	546	552	472	486	542
35.47	534	543	554	478	513
35.497	518	584	516	520	471
35.523	527	599	486	522	456
35.549	507	572	499	522	522
35.575	532	592	485	540	468
35.602	510	581	521	508	486
35.628	558	614	529	525	502
35.654	569	565	526	552	522
35.68	506	590	531	556	499
35.707	531	577	504	541	505
35.733	508	617	542	534	491
35.759	528	562	495	549	519
35.786	536	592	548	527	538
35.812	537	561	540	515	498
35.838	548	581	522	546	494
35.864	565	567	581	578	520
35.891	562	579	567	514	511
35.917	570	546	554	547	508
35.943	543	590	555	553	538
35.969	530	602	533	571	512
35.996	561	606	502	544	507
36.022	576	556	538	529	525
36.048	555	604	533	509	537
36.074	535	577	570	510	521
36.101	539	627	557	566	576
36.127	565	592	535	524	548
36.153	495	560	551	548	547
36.179	535	603	546	528	520
36.206	579	631	545	535	572
36.232	553	565	543	586	519
36.258	569	624	557	599	582
36.284	551	575	572	552	556
36.311	546	582	574	571	544
36.337	581	601	601	556	574
36.363	567	618	520	534	597
36.39	500	601	603	549	549
36.416	522	580	562	585	552
36.442	570	588	582	587	562
36.468	572	620	533	584	582
36.495	524	600	540	555	581
36.521	572	626	558	563	562
36.547	527	604	550	527	629
36.573	563	616	543	610	587
36.6	523	592	535	599	629
36.626	555	564	557	574	616
36.652	530	573	560	597	603
36.678	573	635	581	582	623
36.705	540	588	527	617	567
36.731	563	603	594	591	623
36.757	536	612	562	609	613
36.783	528	571	589	593	642
36.81	565	575	554	605	607
36.836	579	620	563	572	588
36.862	546	566	537	587	607
36.888	545	564	592	597	643
36.915	527	579	558	620	575
36.941	532	644	580	565	632
36.967	548	617	594	602	613
36.993	573	586	564	594	591
37.02	571	603	584	556	674
37.046	508	586	515	576	611
37.072	565	597	508	588	600
37.099	503	609	574	571	596
37.125	563	601	535	588	656
37.151	503	611	559	584	632
37.177	508	630	483	587	665
37.204	538	542	541	584	629
37.23	536	598	540	602	612
37.256	517	588	565	589	664
37.282	543	587	514	586	614
37.309	515	589	545	585	602
37.335	518	588	570	554	616
37.361	518	577	596	585	574
37.387	524	578	546	563	642
37.414	548	606	509	579	666
37.44	573	573	575	535	601
37.466	559	632	548	604	612
37.492	493	578	556	576	624
37.519	540	595	530	574	636
37.545	540	568	530	561	577
37.571	540	581	549	584	590
37.597	531	609	531	547	598
37.624	506	594	498	564	606
37.65	521	586	527	562	622
37.676	526	569	540	529	560
37.703	494	555	513	593	638
37.729	529	611	509	534	608
37.755	514	548	508	583	654
37.781	516	521	550	572	597
37.808	564	585	555	547	598
37.834	508	567	515	535	586
37.86	483	548	546	565	580
37.886	525	602	482	529	627
37.913	523	565	523	528	587
37.939	500	558	525	488	590
37.965	529	517	554	540	571
37.991	524	582	517	537	561
38.018	481	540	571	569	578
38.044	510	558	519	566	552
38.07	502	543	522	576	547
38.096	498	560	502	527	549
38.123	513	519	494	523	583
38.149	463	511	531	546	577
38.175	458	573	528	509	550
38.201	527	592	481	496	544
38.228	497	545	519	487	525
38.254	539	520	496	483	544
38.28	511	583	502	537	498
38.307	476	538	495	487	548
38.333	527	570	508	505	539
38.359	432	565	525	547	536
38.385	471	552	533	484	496
38.412	497	564	502	495	481
38.438	518	494	506	488	514
38.464	459	521	465	490	553
38.49	470	504	501	518	499
38.517	518	518	496	449	499
38.543	516	559	476	510	503
38.569	491	491	481	461	571
38.595	483	525	475	498	495
38.622	451	534	479	507	527
38.648	421	545	480	530	524
38.674	469	522	479	480	517
38.7	462	499	512	478	483
38.727	454	520	558	474	487
38.753	455	494	529	517	497
38.779	464	540	515	493	465
38.805	506	503	461	476	473
38.832	444	529	477	503	523
38.858	482	559	465	482	489
38.884	501	522	485	477	447
38.911	458	550	471	509	479
38.937	481	510	486	513	497
38.963	501	488	480	466	481
38.989	484	510	461	499	500
39.016	514	515	446	458	470
39.042	464	506	459	490	518
39.068	485	554	456	403	501
39.094	483	524	483	486	511
39.121	482	523	456	520	485
39.147	508	513	454	491	503
39.173	505	526	496	498	466
39.199	486	573	477	506	496
39.226	491	531	448	470	489
39.252	505	547	476	478	482
39.278	532	493	500	513	502
39.304	480	521	516	492	482
39.331	508	525	489	493	510
39.357	470	517	459	547	514
39.383	478	536	487	478	474
39.409	471	568	472	471	508
39.436	449	530	499	512	524
39.462	495	487	522	508	484
39.488	511	545	467	471	522
39.515	469	532	501	465	471
39.541	478	501	455	496	474
39.567	480	508	494	511	507
39.593	457	516	478	475	502
39.62	477	502	489	472	468
39.646	461	513	480	478	474
39.672	471	519	482	463	522
39.698	477	487	462	441	528
39.725	478	487	500	428	457
39.751	477	505	451	460	455
39.777	451	512	446	501	458
39.803	439	490	435	480	495
39.83	436	486	464	494	440
39.856	459	487	448	415	415
39.882	475	515	404	428	489
39.908	477	483	444	401	450
39.935	473	467	462	423	391
39.961	460	491	438	443	423
39.987	471	454	424	448	479
40.013	451	516	432	470	422
40.04	434	481	399	419	416
40.066	408	433	419	413	387
40.092	435	482	443	410	425
40.119	445	457	436	379	402
40.145	467	443	431	409	413
40.171	472	472	405	444	375
40.197	416	456	406	431	401
40.224	412	438	441	412	408
40.25	441	460	415	379	394
40.276	404	421	371	419	423
40.302	403	397	408	406	342
40.329	420	447	399	391	384
40.355	401	433	395	359	387
40.381	398	483	398	386	378
40.407	397	413	399	418	392
40.434	436	457	389	399	341
40.46	380	408	412	391	377
40.486	409	408	378	368	347
40.512	401	433	406	398	387
40.539	426	427	380	366	323
40.565	381	403	354	385	351
40.591	428	423	407	345	340
40.617	408	380	375	398	333
40.644	391	413	364	361	387
40.67	390	423	402	367	345
40.696	429	392	384	347	344
40.722	393	395	405	362	322
40.749	382	423	385	365	340
40.775	373	435	364	398	342
40.801	416	421	333	359	355
40.828	415	368	399	359	331
40.854	406	442	379	350	329
40.88	346	402	369	384	324
40.906	384	395	342	340	308
40.933	387	391	385	361	286
40.959	374	384	328	336	322
40.985	400	371	381	368	323
41.011	358	376	383	336	299
41.038	407	372	333	353	321
41.064	402	392	362	355	334
41.09	360	385	354	348	331
41.116	379	404	349	333	298
41.143	386	384	337	358	301
41.169	362	380	336	333	323
41.195	327	382	342	326	304
41.221	348	358	339	317	317
41.248	365	419	357	330	317
41.274	379	387	352	337	297
41.3	360	379	324	332	285
41.326	336	382	327	343	279
41.353	349	385	337	338	264
41.379	359	386	339	336	273
41.405	372	360	359	320	300
41.432	405	424	367	347	274
41.458	380	374	310	348	280
41.484	374	348	356	337	298
41.51	381	381	342	323	306
41.537	370	392	312	341	268
41.563	354	375	350	349	269
41.589	349	382	318	344	286
41.615	342	354	327	304	281
41.642	360	351	316	315	272
41.668	375	372	306	335	319
41.694	317	348	367	306	279
41.72	387	348	346	297	313
41.747	348	378	329	304	269
41.773	345	350	325	325	280
41.799	350	354	298	302	268
41.825	349	354	343	309	271
41.852	338	384	299	268	253
41.878	358	314	324	328	272
41.904	372	354	328	303	297
41.93	358	341	319	288	272
41.957	336	384	320	299	248
41.983	351	351	350	275	244
42.009	334	375	344	318	304
42.036	346	339	332	306	263
42.062	356	361	314	291	283
42.088	367	355	321	284	279
42.114	336	350	338	323	292
42.141	353	335	308	278	271
42.167	332	364	288	312	301
42.193	345	384	315	293	243
42.219	365	389	333	277	267
42.246	376	335	328	257	276
42.272	350	363	327	315	254
42.298	374	367	345	308	257
42.324	338	371	302	308	273
42.351	356	364	284	311	274
42.377	356	360	329	312	271
42.403	306	335	337	328	232
42.429	345	318	323	317	237
42.456	332	352	321	317	284
42.482	334	320	321	317	278
42.508	391	336	309	311	243
42.534	339	372	322	299	283
42.561	375	373	289	319	241
42.587	386	361	352	325	289
42.613	365	333	324	321	257
42.64	362	355	341	269	235
42.666	364	372	324	269	241
42.692	353	341	342	313	254
42.718	378	336	325	307	242
42.745	327	387	314	289	234
42.771	366	325	300	297	258
42.797	350	376	296	304	268
42.823	366	379	328	310	263
42.85	342	372	324	308	272
42.876	349	354	309	299	317
42.902	400	383	301	314	265
42.928	382	366	352	322	254
42.955	338	369	276	310	236
42.981	344	326	320	313	253
43.007	386	337	328	295	267
43.033	366	375	334	302	275
43.06	377	329	317	302	272
43.086	346	336	365	336	266
43.112	385	363	311	306	287
43.138	367	358	333	314	285
43.165	351	350	323	350	244
43.191	374	387	339	319	274
43.217	347	354	334	331	298
43.244	338	374	358	351	243
43.27	341	380	319	293	271
43.296	373	368	348	353	262
43.322	380	406	316	327	261
43.349	371	386	342	325	283
43.375	386	396	349	326	276
43.401	366	436	352	328	261
43.427	399	398	354	324	271
43.454	381	364	349	332	277
43.48	386	388	362	343	285
43.506	382	379	343	355	291
43.532	424	406	368	321	262
43.559	360	420	344	360	271
43.585	387	397	331	337	290
43.611	388	385	359	326	287
43.637	387	430	360	365	287
43.664	409	425	374	302	275
43.69	427	398	352	393	259
43.716	425	407	351	354	263
43.742	408	403	357	303	281
43.769	376	366	358	303	282
43.795	391	439	344	357	274
43.821	419	410	324	382	296
43.848	397	431	398	360	287
43.874	419	431	378	396	324
43.9	423	427	360	378	318
43.926	413	386	397	374	302
43.953	403	418	363	356	308
43.979	418	433	387	360	305
44.005	407	448	356	381	339
44.031	438	417	381	341	314
44.058	460	436	390	377	332
44.084	426	431	379	365	305
44.11	401	419	399	429	338
44.136	437	448	433	405	330
44.163	421	481	401	391	337
44.189	498	427	409	376	315
44.215	446	478	393	374	325
44.241	416	456	407	421	343
44.268	461	446	453	405	355
44.294	456	423	391	441	369
44.32	485	496	428	437	354
44.346	485	486	430	398	340
44.373	464	441	436	433	373
44.399	496	484	428	423	348
44.425	461	495	440	441	399
44.451	490	468	454	425	378
44.478	451	451	421	452	387
44.504	468	475	452	456	371
44.53	490	521	461	457	386
44.557	454	507	441	433	413
44.583	480	504	485	439	389
44.609	467	520	465	467	405
44.635	489	514	438	480	389
44.662	514	487	461	440	428
44.688	446	560	463	461	406
44.714	494	470	469	456	437
44.74	518	495	515	450	400
44.767	496	526	455	470	416
44.793	496	535	430	484	444
44.819	471	526	473	516	464
44.845	510	485	475	506	484
44.872	506	504	445	482	478
44.898	483	543	491	496	486
44.924	501	507	458	536	499
44.95	538	537	482	477	521
44.977	505	575	508	524	493
45.003	477	544	465	515	477
45.029	508	531	514	517	518
45.055	473	580	515	535	534
45.082	519	531	496	523	530
45.108	522	571	480	545	547
45.134	486	542	542	535	554
45.161	530	528	503	571	538
45.187	516	552	477	540	533
45.213	529	571	464	515	613
45.239	487	559	536	573	574
45.266	535	493	499	549	618
45.292	516	584	557	611	583
45.318	529	573	550	571	615
45.344	512	596	541	588	593
45.371	572	596	514	583	699
45.397	605	566	510	576	628
45.423	519	576	508	584	623
45.449	522	563	496	591	625
45.476	517	549	507	621	640
45.502	539	597	474	634	649
45.528	543	600	566	558	726
45.554	569	554	567	589	669
45.581	517	596	565	622	641
45.607	559	547	519	584	624
45.633	543	633	593	629	692
45.659	555	584	542	601	687
45.686	549	589	564	615	657
45.712	552	579	584	619	698
45.738	484	578	593	630	655
45.765	587	563	549	596	680
45.791	521	615	555	629	682
45.817	553	572	573	616	677
45.843	572	573	532	615	681
45.87	564	624	577	612	684
45.896	574	573	566	638	691
45.922	541	588	554	634	694
45.948	537	583	514	621	715
45.975	567	583	591	629	684
46.001	567	590	521	639	690
46.027	557	562	541	586	703
46.053	568	607	564	662	686
46.08	573	589	557	622	692
46.106	522	598	528	607	735
46.132	574	592	541	650	662
46.158	512	570	530	561	707
46.185	559	596	576	601	687
46.211	555	573	560	643	650
46.237	543	569	533	585	650
46.263	526	562	527	578	688
46.29	540	541	519	555	634
46.316	537	545	501	563	619
46.342	530	579	554	580	644
46.369	538	549	518	610	586
46.395	571	537	450	534	613
46.421	528	500	523	512	640
46.447	542	533	551	543	611
46.474	513	543	515	538	649
46.5	534	550	548	556	629
46.526	517	503	526	523	573
46.552	483	535	514	546	596
46.579	512	514	524	533	597
46.605	531	498	481	481	586
46.631	489	532	456	510	559
46.657	490	513	483	504	554
46.684	492	526	483	505	549
46.71	500	505	504	478	551
46.736	525	522	446	479	539
46.762	489	507	474	483	511
46.789	499	492	502	481	512
46.815	511	490	490	494	498
46.841	510	504	478	455	483
46.867	446	473	459	435	474
46.894	505	491	501	469	443
46.92	450	499	410	433	395
46.946	476	438	441	411	484
46.973	452	431	453	431	461
46.999	436	443	393	416	481
47.025	468	467	447	421	425
47.051	439	424	398	427	423
47.078	453	454	432	385	409
47.104	463	445	373	420	422
47.13	450	449	405	400	388
47.156	431	409	380	422	405
47.183	396	406	369	341	370
47.209	427	419	355	413	397
47.235	411	403	385	401	364
47.261	414	399	337	351	375
47.288	432	431	376	352	318
47.314	399	427	360	387	338
47.34	383	394	368	377	346
47.366	391	388	381	337	350
47.393	401	416	367	318	335
47.419	388	386	379	317	307
47.445	424	369	376	342	328
47.471	405	419	359	315	305
47.498	387	351	326	335	315
47.524	383	366	361	327	271
47.55	365	351	319	292	291
47.577	384	341	334	329	300
47.603	357	357	301	333	270
47.629	349	339	318	319	310
47.655	342	344	305	328	309
47.682	343	338	343	323	303
47.708	357	335	318	320	284
47.734	348	360	282	299	277
47.76	348	331	339	312	258
47.787	353	349	283	278	249
47.813	353	332	311	294	241
47.839	327	335	295	293	249
47.865	325	311	276	278	258
47.892	335	343	260	293	252
47.918	338	316	302	287	265
47.944	308	296	275	280	273
47.97	327	331	258	273	261
47.997	303	326	258	277	242
48.023	331	322	295	271	204
48.049	333	336	303	267	239
48.075	306	293	291	273	237
48.102	328	294	236	258	231
48.128	322	301	261	248	269
48.154	308	315	314	274	252
48.181	282	288	261	254	257
48.207	302	309	305	272	237
48.233	305	337	243	250	228
48.259	307	307	257	219	200
48.286	280	313	302	242	210
48.312	260	281	244	247	209
48.338	279	299	269	264	217
48.364	271	290	263	226	219
48.391	306	291	225	257	211
48.417	304	298	266	239	210
48.443	271	298	243	210	216
48.469	273	276	247	243	219
48.496	275	271	241	217	215
48.522	257	302	278	257	224
48.548	272	281	236	245	211
48.574	279	273	240	239	205
48.601	287	259	248	247	197
48.627	254	295	258	236	210
48.653	278	263	248	239	222
48.679	273	300	241	220	196
48.706	268	250	231	231	198
48.732	271	265	234	213	206
48.758	260	257	239	235	207
48.784	268	268	230	216	217
48.811	268	252	231	232	194
48.837	267	250	258	240	207
48.863	263	263	239	232	207
48.89	261	274	205	190	217
48.916	252	252	235	245	196
48.942	248	254	216	225	221
48.968	255	276	240	215	201
48.995	289	250	264	247	209
49.021	244	269	221	238	189
49.047	264	292	236	232	186
49.073	232	273	238	208	192
49.1	277	229	214	242	179
49.126	286	249	263	216	199
49.152	281	226	238	218	183
49.178	243	299	233	217	200
49.205	246	249	254	205	180
49.231	236	254	223	209	197
49.257	256	259	236	242	216
49.283	244	242	230	214	203
49.31	269	246	222	216	224
49.336	225	242	199	208	183
49.362	259	233	220	241	203
49.388	267	255	240	219	169
49.415	273	251	250	202	200
49.441	262	221	206	217	181
49.467	262	227	234	249	202
49.494	202	271	216	215	193
49.52	256	245	242	210	180
49.546	245	233	236	231	180
49.572	233	211	230	225	181
49.599	249	231	214	253	191
49.625	211	239	219	212	199
49.651	226	264	215	230	218
49.677	248	235	201	200	185
49.704	246	255	213	254	168
49.73	290	263	222	198	177
49.756	254	250	230	221	191
49.782	222	225	202	208	183
49.809	242	259	214	208	189
49.835	251	264	223	209	153
49.861	248	227	193	250	183
49.887	249	261	239	211	190
49.914	220	252	203	187	185
49.94	214	255	198	197	203
49.966	233	246	210	220	200
49.992	257	235	231	210	189
50.019	241	252	194	197	183
50.045	251	220	203	200	190
50.071	257	218	219	207	158
50.098	232	214	188	183	174
50.124	225	248	225	206	193
50.15	251	245	229	211	193
50.176	228	218	224	225	172
50.203	232	252	220	206	203
50.229	240	210	204	225	180
50.255	228	219	214	189	185
50.281	232	243	202	200	185
50.308	235	223	211	216	193
50.334	198	223	217	196	177
50.36	250	254	180	192	179
50.386	229	222	213	204	161
50.413	262	245	204	226	188
50.439	214	228	217	211	172
50.465	262	234	222	215	189
50.491	236	237	204	197	184
50.518	241	227	238	210	185
50.544	248	240	188	203	180
50.57	224	234	216	189	151
50.596	240	240	221	188	191
50.623	253	231	239	182	193
50.649	244	229	226	192	188
50.675	249	249	205	220	200
50.702	226	220	208	175	189
50.728	214	260	214	187	162
50.754	254	223	199	191	176
50.78	230	221	215	216	169
50.807	265	227	194	203	194
50.833	235	241	202	195	178
50.859	221	213	226	204	189
50.885	215	242	202	215	190
50.912	231	253	197	208	184
50.938	213	253	206	203	185
50.964	246	219	202	172	182
50.99	229	234	204	199	171
51.017	236	224	206	189	194
51.043	244	249	201	221	158
51.069	237	239	201	200	173
51.095	227	225	208	195	177
51.122	210	226	214	191	183
51.148	218	227	222	218	185
51.174	227	217	217	247	167
51.2	243	229	186	211	189
51.227	237	213	214	206	173
51.253	250	214	235	165	177
51.279	201	217	230	190	180
51.306	208	211	186	216	173
51.332	235	212	217	203	187
51.358	227	215	184	199	173
51.384	227	226	200	242	176
51.411	248	225	210	171	184
51.437	241	228	209	225	189
51.463	220	216	216	216	186
51.489	258	214	204	187	162
51.516	198	214	204	206	179
51.542	206	233	226	204	187
51.568	214	229	219	186	168
51.594	224	260	212	186	200
51.621	236	224	209	190	179
51.647	232	249	219	193	191
51.673	232	227	194	175	179
51.699	227	183	200	203	148
[truncated: 1,458 more rows]

## Sheet: Fig.4a
Fig. 4a Ag-K edge XANES spectra of standard samples and Ag/(Al-500), Ag/(Al-900).
[truncated: 468 more rows]

[truncated: 17 more sheets: Fig.4b, Fig.4c-f , Fig.4k-l, Fig.5a, Fig.5b, Fig.5c, Fig.5d, Supplementary Figure 1, Supplementary Figure 2, Supplementary Figure 3, Supplementary Figure 4, Supplementary Figure 5, Supplementary Figure 6, Supplementary Figure 7, Supplementary Figure 8, Supplementary Figure 9, Supplementary Figure 10]
